# Supplementary material for: Crystal structures of two 1,3-thia­zolidin-4-one derivatives featuring sulfide and sulfone functional groups
Source: Acta Crystallogr E Crystallogr Commun. 2018 Nov 6;74(Pt 12):1695–9. doi: 10.1107/S2056989018015098 (PMC6281102; doi:10.1107/S2056989018015098)
Supplement: Supplementary file 1 [file e-74-01695-sup1.cif]

##############################################################################
#                                                                            #
# This CIF contains the data in a paper accepted for publication in          #
# Acta Crystallographica Section E. It conforms to the requirements of       #
# Notes for Authors for Acta Crystallographica Section E, and has been       #
# peer reviewed under the auspices of the IUCr Commission on Journals.       #
#                                                                            #
# Full details of the Crystallographic Information File format               #
# are given in the paper "The Crystallographic Information File (CIF):       #
# a New Standard Archive File for Crystallography" by S. R. Hall, F. H.      #
# Allen and I. D. Brown [Acta Cryst. (1991), A47, 655-685].                  #
#                                                                            #
# The current version of the core CIF dictionary is obtainable from          #
# ftp://ftp.iucr.org/pub/cif_core.dic.                                       #
#                                                                            #
# Software is freely available for graphical display of the structure(s)     #
# in this CIF. For information consult the CIF software page                 #
# http://www.iucr.org/resources/cif/software.                                #
#                                                                            #
# This file may be used for bona fide research purposes within the           #
# scientific community so long as proper attribution is given to the journal # 
# article from which it was obtained.                                        #
#                                                                            #
##############################################################################
data_1
_audit_creation_method
;
Olex2 1.2
(compiled 2018.05.29 svn.r3508 for OlexSys, GUI svn.r5506)
;
_journal_date_recd_electronic     2018-10-23
_journal_date_accepted     2018-10-25
_journal_name_full     'Acta Crystallographica, Section E'
_journal_year     2018
_journal_volume     74
_journal_issue     12
_journal_page_first     1695
_journal_page_last     1699
_journal_paper_category     GO
_journal_paper_doi     10.1107/S2056989018015098
_journal_coeditor_code     HB7781
_publ_contact_author_name     ''Nuriye, Ahmed'
_publ_contact_author_address
;
Department of Chemistry
The Pennsylvania State University
Abington College
1600 Woodland Building
Abington
Pennsylvania
19001
;
_publ_contact_author_email     auy3@psu.edu
_publ_section_title
;
Crystal structures of two 1,3-thiazolidin-4-one derivatives featuring sulfide
and sulfone functional groups
;
loop_
    _publ_author_name
    _publ_author_footnote
    _publ_author_address
    'Yennawar, Hemant P.' .
;
Department of Biochemistry and Molecular Biology
The Pennsylvania State University
University Park
Pennsylvania
16802
USA
;
    'Silverberg, Lee J.' .
;
Department of Chemistry
The Pennsylvania State University
Schuylkill Campus
200 University Drive
Schuylkill Haven
Pennsylvania
17972
USA
;
    'Cannon, Kevin' .
;
Department of Chemistry
The Pennsylvania State University
Abington College
1600 Woodland Road
Abington
Pennsylvania
19001
USA
;
    'Gandla, Deepa' .
;
Department of Chemistry
Temple University
1901 North 13th Street
Philadelphia
Pennsylvania
19122
USA
;
    'Kondaveeti, Sandeep K.' .
;
Department of Chemistry
Temple University
1901 North 13th Street
Philadelphia
Pennsylvania
19122
USA
;
    'Zdilla, Michael J.' .
;
Department of Chemistry
Temple University
1901 North 13th Street
Philadelphia
Pennsylvania
19122
USA
;
    'Nuriye, Ahmed' .
;
Department of Chemistry
The Pennsylvania State University
Abington College
1600 Woodland Road
Abington
Pennsylvania
19001
USA
;
_publ_section_synopsis
;
The closely related title compounds are comprised of three types of rings:
thiazolidinone, phenyl and cyclohexyl. In both structures, the rings are close
to mutually perpendicular, with interplanar dihedral angles greater than 80\%
in each case.
;
_chemical_name_systematic
;
1-Cyclohexyl-2-(2-nitrophenyl)-1,3-thiazolidin-4-one
;
_chemical_name_common     ?
_chemical_formula_moiety     'C15 H18 N2 O3 S'
_chemical_formula_sum     'C15 H18 N2 O3 S'
_chemical_formula_iupac     'C15 H18 N2 O3 S'
_chemical_formula_weight     306.37
_chemical_melting_point     ?
_space_group_crystal_system     orthorhombic
_space_group_name_H-M_alt     'P b c a'
_space_group_name_Hall     '-P 2ac 2ab'
loop_
    _space_group_symop_operation_xyz
    'x, y, z'
    '-x+1/2, -y, z+1/2'
    '-x, y+1/2, -z+1/2'
    'x+1/2, -y+1/2, -z'
    '-x, -y, -z'
    'x-1/2, y, -z-1/2'
    'x, -y-1/2, z-1/2'
    '-x-1/2, y-1/2, z'
_cell_length_a     9.582(13)
_cell_length_b     11.444(15)
_cell_length_c     26.69(4)
_cell_angle_alpha     90
_cell_angle_beta     90
_cell_angle_gamma     90
_cell_volume     2927(7)
_cell_formula_units_Z     8
_cell_measurement_reflns_used     5287
_cell_measurement_theta_min     2.600
_cell_measurement_theta_max     24.273
_cell_measurement_temperature     298(2)
_exptl_crystal_description     'plate'
_exptl_crystal_colour     'colorless'
_exptl_crystal_size_max     0.27
_exptl_crystal_size_mid     0.25
_exptl_crystal_size_min     0.2
_exptl_crystal_density_diffrn     1.391
_exptl_crystal_density_meas     .
_exptl_crystal_density_method     'not measured'
_exptl_crystal_F_000     1296
_exptl_absorpt_coefficient_mu     0.233
_exptl_absorpt_correction_type     multi-scan
_exptl_absorpt_process_details
;
(SADABS; Bruker, 2001)
;
_exptl_absorpt_correction_T_min     0.731525
_exptl_absorpt_correction_T_max     0.9549
_exptl_special_details     ?
_diffrn_ambient_temperature     298.15
_diffrn_source     ?
_diffrn_radiation_type     MoK\a
_diffrn_radiation_wavelength     0.71073
_diffrn_radiation_monochromator     'graphite'
_diffrn_measurement_device_type     'Bruker SMART CCD area detector'
_diffrn_measurement_method     'phi and omega scans'
_diffrn_detector_area_resol_mean     ?
_diffrn_reflns_number     24930
_diffrn_reflns_av_R_equivalents     0.0290
_diffrn_reflns_av_unetI/netI     0.0182
_diffrn_reflns_theta_min     2.617
_diffrn_reflns_theta_max     28.580
_diffrn_reflns_theta_full     25.242
_diffrn_measured_fraction_theta_max     0.989
_diffrn_measured_fraction_theta_full     1.000
_diffrn_reflns_limit_h_min     -12
_diffrn_reflns_limit_h_max     12
_diffrn_reflns_limit_k_min     -13
_diffrn_reflns_limit_k_max     15
_diffrn_reflns_limit_l_min     -34
_diffrn_reflns_limit_l_max     35
_refine_special_details     ?
_reflns_number_total     3685
_reflns_number_gt     2924
_reflns_threshold_expression     'I > 2\s(I)'
_refine_ls_structure_factor_coef     Fsqd
_refine_ls_matrix_type     full
_refine_ls_R_factor_all     0.0671
_refine_ls_R_factor_gt     0.0528
_refine_ls_wR_factor_gt     0.1270
_refine_ls_wR_factor_ref     0.1353
_refine_ls_goodness_of_fit_ref     1.076
_refine_ls_restrained_S_all     1.076
_refine_ls_number_reflns     3685
_refine_ls_number_parameters     190
_refine_ls_number_restraints     0
_refine_ls_hydrogen_treatment     constr
_refine_ls_weighting_scheme     calc
_refine_ls_weighting_details
              'w=1/[\s^2^(Fo^2^)+(0.0614P)^2^+0.9885P] where P=(Fo^2^+2Fc^2^)/3'
_atom_sites_solution_hydrogens     geom
_atom_sites_solution_primary     ?
_atom_sites_solution_secondary     ?
_refine_ls_shift/su_max     0.001
_refine_ls_shift/su_mean     0.000
_refine_diff_density_max     0.345
_refine_diff_density_min     -0.169
_refine_ls_extinction_method     none
_refine_ls_extinction_coef     .
loop_
    _atom_type_symbol
    _atom_type_description
    _atom_type_scat_dispersion_real
    _atom_type_scat_dispersion_imag
    _atom_type_scat_source
    'C' 'C' 0.0033 0.0016
                         'International Tables Vol C Tables 4.2.6.8 and 6.1.1.4'
    'H' 'H' 0.0000 0.0000
                         'International Tables Vol C Tables 4.2.6.8 and 6.1.1.4'
    'N' 'N' 0.0061 0.0033
                         'International Tables Vol C Tables 4.2.6.8 and 6.1.1.4'
    'O' 'O' 0.0106 0.0060
                         'International Tables Vol C Tables 4.2.6.8 and 6.1.1.4'
    'S' 'S' 0.1246 0.1234
                         'International Tables Vol C Tables 4.2.6.8 and 6.1.1.4'
_computing_data_collection
;
SMART (Bruker, 2001)
;
_computing_cell_refinement
;
SAINT (Bruker, 2001)
;
_computing_data_reduction
;
SAINT (Bruker, 2001)
;
_computing_structure_solution
;
SHELXS97 (Sheldrick, 2008)
;
_computing_structure_refinement
;
SHELXL2016 (Sheldrick, 2015)
;
_computing_molecular_graphics
;
<i>OLEX2</i> (Dolomanov <i>et al.</i>,  2009)
;
_computing_publication_material
;
<i>OLEX2</i> (Dolomanov <i>et al.</i>,  2009)
;
loop_
    _atom_site_type_symbol
    _atom_site_label
    _atom_site_fract_x
    _atom_site_fract_y
    _atom_site_fract_z
    _atom_site_U_iso_or_equiv
    _atom_site_adp_type
    _atom_site_calc_flag
    _atom_site_occupancy
    _atom_site_disorder_assembly
    _atom_site_disorder_group
    S S1 0.64305(5) 0.59741(4) 0.55845(2) 0.05141(17) Uani d 1 . .
    O O1 0.95808(13) 0.40036(13) 0.55305(5) 0.0543(4) Uani d 1 . .
    O O2 0.43309(16) 0.62101(16) 0.64290(7) 0.0743(5) Uani d 1 . .
    O O3 0.23757(18) 0.55133(18) 0.66333(8) 0.0905(6) Uani d 1 . .
    N N1 0.76951(13) 0.42423(13) 0.60346(5) 0.0360(3) Uani d 1 . .
    N N2 0.34792(16) 0.54315(17) 0.64206(6) 0.0524(4) Uani d 1 . .
    C C1 0.63847(16) 0.48476(15) 0.60757(7) 0.0374(4) Uani d 1 . .
    H H1 0.631265 0.521843 0.640564 0.045 Uiso calc 1 . .
    C C2 0.84294(17) 0.43948(18) 0.56067(7) 0.0417(4) Uani d 1 . .
    C C3 0.7632(2) 0.5110(2) 0.52278(7) 0.0533(5) Uani d 1 . .
    H H3A 0.713666 0.460539 0.499625 0.064 Uiso calc 1 . .
    H H3B 0.826129 0.560651 0.503872 0.064 Uiso calc 1 . .
    C C4 0.51274(17) 0.40812(15) 0.59855(6) 0.0371(4) Uani d 1 . .
    C C5 0.37756(17) 0.43693(18) 0.61324(7) 0.0418(4) Uani d 1 . .
    C C6 0.26504(19) 0.3690(2) 0.60127(8) 0.0533(5) Uani d 1 . .
    H H6 0.176194 0.390377 0.611901 0.064 Uiso calc 1 . .
    C C7 0.2834(2) 0.2698(2) 0.57371(8) 0.0603(6) Uani d 1 . .
    H H7 0.206700 0.224720 0.564627 0.072 Uiso calc 1 . .
    C C8 0.4151(2) 0.2367(2) 0.55939(8) 0.0585(5) Uani d 1 . .
    H H8 0.428365 0.168290 0.541158 0.070 Uiso calc 1 . .
    C C9 0.5272(2) 0.30517(18) 0.57219(7) 0.0470(4) Uani d 1 . .
    H H9 0.616167 0.281283 0.562734 0.056 Uiso calc 1 . .
    C C10 0.83474(16) 0.37054(16) 0.64788(6) 0.0359(4) Uani d 1 . .
    H H10 0.911045 0.320833 0.635901 0.043 Uiso calc 1 . .
    C C11 0.73624(19) 0.29343(17) 0.67713(6) 0.0438(4) Uani d 1 . .
    H H11A 0.701899 0.231608 0.655539 0.053 Uiso calc 1 . .
    H H11B 0.656828 0.339271 0.688165 0.053 Uiso calc 1 . .
    C C12 0.8082(2) 0.2396(2) 0.72259(7) 0.0544(5) Uani d 1 . .
    H H12A 0.740381 0.195440 0.741803 0.065 Uiso calc 1 . .
    H H12B 0.879757 0.185814 0.711273 0.065 Uiso calc 1 . .
    C C13 0.8736(2) 0.3306(2) 0.75583(7) 0.0580(6) Uani d 1 . .
    H H13A 0.924527 0.292580 0.782674 0.070 Uiso calc 1 . .
    H H13B 0.801130 0.378481 0.770746 0.070 Uiso calc 1 . .
    C C14 0.9720(2) 0.4073(2) 0.72616(8) 0.0602(6) Uani d 1 . .
    H H14A 1.050130 0.360810 0.714471 0.072 Uiso calc 1 . .
    H H14B 1.008345 0.468373 0.747720 0.072 Uiso calc 1 . .
    C C15 0.89855(19) 0.46261(18) 0.68135(8) 0.0498(5) Uani d 1 . .
    H H15A 0.825973 0.514902 0.693159 0.060 Uiso calc 1 . .
    H H15B 0.965152 0.508361 0.662267 0.060 Uiso calc 1 . .
loop_
    _atom_site_aniso_label
    _atom_site_aniso_U_11
    _atom_site_aniso_U_22
    _atom_site_aniso_U_33
    _atom_site_aniso_U_12
    _atom_site_aniso_U_13
    _atom_site_aniso_U_23
    S1 0.0457(3) 0.0450(3) 0.0635(3) 0.0006(2) -0.0051(2) 0.0116(2)
    O1 0.0367(7) 0.0788(10) 0.0473(8) 0.0056(6) 0.0121(5) 0.0074(7)
    O2 0.0446(8) 0.0696(11) 0.1087(14) 0.0105(8) -0.0022(8) -0.0240(10)
    O3 0.0650(10) 0.0923(14) 0.1142(15) 0.0137(10) 0.0447(11) -0.0008(12)
    N1 0.0265(6) 0.0465(8) 0.0350(7) 0.0030(6) 0.0009(5) 0.0024(6)
    N2 0.0391(8) 0.0655(11) 0.0525(10) 0.0153(8) 0.0033(7) 0.0072(8)
    C1 0.0293(7) 0.0437(9) 0.0392(9) 0.0029(7) -0.0013(6) 0.0000(7)
    C2 0.0358(8) 0.0510(10) 0.0384(9) -0.0043(7) 0.0015(7) 0.0026(8)
    C3 0.0499(10) 0.0674(13) 0.0427(10) -0.0001(10) 0.0020(8) 0.0133(9)
    C4 0.0297(7) 0.0488(10) 0.0328(8) 0.0009(7) -0.0028(6) 0.0050(7)
    C5 0.0335(8) 0.0559(11) 0.0361(9) 0.0031(7) -0.0018(7) 0.0113(8)
    C6 0.0319(8) 0.0767(15) 0.0514(11) -0.0066(9) -0.0026(8) 0.0171(10)
    C7 0.0471(11) 0.0782(16) 0.0557(12) -0.0246(11) -0.0119(9) 0.0133(12)
    C8 0.0618(13) 0.0614(13) 0.0522(12) -0.0143(11) -0.0078(10) -0.0044(10)
    C9 0.0401(9) 0.0551(11) 0.0458(10) -0.0031(8) -0.0012(8) -0.0047(9)
    C10 0.0277(7) 0.0446(9) 0.0354(8) 0.0052(6) 0.0010(6) 0.0004(7)
    C11 0.0447(9) 0.0524(11) 0.0341(9) -0.0078(8) -0.0021(7) -0.0002(8)
    C12 0.0598(11) 0.0640(13) 0.0395(10) -0.0026(10) -0.0014(9) 0.0090(9)
    C13 0.0509(11) 0.0862(16) 0.0368(10) 0.0024(11) -0.0085(8) -0.0009(10)
    C14 0.0443(10) 0.0800(16) 0.0564(12) -0.0056(10) -0.0177(9) -0.0020(11)
    C15 0.0384(9) 0.0538(12) 0.0570(12) -0.0061(8) -0.0118(8) -0.0006(9)
_geom_special_details
;
 All esds (except the esd in the dihedral angle between two l.s. planes)
 are estimated using the full covariance matrix.  The cell esds are taken
 into account individually in the estimation of esds in distances, angles
 and torsion angles; correlations between esds in cell parameters are only
 used when they are defined by crystal symmetry.  An approximate (isotropic)
 treatment of cell esds is used for estimating esds involving l.s. planes.
;
loop_
    _geom_bond_atom_site_label_1
    _geom_bond_atom_site_label_2
    _geom_bond_site_symmetry_2
    _geom_bond_distance
    _geom_bond_publ_flag
    S1 C1 . 1.839(3) ?
    S1 C3 . 1.792(3) ?
    O1 C2 . 1.208(2) ?
    O2 N2 . 1.209(3) ?
    O3 N2 . 1.204(2) ?
    N1 C1 . 1.438(3) ?
    N1 C2 . 1.353(3) ?
    N1 C10 . 1.474(2) ?
    N2 C5 . 1.466(3) ?
    C1 H1 . 0.9800 ?
    C1 C4 . 1.509(3) ?
    C2 C3 . 1.508(3) ?
    C3 H3A . 0.9700 ?
    C3 H3B . 0.9700 ?
    C4 C5 . 1.393(3) ?
    C4 C9 . 1.379(3) ?
    C5 C6 . 1.367(3) ?
    C6 H6 . 0.9300 ?
    C6 C7 . 1.364(4) ?
    C7 H7 . 0.9300 ?
    C7 C8 . 1.372(4) ?
    C8 H8 . 0.9300 ?
    C8 C9 . 1.373(3) ?
    C9 H9 . 0.9300 ?
    C10 H10 . 0.9800 ?
    C10 C11 . 1.510(3) ?
    C10 C15 . 1.511(3) ?
    C11 H11A . 0.9700 ?
    C11 H11B . 0.9700 ?
    C11 C12 . 1.525(3) ?
    C12 H12A . 0.9700 ?
    C12 H12B . 0.9700 ?
    C12 C13 . 1.505(3) ?
    C13 H13A . 0.9700 ?
    C13 H13B . 0.9700 ?
    C13 C14 . 1.511(3) ?
    C14 H14A . 0.9700 ?
    C14 H14B . 0.9700 ?
    C14 C15 . 1.525(3) ?
    C15 H15A . 0.9700 ?
    C15 H15B . 0.9700 ?
loop_
    _geom_angle_atom_site_label_1
    _geom_angle_atom_site_label_2
    _geom_angle_atom_site_label_3
    _geom_angle_site_symmetry_1
    _geom_angle_site_symmetry_3
    _geom_angle
    _geom_angle_publ_flag
    C3 S1 C1 . . 90.40(12) ?
    C1 N1 C10 . . 120.64(14) ?
    C2 N1 C1 . . 117.15(15) ?
    C2 N1 C10 . . 120.80(16) ?
    O2 N2 C5 . . 119.36(17) ?
    O3 N2 O2 . . 121.8(2) ?
    O3 N2 C5 . . 118.8(2) ?
    S1 C1 H1 . . 109.8 ?
    N1 C1 S1 . . 105.22(12) ?
    N1 C1 H1 . . 109.8 ?
    N1 C1 C4 . . 113.88(17) ?
    C4 C1 S1 . . 108.22(12) ?
    C4 C1 H1 . . 109.8 ?
    O1 C2 N1 . . 124.72(17) ?
    O1 C2 C3 . . 123.40(17) ?
    N1 C2 C3 . . 111.88(17) ?
    S1 C3 H3A . . 110.6 ?
    S1 C3 H3B . . 110.6 ?
    C2 C3 S1 . . 105.59(16) ?
    C2 C3 H3A . . 110.6 ?
    C2 C3 H3B . . 110.6 ?
    H3A C3 H3B . . 108.8 ?
    C5 C4 C1 . . 124.04(18) ?
    C9 C4 C1 . . 119.83(16) ?
    C9 C4 C5 . . 116.05(17) ?
    C4 C5 N2 . . 121.60(17) ?
    C6 C5 N2 . . 116.18(18) ?
    C6 C5 C4 . . 122.2(2) ?
    C5 C6 H6 . . 120.1 ?
    C7 C6 C5 . . 119.84(19) ?
    C7 C6 H6 . . 120.1 ?
    C6 C7 H7 . . 120.0 ?
    C6 C7 C8 . . 119.92(19) ?
    C8 C7 H7 . . 120.0 ?
    C7 C8 H8 . . 120.3 ?
    C7 C8 C9 . . 119.5(2) ?
    C9 C8 H8 . . 120.3 ?
    C4 C9 H9 . . 118.8 ?
    C8 C9 C4 . . 122.42(19) ?
    C8 C9 H9 . . 118.8 ?
    N1 C10 H10 . . 107.2 ?
    N1 C10 C11 . . 113.22(15) ?
    N1 C10 C15 . . 110.87(17) ?
    C11 C10 H10 . . 107.2 ?
    C11 C10 C15 . . 110.80(17) ?
    C15 C10 H10 . . 107.2 ?
    C10 C11 H11A . . 109.4 ?
    C10 C11 H11B . . 109.4 ?
    C10 C11 C12 . . 111.39(17) ?
    H11A C11 H11B . . 108.0 ?
    C12 C11 H11A . . 109.4 ?
    C12 C11 H11B . . 109.4 ?
    C11 C12 H12A . . 109.2 ?
    C11 C12 H12B . . 109.2 ?
    H12A C12 H12B . . 107.9 ?
    C13 C12 C11 . . 112.2(2) ?
    C13 C12 H12A . . 109.2 ?
    C13 C12 H12B . . 109.2 ?
    C12 C13 H13A . . 109.5 ?
    C12 C13 H13B . . 109.5 ?
    C12 C13 C14 . . 110.66(19) ?
    H13A C13 H13B . . 108.1 ?
    C14 C13 H13A . . 109.5 ?
    C14 C13 H13B . . 109.5 ?
    C13 C14 H14A . . 109.4 ?
    C13 C14 H14B . . 109.4 ?
    C13 C14 C15 . . 111.34(18) ?
    H14A C14 H14B . . 108.0 ?
    C15 C14 H14A . . 109.4 ?
    C15 C14 H14B . . 109.4 ?
    C10 C15 C14 . . 111.15(19) ?
    C10 C15 H15A . . 109.4 ?
    C10 C15 H15B . . 109.4 ?
    C14 C15 H15A . . 109.4 ?
    C14 C15 H15B . . 109.4 ?
    H15A C15 H15B . . 108.0 ?
loop_
    _geom_torsion_atom_site_label_1
    _geom_torsion_atom_site_label_2
    _geom_torsion_atom_site_label_3
    _geom_torsion_atom_site_label_4
    _geom_torsion_site_symmetry_1
    _geom_torsion_site_symmetry_2
    _geom_torsion_site_symmetry_3
    _geom_torsion_site_symmetry_4
    _geom_torsion
    _geom_torsion_publ_flag
    S1 C1 C4 C5 . . . . -81.4(2) ?
    S1 C1 C4 C9 . . . . 95.38(19) ?
    O1 C2 C3 S1 . . . . -155.76(17) ?
    O2 N2 C5 C4 . . . . 18.2(3) ?
    O2 N2 C5 C6 . . . . -161.08(19) ?
    O3 N2 C5 C4 . . . . -163.46(19) ?
    O3 N2 C5 C6 . . . . 17.2(3) ?
    N1 C1 C4 C5 . . . . 162.03(16) ?
    N1 C1 C4 C9 . . . . -21.2(2) ?
    N1 C2 C3 S1 . . . . 24.8(2) ?
    N1 C10 C11 C12 . . . . 179.86(15) ?
    N1 C10 C15 C14 . . . . -177.41(15) ?
    N2 C5 C6 C7 . . . . 178.77(17) ?
    C1 S1 C3 C2 . . . . -28.32(15) ?
    C1 N1 C2 O1 . . . . 175.24(18) ?
    C1 N1 C2 C3 . . . . -5.3(2) ?
    C1 N1 C10 C11 . . . . 50.3(2) ?
    C1 N1 C10 C15 . . . . -74.9(2) ?
    C1 C4 C5 N2 . . . . -4.0(3) ?
    C1 C4 C5 C6 . . . . 175.29(17) ?
    C1 C4 C9 C8 . . . . -174.68(18) ?
    C2 N1 C1 S1 . . . . -16.23(18) ?
    C2 N1 C1 C4 . . . . 102.13(19) ?
    C2 N1 C10 C11 . . . . -143.59(18) ?
    C2 N1 C10 C15 . . . . 91.2(2) ?
    C3 S1 C1 N1 . . . . 25.72(13) ?
    C3 S1 C1 C4 . . . . -96.37(16) ?
    C4 C5 C6 C7 . . . . -0.5(3) ?
    C5 C4 C9 C8 . . . . 2.3(3) ?
    C5 C6 C7 C8 . . . . 2.0(3) ?
    C6 C7 C8 C9 . . . . -1.3(3) ?
    C7 C8 C9 C4 . . . . -1.0(3) ?
    C9 C4 C5 N2 . . . . 179.17(16) ?
    C9 C4 C5 C6 . . . . -1.6(3) ?
    C10 N1 C1 S1 . . . . 150.33(13) ?
    C10 N1 C1 C4 . . . . -91.31(19) ?
    C10 N1 C2 O1 . . . . 8.7(3) ?
    C10 N1 C2 C3 . . . . -171.82(16) ?
    C10 C11 C12 C13 . . . . 54.7(2) ?
    C11 C10 C15 C14 . . . . 56.0(2) ?
    C11 C12 C13 C14 . . . . -54.6(2) ?
    C12 C13 C14 C15 . . . . 55.4(3) ?
    C13 C14 C15 C10 . . . . -56.6(2) ?
    C15 C10 C11 C12 . . . . -54.8(2) ?
loop_
    _geom_hbond_atom_site_label_D
    _geom_hbond_atom_site_label_H
    _geom_hbond_atom_site_label_A
    _geom_hbond_site_symmetry_A
    _geom_hbond_distance_DH
    _geom_hbond_distance_HA
    _geom_hbond_distance_DA
    _geom_hbond_angle_DHA
    C8 H8 O1 4_456 0.93 2.65 3.411(5) 140
    C15 H15B O3 1_655 0.97 2.66 3.437(5) 138
_shelx_space_group_comment
;
The symmetry employed for this shelxl refinement is uniquely defined
by the following loop, which should always be used as a source of
symmetry information in preference to the above space-group names.
They are only intended as comments.
;
_shelx_estimated_absorpt_T_min     0.940
_shelx_estimated_absorpt_T_max     0.955
_shelx_hkl_file
;
   1   0   0    0.80    0.57   1
  -1   0   0   -3.82    0.40   2
  -1   0   0   -4.23    0.37   3
   2   0   0 4352.13   52.99   1
  -2   0   0 4341.51   48.15   2
  -2   0   0 4272.94   46.99   3
  -3   0   0    1.22    0.71   3
   3   0   0    0.05    0.54   1
  -3   0   0   -0.39    0.47   2
  -4   0   0    6.65    1.29   3
   4   0   0    5.75    1.34   1
  -4   0   0    5.57    1.19   2
  -5   0   0    0.22    0.93   2
   5   0   0   -1.93    0.81   1
  -5   0   0   -1.80    0.78   3
   6   0   0    6.28    1.61   1
  -6   0   0    7.96    1.61   2
  -6   0   0    9.52    1.69   3
   7   0   0   -0.10    1.40   1
  -7   0   0    0.53    1.27   2
  -7   0   0   -0.71    1.22   3
   8   0   0  678.44   14.81   1
  -8   0   0  637.60   13.24   3
  -8   0   0  622.84   13.26   2
   9   0   0   -0.48    1.83   1
  -9   0   0    1.73    1.96   2
  -9   0   0    0.04    1.81   3
  10   0   0  415.55   12.84   1
 -10   0   0  444.63   12.13   2
 -10   0   0  462.46   12.07   3
 -11   0   0    0.72    1.94   2
  11   0   0    0.31    2.10   1
 -11   0   0    1.98    2.28   3
 -12   0   0    1.20    2.55   3
  12   0   0   -1.55    1.94   1
 -12   0   0   -3.91    1.97   2
   0   1   0   -5.01    0.38   2
  -1  -1   0   -0.25    0.29   3
  -1   1   0   -0.06    0.41   3
   1  -1   0   -0.01    0.33   1
   1   1   0    1.31    0.40   2
  -1   1   0    0.05    0.30   2
   1   1   0   -0.27    0.22   1
   2  -1   0 7457.33   90.82   1
  -2   1   0 7566.87   81.67   3
  -2  -1   0 7619.91   80.64   3
  -2  -1   0 7619.35   82.58   2
  -2   1   0 7555.20   83.86   2
   2   1   0 7479.98   91.46   1
   3   1   0   -0.61    0.50   1
  -3   1   0    0.03    0.56   3
  -3   1   0    0.96    0.68   2
  -3  -1   0    0.08    0.61   3
   3  -1   0   -0.52    0.61   1
  -3  -1   0    0.46    0.62   2
  -4   1   0  779.42   11.92   3
   4  -1   0  815.13   13.59   1
   4   1   0  786.33   13.04   1
  -4   1   0  785.59   12.24   2
  -4  -1   0  789.42   12.17   2
  -4  -1   0  767.82   12.04   3
  -5   1   0   -1.49    0.79   2
  -5  -1   0    0.70    0.93   2
  -5  -1   0    0.35    0.97   3
   5  -1   0    1.21    1.08   1
  -5   1   0   -0.80    0.78   3
   5   1   0    0.57    0.91   1
  -6  -1   0   51.39    3.10   2
  -6   1   0   49.93    3.00   3
  -6  -1   0   48.27    3.03   3
  -6   1   0   49.96    2.98   2
   6  -1   0   47.19    3.30   1
   6   1   0   48.75    3.11   1
   7  -1   0    0.05    1.35   1
   7   1   0    0.00    1.37   1
  -7   1   0   -0.70    1.12   2
  -7   1   0    1.71    1.58   3
  -7  -1   0    0.02    1.20   2
  -7  -1   0   -0.73    1.32   3
  -8   1   0   -1.02    1.54   2
  -8   1   0    2.67    1.79   3
  -8  -1   0   -1.80    1.49   2
   8   1   0    0.89    1.36   1
   8  -1   0    1.52    1.85   1
  -8  -1   0    0.85    1.48   3
   9  -1   0   -1.44    1.57   1
  -9   1   0   -0.39    1.60   3
  -9  -1   0    0.08    1.81   3
  -9  -1   0   -0.66    1.56   2
   9   1   0   -0.39    1.83   1
  -9   1   0    0.00    1.51   2
 -10   1   0   23.30    3.65   2
 -10  -1   0   21.71    3.56   2
  10  -1   0   21.97    3.80   1
 -10   1   0   21.43    3.54   3
  10   1   0   24.22    3.94   1
 -10  -1   0   23.10    3.51   3
  11   1   0    1.45    2.25   1
  11  -1   0    0.06    2.36   1
 -11   1   0   -1.06    1.85   3
 -11   1   0    0.54    2.18   2
 -11  -1   0    0.92    2.25   3
 -11  -1   0    0.79    2.12   2
 -12  -1   0   26.33    4.24   2
 -12   1   0   20.01    3.86   3
  12  -1   0   19.37    4.03   1
  12   1   0   22.59    4.18   1
 -12  -1   0   13.47    3.45   3
 -12   1   0   22.98    4.12   2
   0  -2   0 5889.51   62.88   3
   0   2   0 5835.19   64.42   2
   1  -2   0   -2.47    0.54   1
   1   2   0   -1.64    0.62   2
  -1   2   0   -2.30    0.57   3
  -1   2   0   -2.10    0.62   2
  -1  -2   0   -2.43    0.60   3
   1   2   0   -1.86    0.41   1
  -2  -2   0  146.08    3.47   3
   2   2   0  153.70    3.22   1
  -2   2   0  152.35    4.84   3
  -2   2   0  147.15    3.50   2
   2  -2   0  152.21    3.70   1
   2   2   0  150.00    3.49   2
   3   2   0   -0.43    0.44   1
  -3   2   0    0.82    0.71   3
   3   2   0    2.47    0.88   2
   3  -2   0   -0.30    0.57   1
  -3  -2   0   -0.26    0.69   3
  -3   2   0    0.22    0.66   2
   4  -2   0  444.03    9.34   1
   4   2   0  451.73    8.50   1
  -4  -2   0  455.12    8.45   3
  -4   2   0  447.82    8.44   2
  -4   2   0  442.15    8.02   3
  -5  -2   0   -0.03    0.89   2
  -5  -2   0    0.60    1.11   3
   5  -2   0    0.16    1.05   1
   5   2   0   -0.86    0.89   1
  -5   2   0    0.70    0.92   2
  -5   2   0    0.00    0.98   3
   6  -2   0   98.94    4.81   1
  -6   2   0  109.94    4.37   3
  -6   2   0  112.48    4.60   2
  -6  -2   0  121.78    4.66   2
  -6  -2   0  117.14    4.71   3
   6   2   0  116.94    4.75   1
  -7  -2   0   -0.06    1.42   3
   7   2   0    0.45    1.16   1
  -7  -2   0   -1.36    1.07   2
  -7   2   0    0.38    1.33   2
  -7   2   0    1.17    1.33   3
   7  -2   0   -1.17    1.35   1
  -8   2   0  274.18    8.56   2
  -8   2   0  295.22    8.52   3
   8   2   0  293.56    9.07   1
  -8  -2   0  278.80    8.31   2
  -8  -2   0  293.96    8.74   3
   8  -2   0  306.35    9.81   1
  -9   2   0   -1.72    1.53   3
   9   2   0   -0.17    1.35   1
  -9   2   0    0.45    1.82   2
  -9  -2   0    2.04    1.98   3
  -9  -2   0    0.67    1.76   2
   9  -2   0    0.31    1.81   1
 -10  -2   0  123.35    6.47   3
 -10   2   0  127.45    6.29   3
 -10   2   0  113.08    6.02   2
  10  -2   0  107.44    6.70   1
  10   2   0  120.45    6.48   1
 -11  -2   0    2.51    2.25   3
  11  -2   0   -1.24    1.92   1
 -11   2   0    0.44    2.09   2
 -11   2   0   -0.18    2.09   3
  11   2   0   -0.04    2.13   1
  11   2   0    1.45    2.17   2
  12   2   0    0.55    2.51   1
 -12  -2   0    2.45    2.51   3
  12   2   0    1.95    2.58   2
 -12   2   0    5.31    2.59   3
 -12   2   0    1.05    2.31   2
  12  -2   0   -3.04    1.97   1
   0   3   0   -3.94    0.75   2
   0   3   0   -3.50    0.46   1
   1   3   0   -0.89    0.53   2
  -1  -3   0    0.33    0.55   3
  -1   3   0   -0.14    0.57   2
   1   3   0    0.09    0.36   1
  -1   3   0    0.90    0.55   3
   1  -3   0    0.10    0.44   1
   2   3   0 2273.90   28.69   1
   2   3   0 2280.00   27.71   2
  -2  -3   0 2293.69   26.92   3
  -2   3   0 2293.74   27.75   2
   2  -3   0 2302.36   29.71   1
  -2   3   0 2315.86   26.43   3
   3   3   0   -0.30    0.62   2
  -3  -3   0   -0.02    0.73   3
   3  -3   0    0.64    0.71   1
   3   3   0    0.12    0.55   1
  -3   3   0   -0.01    0.69   2
  -3   3   0    0.83    1.29   3
  -4   3   0  175.90    5.02   3
  -4  -3   0  180.63    5.18   3
   4  -3   0  172.92    5.49   1
   4   3   0  177.65    5.05   2
   4   3   0  174.44    4.62   1
  -4   3   0  182.63    5.07   2
  -5  -3   0    0.24    1.02   3
   5   3   0    0.12    0.79   1
   5  -3   0    0.85    1.09   1
   5   3   0    0.23    0.98   2
  -5   3   0   -1.01    0.85   3
  -5   3   0   -0.83    0.82   2
   6   3   0   78.18    3.94   2
   6   3   0   75.67    3.70   1
  -6   3   0   75.28    3.90   2
   6  -3   0   75.85    4.26   1
  -6   3   0   75.98    3.62   3
  -6  -3   0   70.49    3.78   3
   7  -3   0    0.06    1.43   1
  -7   3   0    0.15    1.18   2
  -7   3   0   -0.59    1.05   3
   7   3   0   -0.56    1.16   1
  -7  -3   0   -0.94    1.24   3
   7   3   0    0.89    1.29   2
  -8   3   0  220.36    7.65   2
   8  -3   0  210.50    8.26   1
   8   3   0  209.89    7.18   2
  -8   3   0  215.10    7.01   3
  -8  -3   0  206.42    7.40   3
   8   3   0  218.86    7.44   1
   9   3   0    0.94    1.70   2
  -9   3   0   -1.75    1.50   2
  -9  -3   0   -1.29    1.66   3
   9   3   0   -0.74    1.44   1
  -9   3   0    2.21    1.76   3
   9  -3   0    2.48    1.89   1
 -10   3   0  197.18    8.05   2
  10   3   0  184.84    7.87   1
  10   3   0  195.39    8.04   2
 -10   3   0  202.83    7.80   3
 -10  -3   0  199.86    8.32   3
  10  -3   0  209.44    8.92   1
  11  -3   0    0.16    2.14   1
 -11  -3   0    1.25    2.32   3
  11   3   0    0.00    1.91   1
  11   3   0   -0.70    1.80   2
 -11   3   0    4.74    2.62   2
 -11   3   0    0.55    2.01   3
 -12   3   0   49.51    5.02   3
  12   3   0   38.74    4.93   2
  12  -3   0   47.94    5.98   1
 -12   3   0   42.35    5.06   2
  12   3   0   42.44    5.40   1
 -12  -3   0   53.01    5.80   3
   0   4   0  514.25    7.51   1
   0   4   0  504.96    8.60   2
   1  -4   0    0.03    0.48   1
  -1   4   0    0.14    0.57   3
   1   4   0   -0.21    0.38   1
   1   4   0    0.07    0.69   2
  -1  -4   0    0.03    0.61   3
  -1   4   0   -0.16    0.67   2
   2  -4   0 1919.32   25.37   1
  -2   4   0 1910.38   22.50   3
  -2  -4   0 1896.91   23.28   3
  -2   4   0 1870.21   24.25   2
   2   4   0 1915.64   24.33   2
   2   4   0 1923.02   24.34   1
  -3   4   0    0.54    0.97   2
   3   4   0   -0.17    0.59   1
  -3  -4   0   -0.23    0.71   3
  -3   4   0   -0.09    1.33   3
   3   4   0    0.25    0.93   2
   3  -4   0   -0.39    0.69   1
   4   4   0   12.47    1.43   1
  -4   4   0    8.84    1.95   3
  -4   4   0   12.19    1.74   2
   4  -4   0   13.61    1.97   1
   4   4   0   10.43    1.81   2
  -4  -4   0   13.52    1.96   3
   5   4   0   -0.74    0.93   2
  -5   4   0    1.68    1.08   3
   5  -4   0    0.22    1.15   1
  -5  -4   0   -0.31    1.13   3
  -5   4   0    1.64    1.08   2
   5   4   0   -0.41    0.88   1
  -6   4   0  152.31    5.60   2
  -6  -4   0  148.79    5.62   3
  -6   4   0  131.70    4.77   3
   6  -4   0  151.61    6.27   1
   6   4   0  160.24    5.75   2
   6   4   0  144.24    5.10   1
   7  -4   0   -0.61    1.14   1
  -7  -4   0    0.34    1.34   3
   7   4   0   -0.77    0.95   1
  -7   4   0    0.08    1.41   3
  -7   4   0   -0.75    1.28   2
   7   4   0   -1.40    1.22   2
  -8  -4   0    3.29    1.89   3
   8   4   0    3.17    1.73   1
   8  -4   0    3.88    1.76   1
  -8   4   0    3.27    1.81   2
   8   4   0    3.04    1.94   2
  -8   4   0   -0.52    1.60   3
  -9  -4   0    1.66    1.75   3
   9  -4   0   -0.85    1.57   1
  -9   4   0   -1.49    1.54   2
  -9   4   0    1.48    1.67   3
   9   4   0   -3.15    1.44   2
   9   4   0   -0.50    1.29   1
 -10   4   0  119.92    6.23   3
  10  -4   0  101.35    6.36   1
  10   4   0  111.03    6.30   1
  10   4   0  112.45    6.36   2
 -10  -4   0  110.83    6.47   3
 -10   4   0  107.16    6.07   2
  11  -4   0   -0.47    1.98   1
 -11  -4   0   -2.04    1.76   3
  11   4   0    2.54    2.31   2
 -11   4   0    1.96    2.29   2
  11   4   0   -2.92    1.67   1
 -12  -4   0    2.28    2.78   3
 -12   4   0    2.30    2.76   2
  12   4   0    2.01    2.49   2
  12   4   0   -2.45    2.15   1
  12  -4   0    0.39    2.27   1
   0   5   0   -0.26    0.49   1
   0   5   0   -0.33    0.72   2
   1   5   0   -0.49    0.77   2
   1  -5   0   -0.09    0.52   1
  -1   5   0    0.18    0.75   2
  -1  -5   0    0.40    0.73   3
  -1   5   0   -0.07    0.70   3
   1   5   0    0.13    0.53   1
   2   5   0  395.57    6.63   1
  -2   5   0  401.28    8.16   2
  -2  -5   0  391.57    7.52   3
   2  -5   0  391.71    7.46   1
  -2   5   0  393.00    6.83   3
   2   5   0  388.68    7.95   2
   3   5   0    0.93    0.64   1
  -3   5   0    0.32    0.90   2
  -3  -5   0    0.57    1.02   3
   3  -5   0    1.27    0.94   1
  -3   5   0    0.03    1.00   3
   3   5   0    1.59    1.13   2
   4   5   0   78.01    3.75   2
  -4  -5   0   80.59    3.67   3
   4  -5   0   89.76    4.02   1
  -4   5   0   78.72    5.24   3
   4   5   0   85.21    3.19   1
  -4   5   0   84.25    3.86   2
  -5  -5   0   -0.84    1.03   3
   5   5   0    0.65    0.94   1
   5   5   0    3.24    1.34   2
  -5   5   0    0.76    1.09   3
  -5   5   0   -1.37    0.92   2
   5  -5   0   -0.63    1.15   1
  -6   5   0   73.92    3.66   3
  -6   5   0   87.72    4.52   2
   6   5   0   81.59    3.85   1
   6  -5   0   87.98    4.87   1
   6   5   0   78.32    4.51   2
  -6  -5   0   86.36    4.57   3
  -7   5   0    1.56    1.42   3
  -7   5   0    0.66    1.48   2
  -7  -5   0   -0.84    1.30   3
   7  -5   0    0.37    1.51   1
   7   5   0    1.85    1.33   1
   7   5   0    0.24    1.30   2
   8  -5   0  105.88    5.96   1
   8   5   0  104.95    5.12   1
   8   5   0  104.07    5.42   2
  -8   5   0  101.95    5.08   3
  -8   5   0  110.39    5.71   2
  -8  -5   0  105.85    5.61   3
  -9   5   0   -0.93    1.67   3
  -9   5   0    1.26    1.89   2
   9   5   0    0.46    1.56   2
   9   5   0   -1.41    1.28   1
   9  -5   0   -1.96    1.41   1
  -9  -5   0   -0.42    1.84   3
  10   5   0    4.54    2.14   1
  10   5   0    4.76    2.25   2
 -10   5   0    3.15    2.35   2
  10  -5   0    0.26    2.19   1
 -10  -5   0    1.31    2.16   3
  11  -5   0    0.55    1.84   1
 -11  -5   0   -2.09    2.26   3
 -11   5   0    1.29    2.37   2
  11   5   0    0.90    2.09   2
  12  -5   0    4.91    2.40   1
  12   5   0    5.04    2.97   2
 -12  -5   0    2.93    3.04   3
   0   6   0 3855.54   47.43   1
   0   6   0 3865.34   46.78   2
  -1  -6   0   -0.47    0.88   3
   1  -6   0   -0.28    0.63   1
  -1   6   0    0.90    1.06   2
  -1   6   0    1.84    0.84   3
   1   6   0    2.15    1.22   2
   1   6   0    0.33    0.56   1
  -2   6   0    0.99    1.05   2
  -2  -6   0   -0.11    0.87   3
  -2   6   0    0.08    0.71   3
   2  -6   0    1.45    0.85   1
   2   6   0    1.37    0.66   1
   2   6   0   -0.35    0.95   2
   3   6   0   -0.44    0.64   1
  -3  -6   0   -0.64    0.93   3
  -3   6   0    0.10    0.94   2
  -3   6   0   -0.98    0.83   3
   3   6   0   -0.16    0.96   2
   3  -6   0   -0.68    0.87   1
  -4   6   0    2.39    1.39   2
  -4   6   0    3.11    1.70   3
   4  -6   0   -0.87    0.99   1
   4   6   0    2.03    0.92   1
   4   6   0    0.21    1.20   2
  -4  -6   0    2.54    1.33   3
  -5   6   0   -1.73    1.18   2
   5  -6   0   -2.14    1.01   1
   5   6   0   -0.14    0.90   1
   5   6   0   -0.88    1.26   2
  -5  -6   0   -2.02    1.20   3
  -5   6   0   -1.99    1.23   3
   6   6   0   61.74    4.02   2
  -6   6   0   51.09    4.02   2
  -6  -6   0   64.07    4.03   3
   6  -6   0   54.36    4.20   1
  -6   6   0   53.84    3.81   3
   6   6   0   58.52    3.35   1
  -7   6   0   -0.10    1.41   3
   7   6   0    1.17    1.45   2
  -7   6   0    2.97    1.76   2
  -7  -6   0    0.42    1.55   3
   7  -6   0   -0.64    1.43   1
   7   6   0   -0.13    1.30   1
   8   6   0    9.90    2.63   2
   8  -6   0    7.51    2.31   1
  -8   6   0   10.44    2.76   2
  -8  -6   0    9.00    2.49   3
   9   6   0    1.09    1.95   2
   9  -6   0    1.66    1.79   1
  -9  -6   0    0.08    2.02   3
  -9   6   0    3.52    2.27   2
  10   6   0    8.02    2.82   2
 -10  -6   0   10.45    2.82   3
  10  -6   0    7.97    2.60   1
 -10   6   0    7.50    3.00   2
 -11   6   0   -2.25    2.36   2
 -11  -6   0    3.36    2.56   3
  11   6   0    1.89    2.54   2
  11  -6   0    4.78    2.24   1
   0   7   0   -0.83    0.99   2
  -1   7   0   -1.45    0.96   2
   1  -7   0    0.11    0.68   1
   1   7   0   -0.41    0.59   1
  -1  -7   0    0.11    1.03   3
  -1   7   0    1.96    1.02   3
   1   7   0   -0.19    1.01   2
  -2   7   0  638.28   12.44   2
   2  -7   0  645.21   11.15   1
   2   7   0  663.49   12.51   2
   2   7   0  655.32   10.02   1
  -2   7   0  670.37   10.77   3
  -2  -7   0  659.89   11.44   3
   3  -7   0    1.12    0.89   1
  -3   7   0    1.26    1.00   3
  -3  -7   0   -1.02    1.11   3
  -3   7   0   -0.44    1.00   2
   3   7   0   -0.78    1.11   2
  -4   7   0  247.07    7.40   2
  -4   7   0  249.63    8.18   3
   4   7   0  235.26    7.47   2
   4  -7   0  243.71    7.10   1
  -4  -7   0  249.75    7.17   3
   5   7   0   -0.31    1.59   2
  -5   7   0    3.54    3.36   3
   5  -7   0    1.24    1.49   1
  -5   7   0   -1.41    1.33   2
  -5  -7   0   -0.23    1.55   3
  -6  -7   0    3.69    1.93   3
  -6   7   0    1.96    2.03   2
   6   7   0    4.51    1.90   2
   6  -7   0    4.14    1.84   1
   7   7   0    1.21    1.87   2
  -7   7   0   -0.35    1.78   2
  -7  -7   0    3.38    2.00   3
   7  -7   0    0.80    1.59   1
   8  -7   0  189.43    8.20   1
  -8  -7   0  181.41    7.61   3
  -8   7   0  176.26    7.66   2
   8   7   0  183.43    7.67   2
  -9   7   0    2.61    2.19   2
   9  -7   0   -0.15    1.82   1
   9   7   0    2.32    2.11   2
  -9  -7   0    0.63    2.15   3
 -10   7   0   21.85    4.08   2
  10  -7   0   14.59    3.17   1
 -10  -7   0   23.88    3.96   3
  10   7   0   24.46    4.05   2
  11  -7   0    3.93    2.51   1
 -11   7   0    0.62    2.44   2
 -11  -7   0    2.07    2.14   3
  11   7   0    0.01    2.44   2
   0   8   0   10.43    2.07   2
   1  -8   0   -1.02    0.64   1
  -1   8   0    0.58    1.21   2
   1   8   0    0.01    1.37   2
  -1   8   0    0.66    1.03   3
  -2   8   0   -1.76    0.89   3
   2   8   0    1.09    1.17   2
  -2   8   0   -0.21    1.14   2
  -2  -8   0    0.60    1.29   3
   2  -8   0    0.49    0.87   1
   3   8   0    0.75    1.43   2
  -3   8   0   -0.40    0.99   3
  -3   8   0    0.02    1.22   2
   3  -8   0    0.61    1.08   1
  -3  -8   0    0.79    1.37   3
  -4   8   0    9.19    2.17   2
   4   8   0   10.65    2.24   2
  -4  -8   0    5.81    1.88   3
   4  -8   0    7.16    1.90   1
  -5   8   0    3.26    2.11   2
   5   8   0    2.85    1.98   2
  -5  -8   0    0.66    1.75   3
   5  -8   0   -1.61    1.76   1
  -6   8   0    4.13    2.08   2
   6  -8   0    1.66    1.49   1
   6   8   0    1.61    1.69   2
  -6  -8   0   -2.46    1.59   3
  -7   8   0   -3.14    1.66   2
   7   8   0    2.92    2.09   2
  -7  -8   0    2.23    1.99   3
   7  -8   0   -1.72    1.46   1
  -8   8   0   66.07    5.50   2
   8  -8   0   73.95    5.24   1
  -8  -8   0   61.88    5.25   3
   8   8   0   57.01    5.13   2
   9   8   0    0.07    1.93   2
   9  -8   0    0.36    1.95   1
  -9  -8   0   -0.40    2.05   3
  -9   8   0    2.29    2.37   2
  10  -8   0    2.61    2.41   1
 -10  -8   0    1.91    1.94   3
 -10   8   0    0.02    2.19   2
  10   8   0    2.23    2.62   2
  11   8   0    2.64    2.89   2
 -11   8   0   -1.31    2.22   2
  11  -8   0    3.71    2.36   1
 -11  -8   0    3.77    2.53   3
   0   9   0    0.52    1.42   2
  -1   9   0   -0.01    1.26   3
   1   9   0    1.39    1.53   2
  -1   9   0    0.22    1.28   2
   2   9   0  113.02    5.34   2
  -2   9   0  109.72    5.37   2
  -2  -9   0  103.92    4.65   3
  -2   9   0  112.13    4.31   3
   3   9   0   -1.86    1.48   2
  -3  -9   0    0.75    1.72   3
  -3   9   0    2.31    1.63   2
   4  -9   0    1.88    1.38   1
  -4   9   0    1.73    1.65   2
   4   9   0    1.55    1.63   2
  -4  -9   0    4.20    1.85   3
  -5   9   0   -0.09    1.56   2
  -5  -9   0    0.79    1.59   3
   5   9   0    1.25    1.89   2
   5  -9   0    1.05    1.44   1
   6  -9   0   75.65    4.93   1
   6   9   0   73.37    5.00   2
  -6   9   0   85.41    5.25   2
  -6  -9   0   74.69    5.01   3
   7   9   0    1.41    1.76   2
  -7  -9   0   -1.09    1.58   3
  -7   9   0    0.00    1.76   2
   7  -9   0   -1.48    1.42   1
   8  -9   0   63.32    5.02   1
   8   9   0   52.57    5.15   2
  -8   9   0   51.84    5.34   2
  -8  -9   0   55.52    5.49   3
  -9   9   0    1.29    2.36   2
   9   9   0    2.51    2.27   2
   9  -9   0   -2.83    1.79   1
  -9  -9   0    1.12    2.40   3
 -10   9   0   10.65    3.59   2
  10  -9   0    7.04    2.85   1
  10   9   0    1.55    3.05   2
 -10  -9   0    2.72    2.26   3
   0  10   0  167.35    6.90   2
  -1  10   0   -0.49    1.55   2
   1  10   0   -1.54    1.31   2
  -2  10   0   45.92    4.19   2
   2  10   0   48.89    4.25   2
  -3  10   0    1.40    1.86   2
  -3 -10   0   -0.73    1.53   3
   3  10   0    1.85    1.73   2
   4  10   0    6.53    2.11   2
  -4 -10   0    8.40    2.26   3
  -4  10   0    4.31    2.19   2
  -5 -10   0    2.16    1.78   3
  -5  10   0   -0.99    1.73   2
   5  10   0    1.99    2.01   2
  -6 -10   0   30.37    3.82   3
  -6  10   0   30.37    4.07   2
   6  10   0   25.37    3.71   2
  -7  10   0    0.23    2.31   2
  -7 -10   0    0.41    1.90   3
   7  10   0   -0.35    1.85   2
  -8 -10   0   38.33    4.76   3
  -8  10   0   32.38    4.71   2
   8 -10   0   42.47    4.78   1
   8  10   0   32.82    4.51   2
   9  10   0   -0.04    2.25   2
  -9  10   0    2.37    2.67   2
   9 -10   0    3.77    2.47   1
  -9 -10   0    1.49    2.17   3
   0  11   0    1.70    1.87   2
  -1  11   0    2.24    2.03   2
   1  11   0   -1.23    1.51   2
  -2  11   0   25.95    3.87   2
   2  11   0   27.58    3.80   2
   3  11   0   -1.59    1.43   2
  -3  11   0    2.48    1.94   2
   4  11   0    3.96    2.46   2
  -4  11   0    1.83    1.97   2
  -4 -11   0    0.59    1.82   3
  -5  11   0    0.58    1.80   2
  -5 -11   0   -0.22    1.81   3
   5  11   0   -0.86    1.69   2
  -6  11   0   10.56    2.96   2
   6  11   0   14.08    3.40   2
  -6 -11   0   19.24    3.63   3
   7  11   0   -0.92    1.85   2
  -7 -11   0    3.11    2.34   3
  -7  11   0    3.69    2.32   2
  -8 -11   0    8.48    2.93   3
   8  11   0    8.20    3.04   2
  -8  11   0   11.43    3.28   2
   9  11   0   -0.14    2.62   2
  -9  11   0    5.38    2.58   2
   0  12   0    5.85    2.58   2
  -1  12   0    0.41    1.94   2
   1  12   0   -1.68    1.80   2
  -2  12   0    1.83    2.17   2
   2  12   0    1.36    1.86   2
   3  12   0   -0.29    1.65   2
  -3  12   0   -4.46    1.58   2
  -4  12   0    1.10    2.07   2
   4  12   0    2.78    2.13   2
  -4 -12   0    2.82    2.09   3
  -5 -12   0   -1.82    2.01   3
  -5  12   0   -0.77    2.00   2
   5  12   0    0.84    2.00   2
   6  12   0   11.55    3.16   2
  -6  12   0   15.31    3.57   2
  -6 -12   0   13.98    3.48   3
  -7  12   0    0.42    2.10   2
  -7 -12   0   -2.95    2.04   3
   7  12   0   -2.61    2.33   2
  -8  12   0    7.72    2.64   2
   8  12   0    7.29    3.27   2
  -8 -12   0    7.41    2.47   3
   0  13   0    0.39    2.03   2
   1  13   0    5.67    3.00   2
  -1  13   0    2.81    2.44   2
   2  13   0   17.92    3.52   2
  -2  13   0   20.42    3.95   2
   3  13   0    0.45    1.80   2
  -3  13   0    0.97    2.20   2
  -4  13   0    0.47    2.29   2
   4  13   0    0.07    2.07   2
   5  13   0    1.26    2.19   2
  -5  13   0   -0.91    2.28   2
  -6  13   0    1.02    2.29   2
   6  13   0    3.64    2.65   2
   0  14   0    6.84    2.60   2
  -1  14   0   -0.51    2.13   2
   1  14   0   -0.45    1.88   2
  -2  14   0   18.94    3.57   2
   2  14   0   13.58    3.29   2
  -3  14   0    1.92    2.19   2
   3  14   0    1.71    2.44   2
   4  14   0   29.68    4.55   2
  -4  14   0   24.61    4.21   2
   5  14   0   -1.72    2.18   2
  -5  14   0    2.59    2.01   2
   0  15   0    0.02    1.63   2
  -1  15   0   -2.17    1.89   2
   1  15   0    2.85    2.41   2
  -2  15   0   -0.07    2.17   2
   2  15   0    2.81    2.30   2
 -12   0   1    1.67    2.28   2
  12   0  -1   -0.28    2.20   1
 -12   0   1   -1.85    2.14   3
  11   0  -1   -0.36    2.31   1
 -11   0   1    0.71    2.20   2
 -11   0   1    5.59    2.28   3
 -10   0   1   -0.86    1.88   2
 -10   0   1    6.18    2.30   3
  10   0  -1    2.75    2.30   1
  -9   0   1    1.46    1.86   2
   9   0  -1   -0.56    1.75   1
  -9   0   1    2.88    2.13   3
   8   0  -1    0.35    1.80   1
  -8   0   1    0.05    1.50   3
  -8   0   1   -1.40    1.22   2
  -7   0   1   -0.72    1.16   2
  -7   0   1   -0.45    1.27   3
   7   0  -1    0.50    1.32   1
   6   0  -1    0.45    1.15   1
  -6   0   1   -0.22    1.02   2
  -6   0   1    1.13    1.02   3
  -5   0   1    0.10    0.96   2
   5   0  -1   -1.30    0.75   1
  -5   0   1    1.42    1.09   3
  -4   0   1    1.50    0.77   3
   4   0  -1    0.11    0.71   1
  -4   0   1    0.06    0.72   2
  -3   0   1    0.58    0.66   3
  -3   0   1    0.35    0.63   2
   3   0  -1   -0.27    0.57   1
   2   0  -1   -0.20    0.63   1
  -2   0   1   -0.63    0.60   2
  -2   0   1    1.67    0.68   3
  -1   0   1   -0.04    0.22   2
  -1   0   1    0.02    0.21   3
   1   0  -1    0.18    0.23   1
  -1   0  -1    1.18    0.33   3
   1   0   1    0.18    0.23   1
  -2   0  -1   -0.24    0.57   2
   2   0   1    0.07    0.60   1
  -2   0  -1   -0.20    0.57   3
   3   0   1   -0.43    0.56   1
  -3   0  -1   -0.57    0.52   3
  -3   0  -1   -0.34    0.48   2
   4   0   1    0.56    0.76   1
  -4   0  -1   -0.04    0.70   3
  -4   0  -1   -0.17    0.65   2
   5   0   1   -0.07    0.87   1
  -5   0  -1   -0.77    0.82   2
  -5   0  -1   -0.33    0.80   3
  -6   0  -1   -0.46    1.01   3
   6   0   1   -0.62    0.90   1
  -6   0  -1   -0.73    0.89   2
  -7   0  -1   -1.15    1.35   3
  -7   0  -1   -0.32    1.25   2
   7   0   1    0.13    1.34   1
   8   0   1    0.01    1.57   1
  -8   0  -1    0.76    1.50   2
  -8   0  -1    0.66    1.61   3
  -9   0  -1    0.21    1.71   2
  -9   0  -1    2.93    2.12   3
   9   0   1    0.86    2.06   1
 -10   0  -1    2.68    1.95   2
 -10   0  -1    0.18    1.96   3
  10   0   1   -0.40    2.07   1
  11   0   1    1.10    2.29   1
 -11   0  -1   -0.91    1.89   3
 -11   0  -1    0.02    1.92   2
  12   0   1   -1.89    2.08   1
 -12   0  -1    0.02    2.32   2
 -12   0  -1    2.53    2.64   3
 -12  -1   1    3.09    2.57   3
 -12   1   1   -2.27    2.52   3
  12   1  -1    0.78    2.53   1
  12  -1  -1    0.34    2.31   1
 -12   1   1    0.11    2.26   2
 -12  -1   1    3.78    2.57   2
 -11   1   1   21.59    3.84   2
 -11  -1   1   17.40    3.34   3
 -11  -1   1   15.97    3.40   2
 -11   1   1   18.71    3.34   3
  11  -1  -1   24.33    4.23   1
  11   1  -1   18.42    3.70   1
  10   1  -1    0.99    1.71   1
 -10  -1   1    1.10    2.09   3
  10  -1  -1    0.79    2.18   1
 -10   1   1   -0.67    1.68   3
 -10  -1   1   -0.97    1.79   2
 -10   1   1    3.52    2.11   2
   9   1  -1    1.18    1.83   1
  -9   1   1    2.03    1.81   2
   9  -1  -1    4.25    2.58   1
  -9  -1   1    5.22    1.98   3
  -9   1   1   -1.02    1.68   3
  -9  -1   1   -1.04    1.70   2
  -8   1   1   -0.23    1.41   2
  -8  -1   1    1.55    1.75   2
   8  -1  -1   -0.24    1.72   1
  -8  -1   1    2.68    1.74   3
  -8   1   1    3.32    1.73   3
   8   1  -1    1.81    1.59   1
  -7  -1   1  773.39   14.60   2
   7  -1  -1  728.04   15.69   1
  -7  -1   1  758.38   14.18   3
   7   1  -1  768.07   15.34   1
  -7   1   1  769.93   14.75   2
  -7   1   1  770.21   14.12   3
  -6   1   1   27.12    2.47   3
   6   1  -1   26.12    2.62   1
  -6  -1   1   28.07    2.73   3
   6  -1  -1   24.61    2.84   1
  -6  -1   1   27.81    2.63   2
  -6   1   1   30.49    2.77   2
   5  -1  -1  341.54    8.60   1
  -5   1   1  333.37    7.29   3
  -5   1   1  332.43    7.60   2
   5   1  -1  340.05    8.03   1
  -5  -1   1  346.42    7.63   3
  -5  -1   1  337.79    7.73   2
  -4   1   1  150.09    4.20   3
  -4  -1   1  152.57    4.38   3
  -4   1   1  158.17    4.53   2
   4  -1  -1  159.19    4.93   1
   4   1  -1  161.17    4.70   1
  -4  -1   1  153.45    4.44   2
  -3  -1   1  676.69   10.04   3
   3   1  -1  664.93   10.88   1
  -3   1   1  671.20   10.23   2
   3  -1  -1  661.28   11.11   1
  -3   1   1  672.93    9.71   3
  -3  -1   1  692.27   10.32   2
  -2  -1   1 2811.76   31.49   3
  -2   1   1 2815.59   31.20   3
   2  -1  -1 2820.29   35.44   1
   2   1  -1 2810.67   35.12   1
  -2  -1   1 2784.55   32.26   2
  -2   1   1 2814.96   32.36   2
  -1  -1   1 1162.11   13.57   3
  -1   1   1 1168.41   13.98   2
   1   1  -1 1128.83   13.88   2
   1  -1  -1 1180.39   14.96   1
   1   1  -1 1141.86   14.95   1
   0   1   1   -1.00    0.23   2
   0   1  -1   -0.38    0.28   2
   1  -1   1 1164.28   15.49   1
   1   1   1 1192.38   15.25   1
  -1   1  -1 1177.52   14.03   2
   1   1   1 1201.26   14.10   2
  -1   1  -1 1185.69   13.93   3
  -1  -1  -1 1176.73   13.85   3
  -2  -1  -1 2750.04   31.04   3
  -2  -1  -1 2758.33   31.48   2
  -2   1  -1 2764.54   31.49   2
   2   1   1 2742.91   34.36   1
   2  -1   1 2783.44   34.92   1
   3   1   1  640.41   10.32   1
   3  -1   1  666.00   10.98   1
  -3  -1  -1  650.91    9.90   3
  -3   1  -1  644.61    9.67   2
  -3  -1  -1  656.27    9.65   2
  -3   1  -1  643.32    9.63   3
  -4   1  -1  149.07    4.20   2
  -4   1  -1  144.87    4.28   3
   4  -1   1  149.05    4.80   1
  -4  -1  -1  150.85    4.39   3
   4   1   1  162.20    4.69   1
  -4  -1  -1  144.73    4.07   2
   5  -1   1  337.05    8.44   1
  -5   1  -1  347.03    7.45   2
  -5   1  -1  324.83    7.34   3
  -5  -1  -1  327.10    7.50   3
   5   1   1  341.16    7.95   1
  -5  -1  -1  341.01    7.37   2
  -6   1  -1   27.62    2.62   3
   6   1   1   30.44    2.81   1
  -6  -1  -1   24.91    2.64   3
  -6   1  -1   27.44    2.59   2
   6  -1   1   24.98    2.73   1
  -6  -1  -1   25.24    2.44   2
  -7  -1  -1  752.44   13.81   2
  -7   1  -1  726.72   13.78   2
  -7   1  -1  738.55   13.83   3
  -7  -1  -1  755.17   14.16   3
   7   1   1  756.08   14.99   1
   7  -1   1  718.14   15.90   1
   8  -1   1    1.99    1.76   1
  -8  -1  -1    1.24    1.63   2
  -8   1  -1    1.09    1.62   3
  -8   1  -1    2.46    1.53   2
  -8  -1  -1    3.57    1.93   3
   8   1   1    1.15    1.50   1
  -9  -1  -1   -2.00    1.74   3
   9   1   1   -1.76    1.88   1
   9  -1   1    0.91    1.76   1
  -9   1  -1    3.16    1.98   2
  -9   1  -1    0.51    1.77   3
  -9  -1  -1    1.87    1.87   2
 -10   1  -1    3.02    1.98   3
  10   1   1   -0.32    2.01   1
 -10  -1  -1   -0.81    1.68   2
 -10  -1  -1    0.20    1.86   3
 -10   1  -1    0.18    1.70   2
  10  -1   1    1.74    2.38   1
  11   1   1   14.30    3.43   1
 -11  -1  -1   18.64    3.58   3
 -11   1  -1   23.27    3.88   2
 -11   1  -1   19.50    3.47   3
  11  -1   1   15.12    3.48   1
 -11  -1  -1   18.91    3.40   2
  12   1   1   -1.84    2.05   1
 -12  -1  -1   -1.68    2.34   3
 -12   1  -1    4.54    2.60   2
 -12   1  -1   -1.20    2.28   3
  12  -1   1    3.20    2.49   1
 -12   2   1   -1.03    2.41   2
  12  -2  -1    3.99    2.54   1
  12   2  -1   -3.42    2.10   1
 -12  -2   1    0.81    2.34   3
  12   2  -1    3.17    2.61   2
 -12   2   1    0.39    2.26   3
  11  -2  -1    0.12    2.29   1
 -11   2   1    0.63    2.18   2
  11   2  -1   -1.88    2.18   1
 -11   2   1    4.50    2.12   3
  11   2  -1    2.97    2.42   2
 -11  -2   1   -2.52    2.00   3
 -10   2   1    5.31    2.21   3
  10   2  -1    2.11    1.95   1
 -10   2   1    4.21    2.38   2
 -10  -2   1   -0.29    1.95   2
  10  -2  -1    5.68    2.51   1
 -10  -2   1    3.70    2.36   3
   9  -2  -1   17.00    3.40   1
   9   2  -1   17.70    2.95   1
  -9  -2   1   17.92    2.94   2
  -9  -2   1   15.22    2.96   3
  -9   2   1   17.93    3.06   2
  -9   2   1   15.10    2.79   3
  -8  -2   1   69.00    4.44   3
  -8   2   1   62.11    4.19   2
  -8   2   1   71.92    4.21   3
  -8  -2   1   67.87    4.22   2
   8  -2  -1   68.45    4.80   1
   8   2  -1   63.33    4.37   1
  -7  -2   1  253.83    7.69   2
  -7   2   1  253.22    7.63   2
   7   2  -1  258.41    7.78   1
   7  -2  -1  257.59    8.74   1
  -7  -2   1  233.66    7.38   3
  -7   2   1  251.63    7.19   3
   6   2  -1   35.03    2.67   1
  -6  -2   1   40.65    3.13   3
  -6   2   1   35.53    2.92   2
  -6   2   1   40.52    2.88   3
   6  -2  -1   39.66    3.36   1
  -6  -2   1   37.14    2.76   2
   5   2  -1 1719.49   24.71   1
  -5  -2   1 1703.76   23.37   2
  -5   2   1 1695.21   22.25   3
   5  -2  -1 1686.68   25.83   1
  -5   2   1 1690.50   23.60   2
  -5  -2   1 1689.60   22.94   3
   4  -2  -1  297.15    7.14   1
   4   2  -1  290.60    6.47   1
  -4  -2   1  302.36    6.61   2
  -4   2   1  301.66    6.74   2
  -4   2   1  296.03    6.07   3
  -4  -2   1  293.16    6.47   3
   3  -2  -1  272.57    6.16   1
  -3   2   1  279.13    5.14   3
   3   2  -1  272.96    5.65   2
  -3  -2   1  261.72    5.56   3
  -3   2   1  285.96    5.87   2
   3   2  -1  278.02    5.51   1
   2   2  -1   53.79    1.76   1
   2   2  -1   51.76    2.06   2
  -2  -2   1   51.09    2.00   3
   2  -2  -1   53.95    2.17   1
  -2   2   1   53.46    2.32   3
  -2   2   1   52.86    2.16   2
   1   2  -1   71.12    2.22   2
   1  -2  -1   72.94    2.05   1
  -1   2   1   75.21    1.70   3
  -1   2   1   72.04    2.24   2
  -1  -2   1   73.54    2.18   3
   0  -2  -1 5148.02   55.82   3
   0   2  -1 5107.54   56.93   2
   0   2   1 5238.17   62.89   1
   1  -2   1   70.80    2.03   1
  -1   2  -1   71.52    2.11   2
  -1  -2  -1   70.63    1.96   3
   1   2   1   68.62    1.84   1
  -1   2  -1   70.81    2.00   3
   1   2   1   73.27    2.21   2
   2  -2   1   52.52    2.21   1
   2   2   1   54.26    1.86   1
   2   2   1   48.57    1.91   2
  -2   2  -1   51.21    2.04   2
  -2   2  -1   48.08    2.54   3
  -2  -2  -1   53.65    2.06   3
   3   2   1  276.06    5.62   1
  -3   2  -1  273.91    5.58   2
  -3  -2  -1  282.20    5.71   3
   3  -2   1  273.41    6.25   1
  -3   2  -1  275.02    6.01   3
   3   2   1  272.01    5.58   2
   4  -2   1  299.66    7.35   1
  -4   2  -1  302.77    6.40   3
  -4   2  -1  303.94    6.50   2
  -4  -2  -1  312.45    6.83   3
   4   2   1  304.63    6.75   1
   4   2   1  304.17    6.43   2
   5   2   1 1716.96   25.00   1
   5  -2   1 1734.33   26.17   1
  -5   2  -1 1717.40   23.04   3
  -5   2  -1 1714.37   23.57   2
  -5  -2  -1 1754.25   23.75   3
  -5  -2  -1 1731.43   23.35   2
  -6  -2  -1   34.93    2.55   2
  -6   2  -1   38.12    2.89   3
   6  -2   1   36.50    3.23   1
  -6  -2  -1   33.26    2.99   3
  -6   2  -1   38.51    2.69   2
   6   2   1   37.42    2.73   1
   7   2   1  235.63    7.34   1
  -7   2  -1  249.16    7.41   2
  -7   2  -1  251.70    7.37   3
   7  -2   1  234.01    8.02   1
  -7  -2  -1  265.99    7.73   3
  -7  -2  -1  245.91    7.32   2
  -8   2  -1   62.85    4.13   2
  -8  -2  -1   61.51    4.26   3
  -8   2  -1   67.34    4.35   3
   8   2   1   66.41    4.53   1
  -8  -2  -1   66.12    4.21   2
   8  -2   1   75.10    5.34   1
  -9   2  -1   18.06    3.02   2
  -9   2  -1   17.13    3.02   3
   9   2   1   12.75    2.78   1
   9  -2   1   10.82    2.80   1
  -9  -2  -1   13.50    2.84   3
  10   2   1    5.95    2.17   2
 -10   2  -1    5.61    2.20   3
 -10   2  -1    5.92    2.25   2
  10  -2   1    6.19    2.64   1
  10   2   1    2.91    2.19   1
 -10  -2  -1    3.34    2.21   3
 -11   2  -1   -0.49    2.03   2
  11  -2   1    0.65    2.29   1
 -11  -2  -1   -0.83    2.13   3
  11   2   1    2.99    2.18   2
  11   2   1   -1.68    1.88   1
 -11   2  -1    0.27    2.26   3
 -12  -2  -1   -2.37    2.21   3
  12   2   1   -0.28    2.17   2
 -12   2  -1    7.12    2.77   3
 -12   2  -1    0.57    2.34   2
  12  -2   1   -0.80    2.11   1
  12   2   1    2.38    2.57   1
  12   3  -1    6.50    3.20   1
 -12   3   1   12.69    3.49   2
  12   3  -1    7.63    3.22   2
  12  -3  -1    2.36    2.62   1
 -12  -3   1    3.56    2.92   3
 -11  -3   1    9.92    3.12   3
 -11   3   1   14.58    3.19   3
  11  -3  -1    9.21    3.12   1
 -11   3   1   13.43    3.18   2
  11   3  -1    7.64    2.76   1
  11   3  -1    8.01    2.31   2
  10   3  -1   -0.92    1.69   1
 -10   3   1    0.30    2.15   2
  10  -3  -1    4.30    2.56   1
  10   3  -1   -0.15    1.80   2
 -10  -3   1    5.43    2.37   3
 -10   3   1    0.75    2.03   3
   9  -3  -1   51.77    4.96   1
  -9   3   1   58.23    4.19   3
  -9  -3   1   48.33    4.50   3
   9   3  -1   51.14    4.41   1
   9   3  -1   53.23    4.50   2
  -9   3   1   41.69    4.08   2
   8  -3  -1    0.44    1.75   1
   8   3  -1   -0.49    1.39   1
  -8  -3   1   -1.13    1.36   3
  -8   3   1    1.50    1.66   2
  -8   3   1    1.95    1.82   3
   8   3  -1    3.01    1.58   2
   7   3  -1   72.76    4.10   1
   7  -3  -1   78.65    4.90   1
   7   3  -1   57.39    3.74   2
  -7  -3   1   75.54    4.29   3
  -7   3   1   72.96    3.84   3
  -7   3   1   75.53    4.31   2
   6   3  -1    3.44    1.22   1
  -6  -3   1    4.89    1.58   3
  -6   3   1    2.17    1.24   2
   6  -3  -1    5.29    1.70   1
  -6   3   1    3.50    1.31   3
   6   3  -1    3.13    1.30   2
  -5   3   1  177.93    5.00   3
   5   3  -1  173.21    5.11   1
   5  -3  -1  172.93    5.92   1
   5   3  -1  167.77    5.37   2
  -5  -3   1  174.52    5.45   3
  -5   3   1  171.96    5.51   2
  -4  -3   1    3.49    1.18   3
   4   3  -1    1.30    0.84   1
  -4   3   1    5.15    1.37   2
   4  -3  -1    2.58    1.23   1
   4   3  -1    2.81    1.09   2
   3  -3  -1   19.15    1.79   1
  -3  -3   1   22.67    1.88   3
   3   3  -1   21.07    1.83   2
  -3   3   1   17.64    1.55   3
   3   3  -1   17.31    1.28   1
  -3   3   1   19.11    1.79   2
  -2   3   1   22.61    1.67   3
  -2  -3   1   19.79    1.52   3
   2  -3  -1   21.59    1.58   1
   2   3  -1   20.71    1.13   1
  -2   3   1   23.87    1.79   2
   2   3  -1   20.04    1.54   2
  -1  -3   1  121.77    3.08   3
  -1   3   1  125.56    3.33   2
   1   3  -1  125.15    3.33   2
  -1   3   1  124.75    2.56   3
   0   3  -1   -0.18    0.66   2
   0   3   1   -1.51    0.49   2
   0   3   1    0.14    0.51   1
   0  -3  -1   -0.84    0.53   3
   1   3   1  126.69    3.40   2
  -1   3  -1  129.16    3.34   2
   1  -3   1  122.20    2.84   1
  -1  -3  -1  124.02    2.98   3
   1   3   1  124.45    2.84   1
  -1   3  -1  126.97    2.93   3
   2  -3   1   24.26    1.65   1
   2   3   1   21.11    1.31   1
  -2  -3  -1   20.43    1.59   3
  -2   3  -1   23.43    1.59   2
   2   3   1   23.44    1.66   2
  -2   3  -1   23.28    1.54   3
   3   3   1   18.89    1.47   1
   3   3   1   17.02    1.63   2
   3  -3   1   18.99    1.84   1
  -3  -3  -1   19.08    1.69   3
  -3   3  -1   26.48    3.22   3
  -3   3  -1   22.56    1.82   2
  -4   3  -1    1.90    1.04   2
  -4  -3  -1    2.05    1.14   3
   4  -3   1    2.25    1.21   1
   4   3   1    1.98    0.98   2
  -4   3  -1    4.10    1.77   3
   4   3   1    2.69    0.95   1
   5   3   1  179.57    5.50   2
   5   3   1  168.33    5.04   1
  -5  -3  -1  164.46    5.32   3
  -5   3  -1  178.16    5.42   2
  -5   3  -1  181.95    5.20   3
   5  -3   1  178.59    6.07   1
   6  -3   1    3.08    1.56   1
  -6   3  -1    4.68    1.48   2
  -6   3  -1    2.80    1.17   3
   6   3   1    2.92    1.30   2
   6   3   1    3.95    1.29   1
  -6  -3  -1    2.59    1.46   3
  -7   3  -1   69.10    3.95   2
   7   3   1   68.71    4.00   2
  -7   3  -1   70.68    3.94   3
   7   3   1   72.06    4.10   1
   7  -3   1   64.02    4.39   1
  -7  -3  -1   71.17    4.19   3
   8   3   1   -1.70    1.26   1
  -8   3  -1    0.80    1.71   3
   8   3   1    2.23    1.59   2
   8  -3   1    1.15    1.46   1
  -8  -3  -1    0.46    1.60   3
  -8   3  -1    1.12    1.61   2
  -9   3  -1   50.00    4.24   2
   9   3   1   50.62    4.32   2
  -9   3  -1   49.16    4.15   3
   9   3   1   45.58    4.17   1
  -9  -3  -1   48.74    4.52   3
   9  -3   1   50.38    4.79   1
  10  -3   1   -2.45    1.50   1
  10   3   1    0.50    1.96   2
 -10   3  -1    3.80    2.31   2
 -10   3  -1    1.03    1.81   3
  10   3   1   -1.23    1.87   1
 -10  -3  -1    0.48    2.00   3
  11  -3   1   11.13    3.13   1
 -11  -3  -1    9.58    3.09   3
  11   3   1    9.44    3.02   1
  11   3   1    9.72    2.77   2
 -11   3  -1    9.77    3.06   2
 -11   3  -1   15.60    3.23   3
  12   3   1    5.54    2.83   2
  12  -3   1    9.02    2.93   1
  12   3   1    5.80    2.99   1
 -12  -3  -1    2.11    2.79   3
 -12   3  -1    3.05    2.77   3
  12   4  -1    2.95    2.46   1
  12   4  -1   -2.48    2.40   2
  12  -4  -1    2.58    2.32   1
 -12   4   1    1.45    2.43   2
 -12  -4   1   -1.50    2.93   3
 -11   4   1    1.57    2.61   2
  11  -4  -1    3.13    2.19   1
  11   4  -1   -0.04    2.05   1
 -11  -4   1    4.06    2.41   3
  11   4  -1    1.69    2.60   2
 -10  -4   1   28.94    4.09   3
 -10   4   1   37.22    4.42   2
 -10   4   1   38.15    4.07   3
  10   4  -1   32.05    4.06   1
  10  -4  -1   34.77    4.49   1
  10   4  -1   34.87    4.26   2
  -9  -4   1    2.27    1.82   3
   9   4  -1    3.70    1.98   2
  -9   4   1    3.18    2.06   3
   9  -4  -1    7.21    2.27   1
  -9   4   1    4.50    2.20   2
   9   4  -1    3.81    1.78   1
  -8   4   1   12.53    2.28   3
   8  -4  -1   12.10    2.71   1
  -8   4   1   15.04    2.85   2
   8   4  -1   13.84    2.57   2
  -8  -4   1    9.77    2.57   3
   8   4  -1   12.72    2.44   1
  -7   4   1    3.46    1.50   3
   7  -4  -1    4.61    2.14   1
  -7   4   1    3.95    1.77   2
  -7  -4   1    4.70    1.79   3
   7   4  -1    2.01    1.51   2
   7   4  -1    5.13    1.68   1
  -6   4   1    4.86    1.66   2
   6   4  -1    4.71    1.35   1
  -6   4   1    3.30    1.39   3
  -6  -4   1    5.91    1.71   3
   6   4  -1    4.75    1.60   2
   6  -4  -1    2.12    1.59   1
  -5   4   1  243.83    5.99   3
   5  -4  -1  254.04    7.52   1
   5   4  -1  244.70    6.90   2
  -5   4   1  244.04    6.93   2
  -5  -4   1  245.95    6.75   3
   5   4  -1  233.14    5.95   1
  -4  -4   1    2.26    1.18   3
  -4   4   1    0.45    0.84   3
  -4   4   1    0.69    1.00   2
   4   4  -1    3.04    1.10   2
   4  -4  -1    2.74    1.28   1
   4   4  -1    2.59    0.86   1
  -3   4   1  440.95   10.37   3
  -3   4   1  454.63    8.70   2
   3   4  -1  449.92    7.42   1
  -3  -4   1  439.64    8.30   3
   3   4  -1  447.49    8.58   2
   3  -4  -1  435.82    8.69   1
  -2   4   1  818.04   12.87   2
   2   4  -1  824.06   11.36   1
  -2   4   1  841.55   11.04   3
  -2  -4   1  824.10   12.13   3
   2  -4  -1  837.91   12.81   1
  -1  -4   1  147.96    3.73   3
  -1   4   1  145.09    4.06   2
   1   4  -1  148.09    2.71   1
   1   4  -1  144.79    4.08   2
  -1   4   1  148.76    3.18   3
   0   4   1   86.57    3.01   2
   0   4  -1   94.44    3.09   2
   0   4   1   97.02    2.48   1
  -1  -4  -1  148.10    3.58   3
  -1   4  -1  145.86    3.98   2
   1  -4   1  147.55    3.29   1
  -1   4  -1  146.65    3.55   3
   1   4   1  151.17    3.30   1
   1   4   1  147.28    4.08   2
  -2   4  -1  825.40   11.52   3
   2   4   1  832.62   11.92   1
   2   4   1  823.59   12.43   2
  -2  -4  -1  824.48   11.81   3
  -2   4  -1  813.08   12.48   2
   2  -4   1  808.27   12.63   1
   3   4   1  453.64    7.82   1
   3   4   1  438.08    8.50   2
  -3   4  -1  449.60    9.33   3
  -3  -4  -1  456.33    8.40   3
   3  -4   1  457.04    9.09   1
  -3   4  -1  452.29    8.58   2
  -4  -4  -1    1.30    1.11   3
   4   4   1    1.77    0.82   1
   4  -4   1    5.40    1.39   1
  -4   4  -1    1.54    0.90   2
  -4   4  -1   -1.67    1.64   3
   4   4   1    1.81    1.03   2
  -5  -4  -1  244.35    6.74   3
   5   4   1  246.80    6.15   1
   5   4   1  230.95    6.46   2
   5  -4   1  242.32    7.41   1
  -5   4  -1  251.41    6.39   3
  -5   4  -1  229.74    6.47   2
   6   4   1    7.33    1.49   1
  -6   4  -1    4.04    1.53   2
   6   4   1    2.51    1.27   2
   6  -4   1    4.85    1.76   1
  -6  -4  -1    2.95    1.58   3
  -6   4  -1    4.44    1.38   3
   7   4   1    4.74    1.69   1
   7  -4   1    4.28    1.76   1
  -7   4  -1    2.45    1.69   3
  -7  -4  -1    6.03    1.87   3
  -7   4  -1    9.21    2.06   2
   7   4   1    4.89    1.80   2
   8  -4   1   12.45    2.55   1
  -8   4  -1   15.85    2.66   3
   8   4   1   11.59    2.40   1
  -8   4  -1    9.32    2.41   2
  -8  -4  -1    8.91    2.34   3
   9  -4   1    3.27    2.16   1
   9   4   1    3.00    1.99   1
  -9   4  -1    4.06    2.11   2
  -9  -4  -1    5.23    2.07   3
  -9   4  -1    4.12    2.04   3
   9   4   1    5.37    2.14   2
 -10   4  -1   37.78    4.40   2
 -10  -4  -1   28.06    4.13   3
  10   4   1   33.33    3.87   1
  10  -4   1   40.12    4.69   1
  10   4   1   38.40    4.31   2
 -10   4  -1   32.38    4.00   3
 -11  -4  -1    2.05    2.42   3
 -11   4  -1    3.20    2.52   3
  11  -4   1    0.43    1.99   1
  11   4   1   -0.39    2.12   2
  11   4   1    2.14    2.40   1
 -11   4  -1    1.82    2.54   2
  12   4   1    2.20    2.43   1
  12  -4   1   -0.62    2.29   1
 -12  -4  -1   -1.53    2.45   3
  12   4   1    1.76    2.72   2
  12   5  -1    4.55    2.73   2
 -12   5   1    8.21    3.17   2
  12  -5  -1    4.61    2.42   1
 -12  -5   1    7.26    2.87   3
 -11   5   1    2.79    2.47   2
 -11  -5   1    3.09    2.25   3
  11   5  -1    3.62    2.46   2
  11  -5  -1    1.09    2.10   1
  10  -5  -1    4.67    2.28   1
  10   5  -1    2.75    2.12   2
 -10  -5   1    0.68    2.20   3
 -10   5   1    4.06    2.43   2
   9   5  -1    3.43    2.05   2
  -9  -5   1    3.88    2.14   3
  -9   5   1    1.77    1.90   2
   9  -5  -1    3.48    2.20   1
   9   5  -1    3.43    1.78   1
  -8  -5   1    0.04    1.57   3
  -8   5   1   -0.63    1.54   3
   8  -5  -1    1.29    1.67   1
  -8   5   1   -0.44    1.64   2
   8   5  -1   -0.17    1.44   2
   8   5  -1    1.33    1.55   1
   7   5  -1   97.12    4.54   1
  -7   5   1   85.88    4.12   3
  -7   5   1   88.30    5.00   2
   7  -5  -1   89.40    5.22   1
   7   5  -1   82.30    4.69   2
  -7  -5   1  100.50    5.21   3
  -6   5   1  203.74    6.93   2
   6   5  -1  196.84    6.77   2
   6   5  -1  212.52    6.01   1
  -6   5   1  204.10    5.89   3
  -6  -5   1  225.10    7.19   3
   6  -5  -1  190.19    7.08   1
  -5   5   1  168.01    5.83   2
  -5  -5   1  168.41    5.77   3
   5  -5  -1  180.53    6.23   1
  -5   5   1  174.61    5.09   3
   5   5  -1  182.19    6.20   2
   5   5  -1  176.41    4.97   1
  -4   5   1   58.36    3.35   2
   4   5  -1   67.36    3.49   2
   4   5  -1   62.66    2.66   1
   4  -5  -1   58.13    3.41   1
  -4   5   1   63.34    4.51   3
  -4  -5   1   63.72    3.30   3
  -3   5   1  209.78    5.95   2
   3   5  -1  200.80    4.35   1
   3   5  -1  204.76    5.84   2
   3  -5  -1  208.90    5.63   1
  -3   5   1  207.44    5.80   3
  -3  -5   1  203.02    5.51   3
   2   5  -1  100.84    2.51   1
   2  -5  -1   81.64    3.11   1
  -2   5   1   84.35    2.81   3
   2   5  -1  121.16    4.05   2
  -2   5   1   89.89    3.70   2
  -1  -5   1   38.46    2.13   3
   1  -5  -1   42.02    1.94   1
   1   5  -1   40.02    1.36   1
   1   5  -1   38.30    2.31   2
  -1   5   1   40.47    2.35   2
  -1   5   1   40.93    1.88   3
   0  -5   1   -0.16    0.45   1
   0   5   1   -0.48    0.52   1
   0   5   1   -0.63    0.73   2
   0   5  -1    0.18    0.79   2
  -1  -5  -1   38.50    2.09   3
  -1   5  -1   40.47    2.08   3
   1   5   1   38.17    1.65   1
   1   5   1   39.88    2.42   2
  -1   5  -1   43.69    2.51   2
   1  -5   1   42.90    1.81   1
  -2   5  -1   78.91    3.41   2
  -2   5  -1   79.26    2.85   3
   2   5   1   82.71    2.75   1
  -2  -5  -1   85.03    3.18   3
   2   5   1   88.14    3.49   2
   2  -5   1   80.26    3.00   1
   3  -5   1  193.55    5.40   1
   3   5   1  200.50    5.61   2
  -3   5  -1  193.89    4.97   3
   3   5   1  199.62    4.69   1
  -3  -5  -1  201.95    5.35   3
  -3   5  -1  196.95    5.61   2
  -4   5  -1   71.18    5.45   3
   4   5   1   57.58    2.67   1
   4   5   1   58.13    3.23   2
   4  -5   1   66.45    3.51   1
  -4   5  -1   62.57    3.35   2
  -4  -5  -1   63.94    3.34   3
   5   5   1  173.60    5.89   2
   5  -5   1  196.42    6.62   1
  -5  -5  -1  180.39    5.96   3
  -5   5  -1  185.05    6.07   2
   5   5   1  188.27    5.34   1
   6   5   1  209.71    6.28   1
  -6   5  -1  210.69    6.92   2
  -6  -5  -1  222.13    6.96   3
   6  -5   1  212.37    7.62   1
   6   5   1  216.51    7.07   2
  -6   5  -1  218.48    6.43   3
  -7   5  -1   92.27    4.84   2
   7  -5   1   89.76    5.15   1
  -7   5  -1   89.33    4.58   3
  -7  -5  -1   96.23    5.13   3
   7   5   1   95.77    4.96   2
   7   5   1   92.87    4.56   1
   8   5   1    0.90    1.52   2
   8   5   1    0.11    1.40   1
  -8  -5  -1    0.76    1.88   3
   8  -5   1    1.39    1.71   1
  -8   5  -1    3.30    1.79   2
  -8   5  -1   -2.05    1.48   3
   9   5   1    2.18    1.76   1
  -9   5  -1    7.24    2.23   3
  -9   5  -1    3.57    2.10   2
  -9  -5  -1    6.55    2.34   3
   9   5   1    4.21    2.09   2
   9  -5   1    4.24    2.02   1
 -10  -5  -1    4.03    2.42   3
  10   5   1    0.01    1.93   2
  10   5   1   -0.47    1.85   1
 -10   5  -1    3.56    2.21   2
  10  -5   1    2.03    1.97   1
 -11  -5  -1    2.87    2.61   3
 -11   5  -1    0.38    2.24   2
  11   5   1    2.51    2.32   2
  11  -5   1    0.66    1.99   1
 -12  -5  -1    3.66    3.17   3
  12   5   1    2.19    2.56   2
  12  -5   1    7.98    2.95   1
  11   6  -1    6.98    2.80   2
  11  -6  -1    8.36    2.92   1
 -11  -6   1    8.66    3.12   3
 -11   6   1    8.82    3.25   2
  10   6  -1    0.16    1.82   2
 -10  -6   1    3.38    2.35   3
 -10   6   1   -0.57    2.20   2
  10  -6  -1    1.86    2.28   1
  -9   6   1   66.64    5.43   2
   9   6  -1   59.30    5.01   2
   9  -6  -1   58.70    5.55   1
  -9  -6   1   59.03    5.16   3
   8   6  -1    7.00    2.45   2
  -8  -6   1    8.61    2.42   3
  -8   6   1   12.85    2.87   2
   8  -6  -1    8.49    2.59   1
  -7   6   1   19.52    3.07   2
  -7  -6   1   15.84    2.79   3
   7   6  -1   17.68    2.92   2
   7  -6  -1   21.14    3.36   1
  -6   6   1   76.77    3.95   3
   6  -6  -1   89.82    4.96   1
  -6  -6   1   82.50    4.65   3
   6   6  -1   83.59    4.35   2
  -6   6   1   80.10    4.55   2
   6   6  -1   86.32    3.91   1
  -5  -6   1  109.90    4.89   3
   5   6  -1  111.64    4.96   2
  -5   6   1  114.94    4.97   2
   5  -6  -1  103.82    5.03   1
  -5   6   1  118.90    4.32   3
   5   6  -1  117.37    4.00   1
  -4   6   1   99.23    4.54   2
   4   6  -1   96.28    4.38   2
   4  -6  -1   92.70    4.25   1
  -4  -6   1   87.18    4.02   3
   4   6  -1   97.70    3.35   1
  -4   6   1   93.70    5.60   3
  -3  -6   1   17.50    2.14   3
   3  -6  -1   19.83    2.04   1
   3   6  -1   16.35    2.18   2
  -3   6   1   15.86    1.67   3
   3   6  -1   16.01    1.29   1
  -3   6   1   18.41    2.27   2
   2   6  -1  170.43    5.35   2
  -2   6   1  167.89    4.10   3
   2   6  -1  168.86    3.55   1
  -2  -6   1  176.32    5.05   3
   2  -6  -1  169.16    4.67   1
  -2   6   1  157.07    5.24   2
   1  -6  -1  594.53    9.58   1
   1   6  -1  580.87    8.40   1
   1   6  -1  610.12   11.09   2
  -1  -6   1  594.22   10.08   3
  -1   6   1  578.85   11.11   2
  -1   6   1  597.66    9.23   3
   0   6   1   20.82    2.29   2
   0  -6   1   18.04    1.23   1
   0   6   1   18.52    1.41   1
   0   6  -1   18.60    2.16   2
  -1   6  -1  576.38    9.62   3
  -1  -6  -1  601.37    9.73   3
   1   6   1  595.98   11.02   2
   1   6   1  603.04    9.32   1
  -1   6  -1  587.06   11.06   2
   1  -6   1  591.25    9.42   1
  -2  -6  -1  165.92    4.72   3
   2   6   1  173.16    5.36   2
   2   6   1  168.39    4.04   1
   2  -6   1  174.61    4.60   1
  -2   6  -1  168.71    4.48   3
  -2   6  -1  160.56    5.14   2
  -3   6  -1   14.99    1.70   3
   3  -6   1   15.60    1.85   1
   3   6   1   17.33    1.59   1
   3   6   1   18.86    2.35   2
  -3  -6  -1   15.68    2.01   3
  -3   6  -1   17.88    2.21   2
   4   6   1   95.53    3.56   1
  -4  -6  -1   88.63    4.07   3
  -4   6  -1   95.84    4.36   2
   4   6   1   86.80    4.09   2
   4  -6   1   96.34    4.27   1
  -4   6  -1   91.51    5.07   3
   5  -6   1  123.16    5.41   1
  -5   6  -1  112.89    5.10   2
  -5  -6  -1  127.96    5.20   3
  -5   6  -1  117.21    6.75   3
   5   6   1  115.75    5.06   2
   5   6   1  123.57    4.39   1
   6   6   1   87.15    4.68   2
  -6   6  -1   81.11    4.47   2
   6   6   1   84.52    4.02   1
  -6  -6  -1   81.33    4.26   3
  -6   6  -1   78.88    4.61   3
   6  -6   1   89.67    4.97   1
   7  -6   1   16.15    2.99   1
   7   6   1   15.97    2.37   1
  -7  -6  -1   12.70    2.68   3
   7   6   1   19.26    2.79   2
  -7   6  -1   17.53    2.69   3
  -7   6  -1   17.45    2.94   2
   8  -6   1    9.44    2.63   1
   8   6   1   11.43    2.62   2
  -8  -6  -1    9.95    2.65   3
  -8   6  -1    3.05    2.02   3
  -8   6  -1    7.83    2.41   2
  -9   6  -1   56.76    4.95   2
   9   6   1   60.49    5.02   2
   9  -6   1   53.93    5.08   1
  -9  -6  -1   60.14    5.41   3
  10  -6   1    3.19    2.27   1
 -10   6  -1    4.77    2.54   2
 -10  -6  -1    2.01    2.47   3
  10   6   1    1.00    2.00   2
  11   6   1   11.53    3.34   2
  11  -6   1    8.44    2.73   1
 -11  -6  -1    9.46    2.76   3
 -11   6  -1    8.20    3.30   2
  11  -7  -1    2.11    2.56   1
 -11  -7   1    0.01    1.93   3
  11   7  -1   -0.72    2.17   2
 -11   7   1    0.39    2.51   2
  10  -7  -1    7.21    2.59   1
 -10  -7   1   14.02    3.38   3
 -10   7   1   10.22    3.26   2
  10   7  -1    7.19    2.76   2
  -9  -7   1    5.05    2.49   3
  -9   7   1    2.81    2.32   2
   9   7  -1    7.65    2.55   2
   9  -7  -1    1.64    2.00   1
   8   7  -1    0.92    1.90   2
   8  -7  -1    1.41    1.72   1
  -8  -7   1    0.59    1.83   3
  -8   7   1   -0.79    1.73   2
  -7   7   1   54.45    4.78   2
  -7  -7   1   54.60    4.46   3
   7  -7  -1   57.43    4.50   1
   7   7  -1   56.31    4.55   2
   6   7  -1   18.98    3.09   2
   6  -7  -1   23.89    3.16   1
  -6   7   1   16.19    2.86   2
  -6  -7   1   21.90    3.13   3
   5   7  -1    3.46    1.80   2
   5  -7  -1    0.69    1.51   1
  -5  -7   1   10.29    2.27   3
  -5   7   1    6.29    2.16   2
  -4  -7   1    2.12    1.57   3
  -4   7   1    4.04    1.68   2
   4  -7  -1   -0.27    1.09   1
   4   7  -1    0.20    1.33   2
  -4   7   1    5.21    1.97   3
  -3   7   1   13.04    1.66   3
   3  -7  -1   15.89    1.92   1
  -3   7   1   11.91    2.21   2
   3   7  -1   14.26    2.33   2
  -3  -7   1   12.08    2.02   3
  -2  -7   1    3.30    1.41   3
   2  -7  -1    1.19    0.91   1
  -2   7   1    4.12    1.16   3
  -2   7   1    2.64    1.39   2
   2   7  -1    2.92    1.31   2
  -1   7   1   32.74    2.14   3
   1   7  -1   31.38    1.45   1
   1   7  -1   30.82    2.78   2
  -1   7   1   30.70    2.93   2
   1  -7  -1   29.90    1.83   1
   0   7   1   -1.12    1.07   2
   0  -7   1   -0.15    0.53   1
   0   7  -1   -0.46    1.03   2
   0   7   1   -0.03    0.69   1
  -1   7  -1   30.82    2.76   2
  -1  -7  -1   29.24    2.30   3
  -1   7  -1   30.24    2.32   3
   1   7   1   28.89    1.68   1
   1   7   1   32.63    2.90   2
   1  -7   1   27.79    1.77   1
   2   7   1    1.41    1.26   2
   2   7   1    2.45    0.92   1
  -2   7  -1    1.92    1.28   2
   2  -7   1    2.03    1.01   1
  -2   7  -1    1.21    1.20   3
  -2  -7  -1    1.51    1.22   3
   3   7   1   19.56    2.56   2
  -3  -7  -1   18.57    2.38   3
   3  -7   1   14.62    1.88   1
  -3   7  -1   10.23    1.83   2
  -3   7  -1   14.03    1.80   3
   3   7   1   17.84    1.66   1
  -4   7  -1    2.39    1.58   3
   4   7   1    0.45    1.34   2
  -4  -7  -1    1.33    1.51   3
  -4   7  -1    0.24    1.25   2
   4  -7   1    0.59    1.25   1
  -5   7  -1   11.44    4.05   3
   5   7   1    1.29    1.57   2
  -5   7  -1    1.11    1.50   2
   5  -7   1    0.56    1.54   1
  -5  -7  -1    1.25    1.56   3
  -6   7  -1   15.56    2.60   3
   6   7   1   22.50    3.10   2
  -6  -7  -1   14.70    2.62   3
  -6   7  -1   14.21    2.70   2
   6  -7   1   18.41    2.96   1
  -7   7  -1   62.74    4.37   2
   7   7   1   58.29    4.62   2
   7  -7   1   63.26    4.58   1
  -8   7  -1    1.23    1.87   2
  -8  -7  -1   -0.05    1.88   3
   8   7   1    1.36    1.82   2
   8  -7   1   -1.58    1.63   1
   9  -7   1    5.33    2.19   1
  -9   7  -1    4.60    2.32   2
   9   7   1    5.73    2.15   2
  -9  -7  -1    4.50    2.57   3
 -10  -7  -1    8.16    3.00   3
  10  -7   1    7.84    2.61   1
  10   7   1    8.87    2.89   2
 -10   7  -1   11.14    3.17   2
  11   7   1   -0.45    2.33   2
  11  -7   1    0.36    2.24   1
 -11  -7  -1    3.45    2.19   3
 -11   7  -1    0.26    2.62   2
  11  -8  -1    7.08    2.61   1
  11   8  -1   11.37    3.38   2
 -11   8   1   10.89    3.55   2
 -10   8   1    2.75    2.32   2
 -10  -8   1    4.70    2.69   3
  10  -8  -1    5.00    2.50   1
  10   8  -1    0.34    2.31   2
  -9   8   1   17.47    3.70   2
   9   8  -1   16.80    3.73   2
   9  -8  -1   18.84    3.72   1
  -9  -8   1   20.38    4.02   3
   8   8  -1    0.85    1.94   2
   8  -8  -1   -0.04    1.66   1
  -8   8   1    0.34    1.87   2
  -8  -8   1    0.55    2.16   3
  -7   8   1    3.87    2.31   2
   7   8  -1    3.70    2.04   2
  -7  -8   1    1.79    2.06   3
   7  -8  -1    3.07    1.89   1
  -6  -8   1    1.27    1.86   3
  -6   8   1    2.43    1.72   2
   6  -8  -1    1.10    1.61   1
   6   8  -1    0.08    1.76   2
  -5  -8   1  661.09   13.89   3
   5   8  -1  630.04   13.89   2
  -5   8   1  649.54   14.22   2
   5  -8  -1  632.52   14.16   1
  -4  -8   1  449.38   10.41   3
   4  -8  -1  441.91   10.33   1
  -4   8   1  442.12   10.94   2
   4   8  -1  426.66   10.82   2
  -3   8   1   24.09    3.06   2
   3   8  -1   24.07    2.95   2
   3  -8  -1   28.16    2.60   1
  -3  -8   1   26.67    2.97   3
  -2  -8   1    0.69    1.33   3
  -2   8   1    1.26    1.31   2
  -2   8   1   -0.30    0.84   3
   2  -8  -1    0.56    0.86   1
   2   8  -1   -2.82    0.95   2
  -1   8   1  190.39    6.46   2
   1  -8  -1  185.05    4.77   1
   1   8  -1  172.30    6.20   2
  -1   8   1  184.28    5.13   3
   0   8   1    1.61    1.37   2
   0   8  -1   -0.52    1.13   2
  -1   8  -1  180.78    6.22   2
  -1   8  -1  186.46    5.36   3
   1   8   1  178.02    6.31   2
  -2   8  -1   -0.59    1.00   3
  -2   8  -1   -0.10    1.20   2
   2   8   1   -0.89    1.06   2
  -2  -8  -1   -0.30    1.22   3
   2  -8   1    0.32    0.82   1
  -3   8  -1   20.31    2.73   2
   3   8   1   27.60    2.98   2
   3  -8   1   27.18    2.48   1
  -3  -8  -1   28.71    2.85   3
  -3   8  -1   29.09    2.44   3
  -4  -8  -1  398.24    9.93   3
  -4   8  -1  443.19   10.96   2
   4  -8   1  451.71   10.33   1
   4   8   1  466.20   11.16   2
  -4   8  -1  445.65   10.51   3
  -5   8  -1  638.04   13.93   2
   5   8   1  656.34   14.22   2
  -5  -8  -1  654.42   13.63   3
   5  -8   1  643.35   13.93   1
  -6   8  -1    3.13    1.97   2
   6   8   1    1.38    1.59   2
  -6  -8  -1    2.02    1.86   3
   6  -8   1    0.17    1.47   1
  -7  -8  -1    0.46    1.59   3
  -7   8  -1    3.78    2.23   2
   7   8   1    2.99    1.75   2
   7  -8   1    2.16    1.86   1
  -8  -8  -1    2.73    2.25   3
   8  -8   1    2.35    1.83   1
  -8   8  -1    0.13    2.03   2
   8   8   1    0.50    1.67   2
  -9   8  -1   15.46    3.40   2
   9  -8   1   15.63    3.16   1
  -9  -8  -1   12.72    3.29   3
   9   8   1   10.87    2.89   2
  10  -8   1    0.67    1.93   1
 -10   8  -1    4.95    2.83   2
  10   8   1    5.14    2.63   2
 -10  -8  -1    2.09    2.02   3
  11  -8   1    8.28    2.76   1
  11   8   1    7.40    3.04   2
  10  -9  -1   14.08    3.30   1
 -10   9   1    8.70    3.39   2
  10   9  -1    2.52    2.84   2
 -10  -9   1    7.65    2.52   3
   9  -9  -1   -0.76    2.08   1
  -9  -9   1    3.71    2.49   3
   9   9  -1    3.30    2.66   2
  -9   9   1    0.92    2.47   2
   8   9  -1    3.67    2.37   2
  -8  -9   1    6.08    2.60   3
   8  -9  -1    4.73    2.32   1
  -8   9   1    2.29    2.47   2
  -7   9   1   26.91    3.87   2
   7  -9  -1   26.56    3.82   1
  -7  -9   1   27.72    3.89   3
   7   9  -1   27.59    3.91   2
  -6   9   1   73.40    5.16   2
   6  -9  -1   89.90    5.34   1
   6   9  -1   88.35    5.49   2
  -6  -9   1   80.91    5.14   3
  -5  -9   1    3.50    1.85   3
   5  -9  -1    7.51    2.15   1
   5   9  -1    2.88    2.09   2
  -5   9   1    4.56    2.02   2
  -4   9   1   22.38    3.34   2
   4  -9  -1   27.69    3.05   1
   4   9  -1   19.77    3.09   2
  -4  -9   1   24.01    3.26   3
  -3  -9   1  126.58    5.26   3
   3   9  -1  131.58    6.02   2
  -3   9   1  124.47    5.79   2
   3  -9  -1  128.14    4.95   1
  -2   9   1  131.78    5.74   2
   2   9  -1  120.52    5.49   2
  -1   9   1   41.10    3.73   2
   1   9  -1   47.22    3.90   2
  -1   9   1   45.72    2.89   3
   0   9   1    0.04    1.35   2
   0   9  -1   -1.45    1.00   2
   1   9   1   37.90    3.67   2
  -1   9  -1   46.99    3.12   3
  -1   9  -1   46.77    3.98   2
  -2   9  -1  132.31    5.91   2
   2   9   1  129.83    5.78   2
  -2  -9  -1  122.47    4.97   3
  -2   9  -1  125.30    4.73   3
   3   9   1  125.95    5.95   2
  -3  -9  -1  123.79    5.01   3
  -3   9  -1  123.32    5.74   2
  -4   9  -1   27.65    3.43   2
   4  -9   1   25.82    2.87   1
   4   9   1   29.28    3.48   2
  -4  -9  -1   22.62    2.97   3
  -5  -9  -1    3.75    1.81   3
   5  -9   1    6.61    1.99   1
  -5   9  -1    7.19    2.33   2
   5   9   1    3.62    2.09   2
  -6   9  -1   90.72    5.46   2
  -6  -9  -1   89.00    5.24   3
   6  -9   1   86.56    5.20   1
   6   9   1   76.59    5.17   2
   7   9   1   22.47    3.61   2
  -7   9  -1   27.29    3.97   2
  -7  -9  -1   24.69    3.72   3
   7  -9   1   25.40    3.48   1
   8   9   1    1.87    2.17   2
  -8  -9  -1    4.27    2.45   3
   8  -9   1    2.96    1.89   1
  -8   9  -1    6.77    2.83   2
  -9  -9  -1    0.14    2.15   3
   9   9   1    2.47    2.25   2
  -9   9  -1    2.90    2.74   2
   9  -9   1   -1.17    1.93   1
  10   9   1    8.59    3.29   2
 -10  -9  -1    6.60    2.71   3
  10  -9   1    9.42    2.74   1
 -10   9  -1    9.80    3.55   2
  -9  10   1    1.76    2.51   2
   9  10  -1    4.16    2.86   2
  -9 -10   1    1.84    2.43   3
   9 -10  -1    2.73    2.40   1
  -8  10   1    3.40    2.74   2
   8 -10  -1    5.43    2.23   1
  -8 -10   1    1.82    2.34   3
   8  10  -1    3.38    2.49   2
   7 -10  -1    2.33    2.03   1
  -7 -10   1    4.72    2.49   3
   7  10  -1    0.13    1.90   2
  -7  10   1    0.99    2.10   2
  -6  10   1   -1.16    1.89   2
   6  10  -1   -4.33    1.51   2
  -6 -10   1   -0.09    1.93   3
  -5  10   1   56.83    4.88   2
  -5 -10   1   64.29    4.57   3
   5  10  -1   58.87    5.11   2
  -4 -10   1    4.80    1.85   3
  -4  10   1    4.02    2.01   2
   4  10  -1    2.30    1.72   2
  -3  10   1  129.95    6.27   2
  -3 -10   1  133.31    5.85   3
   3  10  -1  139.19    6.36   2
   2  10  -1   17.96    3.02   2
  -2  10   1   11.58    2.60   2
   1  10  -1    2.76    1.71   2
  -1  10   1    0.45    1.80   2
   0  10   1   19.91    3.43   2
   0  10  -1   24.87    3.51   2
   1  10   1    1.51    1.76   2
  -1  10  -1    0.75    1.51   3
  -1  10  -1    0.61    1.54   2
   2  10   1   16.39    2.87   2
  -2  10  -1   12.53    2.67   2
   3  10   1  135.60    6.32   2
  -3  10  -1  149.88    6.59   2
  -3 -10  -1  143.01    5.86   3
   4  10   1    3.38    1.96   2
  -4 -10  -1    5.16    2.05   3
  -4  10  -1    2.96    1.93   2
   5  10   1   54.40    4.74   2
  -5  10  -1   57.21    4.79   2
  -5 -10  -1   67.30    4.65   3
  -6 -10  -1    2.45    2.03   3
  -6  10  -1   -2.00    1.56   2
   6  10   1    0.70    1.75   2
  -7  10  -1    4.86    2.55   2
   7  10   1   -2.26    1.75   2
  -7 -10  -1    1.12    2.02   3
   8  10   1    4.64    2.56   2
  -8  10  -1    5.21    2.93   2
  -8 -10  -1    4.46    2.64   3
   9  10   1    0.94    2.49   2
   9 -10   1    2.85    2.53   1
  -9 -10  -1    1.13    2.15   3
  -9  10  -1    3.54    2.72   2
   9  11  -1    8.05    3.22   2
  -8  11   1    3.83    2.47   2
  -8 -11   1   15.87    3.41   3
   8  11  -1    9.43    3.30   2
  -7  11   1   81.37    6.46   2
   7  11  -1   86.02    6.04   2
  -7 -11   1   80.30    5.74   3
   6  11  -1   22.43    3.96   2
  -6  11   1   15.94    3.51   2
  -6 -11   1   14.99    3.18   3
  -5  11   1    6.98    2.68   2
  -5 -11   1    2.81    2.00   3
   5  11  -1    5.21    2.21   2
   4  11  -1    6.45    2.26   2
  -4  11   1    7.56    2.58   2
  -4 -11   1    6.50    2.27   3
   3  11  -1   45.67    4.49   2
  -3  11   1   43.41    4.56   2
   2  11  -1   58.22    4.93   2
  -2  11   1   58.90    5.06   2
   1  11  -1   81.32    5.35   2
  -1  11   1   74.29    4.99   2
   0  11  -1   -0.50    1.73   2
   0  11   1    0.98    1.84   2
   1  11   1   69.30    4.82   2
  -1  11  -1   69.59    5.34   2
   2  11   1   59.15    5.01   2
  -2  11  -1   63.78    5.05   2
   3  11   1   45.85    4.61   2
  -3 -11  -1   45.28    3.90   3
  -3  11  -1   39.89    4.31   2
   4  11   1    9.01    2.41   2
  -4  11  -1    5.44    2.41   2
  -4 -11  -1    3.83    1.84   3
  -5  11  -1    3.69    2.37   2
   5  11   1    5.80    2.44   2
  -5 -11  -1    6.48    2.21   3
   6  11   1   10.48    2.74   2
  -6 -11  -1   15.49    3.31   3
  -6  11  -1   21.13    3.75   2
  -7  11  -1   80.91    6.37   2
  -7 -11  -1   81.99    5.80   3
   7  11   1   75.05    6.03   2
  -8 -11  -1   17.01    3.45   3
   8  11   1    9.55    3.03   2
  -8  11  -1   11.66    3.58   2
   9  11   1    3.31    2.98   2
  -8  12   1    4.32    2.30   2
   8  12  -1    1.77    2.52   2
  -8 -12   1    4.88    2.24   3
  -7  12   1    1.87    2.34   2
  -7 -12   1    1.35    2.18   3
   7  12  -1   -1.64    2.28   2
  -6  12   1    1.54    2.42   2
   6  12  -1    0.02    2.14   2
  -6 -12   1   -1.20    2.08   3
   5  12  -1   28.65    4.22   2
  -5 -12   1   43.46    4.69   3
  -5  12   1   38.78    4.88   2
   4  12  -1    9.48    2.88   2
  -4  12   1    5.34    2.51   2
   3  12  -1    2.56    1.82   2
  -3  12   1   -1.04    1.84   2
   2  12  -1   11.94    2.69   2
  -2  12   1   11.48    2.91   2
  -1  12   1   39.33    4.58   2
   1  12  -1   34.34    4.47   2
   0  12  -1   -1.85    1.73   2
   0  12   1    1.42    2.19   2
   1  12   1   33.49    4.56   2
  -1  12  -1   39.34    4.74   2
   2  12   1   13.80    3.13   2
  -2  12  -1   10.59    2.95   2
  -3  12  -1    0.43    2.02   2
   3  12   1    0.61    2.01   2
   4  12   1    7.35    2.48   2
  -4  12  -1   12.37    2.94   2
  -5 -12  -1   36.90    4.27   3
  -5  12  -1   36.56    4.80   2
   5  12   1   30.46    4.35   2
   6  12   1    1.00    2.22   2
  -6 -12  -1    0.10    2.18   3
  -6  12  -1    0.24    2.03   2
  -7  12  -1    2.35    2.29   2
   7  12   1    0.72    2.48   2
  -7 -12  -1    2.69    2.41   3
   8  12   1    3.55    2.72   2
  -8 -12  -1    0.45    2.33   3
  -8  12  -1    3.29    2.44   2
   6  13  -1    2.86    2.64   2
  -6  13   1    5.58    2.75   2
  -6 -13   1    1.38    2.27   3
  -5  13   1    1.81    2.00   2
   5  13  -1    0.90    2.24   2
   4  13  -1    2.58    2.36   2
  -4  13   1   -0.79    2.12   2
  -3  13   1    0.66    1.98   2
   3  13  -1    6.38    2.33   2
  -2  13   1    9.86    2.98   2
   2  13  -1    4.53    2.64   2
   1  13  -1    2.24    2.26   2
  -1  13   1   -0.31    2.10   2
   0  13  -1    0.76    2.34   2
   0  13   1    1.10    2.27   2
   1  13   1    2.04    2.01   2
  -1  13  -1    2.99    2.32   2
   2  13   1    3.98    2.36   2
  -2  13  -1    6.46    3.00   2
  -3  13  -1   -1.41    2.15   2
   3  13   1   -1.20    1.64   2
   4  13   1    0.35    2.39   2
  -4  13  -1    0.02    2.24   2
   5  13   1    2.78    2.22   2
  -5  13  -1   -3.19    2.02   2
  -6  13  -1   -1.31    2.19   2
   6  13   1    5.27    2.62   2
   5  14  -1   11.17    3.47   2
  -5  14   1    9.18    2.88   2
   4  14  -1    9.47    3.22   2
  -4  14   1    6.24    2.39   2
   3  14  -1    0.82    1.97   2
  -3  14   1    0.34    2.18   2
  -2  14   1   12.16    3.10   2
   2  14  -1   -0.75    1.84   2
   1  14  -1   17.47    3.62   2
  -1  14   1   18.58    3.55   2
   0  14  -1    3.76    2.22   2
   0  14   1    2.66    2.40   2
   1  14   1   26.90    4.27   2
  -1  14  -1   25.22    4.39   2
  -2  14  -1    3.16    2.28   2
   2  14   1    9.10    3.06   2
   3  14   1    0.03    1.99   2
  -3  14  -1    3.78    2.53   2
  -4  14  -1    9.08    3.34   2
   4  14   1    7.64    2.55   2
  -5  14  -1   11.81    2.86   2
   5  14   1   11.69    3.40   2
   2  15  -1    7.17    2.84   2
  -2  15   1    6.23    2.63   2
  -1  15   1    2.80    2.33   2
   1  15  -1    1.89    2.19   2
   0  15  -1    0.92    2.21   2
   0  15   1    1.58    2.13   2
   1  15   1    5.25    2.48   2
  -1  15  -1    1.98    2.08   2
   2  15   1    9.67    3.01   2
 -12   0   2    1.74    2.47   2
 -12   0   2   -0.31    2.23   3
  12   0  -2    0.51    2.15   1
 -11   0   2    0.83    2.19   2
  11   0  -2    1.44    2.44   1
 -11   0   2    5.69    2.37   3
 -10   0   2  105.35    6.09   2
  10   0  -2  108.51    6.40   1
 -10   0   2  102.60    5.84   3
   9   0  -2  338.01   10.93   1
  -9   0   2  334.95   10.22   2
  -9   0   2  332.26    9.56   3
  -8   0   2   32.95    3.29   3
   8   0  -2   32.40    3.62   1
  -8   0   2   32.54    3.58   2
  -7   0   2  253.19    7.34   3
   7   0  -2  270.01    8.49   1
  -7   0   2  280.48    8.11   2
  -6   0   2   62.90    3.49   2
  -6   0   2   62.86    3.32   3
   6   0  -2   66.19    3.87   1
  -5   0   2  543.35    9.73   3
  -5   0   2  549.74   10.51   2
   5   0  -2  533.63   11.10   1
  -4   0   2    3.63    1.12   2
   4   0  -2    2.57    0.98   1
  -4   0   2    4.48    1.07   3
   3   0  -2  327.32    6.61   1
  -3   0   2  335.46    6.39   2
  -3   0   2  332.07    5.95   3
   2   0  -2    0.94    0.64   1
  -2   0   2    0.00    0.52   3
  -2   0   2    0.25    0.77   2
  -1   0   2 1499.23   16.88   3
  -1   0   2 1486.82   17.52   2
   1   0   2 1469.72   18.60   1
  -1   0  -2 1442.29   18.52   3
   2   0   2    0.27    0.55   1
  -2   0  -2    0.51    0.56   2
  -2   0  -2    1.19    0.67   3
  -3   0  -2  360.89    6.45   3
   3   0   2  331.41    6.75   1
  -3   0  -2  331.21    5.97   2
  -4   0  -2    3.35    0.96   2
  -4   0  -2    4.86    1.21   3
   4   0   2    3.82    1.08   1
  -5   0  -2  517.96    9.27   2
   5   0   2  513.58   10.47   1
  -5   0  -2  523.54    9.74   3
  -6   0  -2   74.70    3.76   3
  -6   0  -2   63.92    3.37   2
   6   0   2   59.41    3.58   1
   7   0   2  270.54    8.25   1
  -7   0  -2  269.87    7.55   2
  -7   0  -2  269.05    7.82   3
  -8   0  -2   35.96    3.58   3
   8   0   2   35.30    3.78   1
  -8   0  -2   30.99    3.23   2
  -9   0  -2  352.65   10.18   3
   9   0   2  329.92   10.73   1
  -9   0  -2  346.55    9.90   2
  10   0   2  100.65    6.22   1
 -10   0  -2   84.63    5.29   2
 -10   0  -2   97.17    5.73   3
 -11   0  -2    2.91    2.19   2
 -11   0  -2   -2.52    1.91   3
  11   0   2   -1.23    2.13   1
  12   0   2    2.16    2.39   1
 -12   0  -2    2.09    2.38   3
  12   1  -2   55.88    5.84   1
 -12  -1   2   47.25    5.39   2
 -12  -1   2   50.78    5.50   3
 -12   1   2   50.76    5.48   2
 -12   1   2   56.72    5.48   3
  12  -1  -2   47.71    5.78   1
 -11   1   2    0.72    2.20   2
 -11   1   2    1.37    1.94   3
  11   1  -2   -0.33    2.25   1
  11  -1  -2    0.48    2.20   1
 -11  -1   2   -0.28    2.21   2
 -11  -1   2    1.51    2.11   3
 -10   1   2   -1.40    1.88   2
 -10  -1   2    1.42    2.15   2
  10   1  -2    4.04    2.10   1
  10  -1  -2    0.66    2.01   1
 -10   1   2   -1.60    1.72   3
 -10  -1   2    0.66    2.00   3
  -9  -1   2  214.72    8.03   2
  -9  -1   2  209.83    7.71   3
  -9   1   2  207.13    7.37   3
  -9   1   2  209.80    7.99   2
   9  -1  -2  209.67    8.42   1
   9   1  -2  206.24    8.09   1
  -8   1   2    0.91    1.64   3
  -8  -1   2    1.20    1.59   3
   8  -1  -2    1.40    1.72   1
   8   1  -2    1.82    1.63   1
  -8  -1   2    2.57    1.72   2
  -8   1   2    0.89    1.58   2
  -7  -1   2   66.64    4.01   3
  -7   1   2   64.72    3.97   2
   7   1  -2   58.47    3.93   1
   7  -1  -2   58.12    3.95   1
  -7   1   2   60.47    3.73   3
  -7  -1   2   67.05    3.95   2
  -6  -1   2    2.91    1.30   2
   6   1  -2   -0.68    1.00   1
   6  -1  -2   -0.04    1.17   1
  -6  -1   2    1.36    1.26   3
  -6   1   2    0.71    1.02   3
  -6   1   2    1.86    1.24   2
   5   1  -2  112.23    4.34   1
  -5  -1   2  106.09    4.11   2
  -5  -1   2  111.92    4.13   3
   5  -1  -2  100.96    4.30   1
  -5   1   2  103.01    4.15   2
  -5   1   2  101.38    3.82   3
   4  -1  -2   13.66    1.77   1
  -4  -1   2   12.27    1.56   2
  -4   1   2   12.29    1.60   2
  -4  -1   2   13.18    1.55   3
   4   1  -2   15.26    1.77   1
  -4   1   2   11.73    1.42   3
   3  -1  -2  586.83    9.81   1
  -3   1   2  584.05    8.57   3
   3   1  -2  582.54    9.67   1
  -3   1   2  577.35    9.32   2
  -3  -1   2  586.22    8.97   3
  -3  -1   2  562.93    9.26   2
  -2  -1   2  102.24    2.87   2
  -2   1   2   99.18    2.87   2
  -2   1   2   99.56    2.38   3
   2   1  -2  103.00    2.73   1
  -2  -1   2   99.16    2.62   3
   2  -1  -2   95.13    2.88   1
  -1  -1   2  149.57    2.82   3
  -1   1   2  147.22    2.94   1
   1   1  -2  154.36    2.63   1
  -1   1   2  149.78    2.97   2
   0   1   2   -3.97    0.34   1
   0   1  -2   -3.61    0.33   2
   0   1   2   -2.87    0.36   2
  -1   1  -2  148.72    2.52   2
   1   1   2  151.76    2.95   1
  -1  -1  -2  152.57    2.86   3
  -1   1  -2  151.20    2.86   3
   1   1   2  149.98    2.63   2
   1  -1   2  150.37    2.93   1
   2   1   2   97.72    2.41   2
  -2   1  -2  101.65    2.50   2
  -2  -1  -2   93.00    2.70   3
  -2   1  -2   95.42    4.03   3
   2   1   2   99.50    2.66   1
   2  -1   2   90.32    2.87   1
   3   1   2  581.04    9.57   1
  -3  -1  -2  566.21    9.10   3
  -3  -1  -2  558.75    8.59   2
  -3   1  -2  575.26    8.69   2
   3  -1   2  579.23    9.93   1
  -3   1  -2  567.88    9.05   3
   4   1   2   12.35    1.57   1
  -4  -1  -2   11.22    1.37   2
  -4   1  -2   14.33    1.66   3
  -4  -1  -2   12.75    1.68   3
  -4   1  -2   13.33    1.47   2
   4  -1   2   12.23    1.67   1
  -5  -1  -2  115.70    4.34   3
   5  -1   2  112.93    4.54   1
  -5   1  -2   98.34    3.92   3
  -5  -1  -2  100.63    3.71   2
  -5   1  -2  103.63    3.87   2
   5   1   2  104.18    4.11   1
  -6   1  -2   -0.30    1.08   3
  -6  -1  -2    2.04    1.31   3
  -6  -1  -2    0.42    0.99   2
   6  -1   2    1.42    1.25   1
   6   1   2    0.96    1.15   1
  -6   1  -2    1.80    1.09   2
   7  -1   2   49.61    4.00   1
  -7  -1  -2   62.09    3.63   2
   7   1   2   63.99    3.99   1
  -7  -1  -2   62.36    4.01   3
  -7   1  -2   64.18    3.76   2
  -7   1  -2   67.07    4.01   3
  -8  -1  -2    4.27    1.92   3
  -8   1  -2    3.77    1.86   3
   8   1   2    2.32    1.59   1
  -8   1  -2    1.10    1.37   2
  -8  -1  -2    1.49    1.54   2
   8  -1   2    2.08    1.81   1
  -9  -1  -2  221.22    8.22   3
  -9   1  -2  209.86    7.82   3
  -9   1  -2  214.64    7.48   2
  -9  -1  -2  194.65    7.30   2
   9  -1   2  195.54    8.14   1
   9   1   2  202.87    8.02   1
  10   1   2    0.07    1.65   1
 -10  -1  -2   -0.71    1.76   2
 -10   1  -2   -0.69    1.85   2
 -10  -1  -2   -1.99    1.79   3
 -10   1  -2    2.00    1.92   3
  10  -1   2   -0.47    1.66   1
  11  -1   2    1.22    2.16   1
 -11  -1  -2   -0.61    2.03   3
  11   1   2    1.10    2.13   1
 -11   1  -2    1.34    2.12   3
 -11  -1  -2   -3.92    1.66   2
 -11   1  -2   -0.20    2.05   2
 -12  -1  -2   54.82    5.75   3
  12   1   2   40.38    5.21   1
  12  -1   2   51.92    5.70   1
 -12   1  -2   45.58    5.36   3
  12   2  -2   -3.69    2.12   1
  12   2  -2    2.30    2.40   2
 -12  -2   2    0.31    2.36   3
 -12   2   2    0.69    2.61   3
 -12   2   2    4.17    2.80   2
  12  -2  -2    1.88    2.33   1
  11   2  -2    1.80    2.16   1
 -11   2   2   -0.52    2.24   2
  11  -2  -2   -0.46    2.06   1
 -11   2   2    5.23    2.49   3
 -11  -2   2   -1.20    1.95   3
 -10   2   2   46.98    5.00   2
 -10  -2   2   33.05    4.21   2
 -10   2   2   36.03    3.97   3
  10   2  -2   30.68    3.92   1
 -10  -2   2   42.98    4.49   3
  10  -2  -2   37.43    4.64   1
  -9  -2   2    0.00    1.97   2
  -9   2   2    0.16    1.64   3
  -9   2   2   -0.86    1.79   2
  -9  -2   2    1.62    1.92   3
   9  -2  -2   -2.18    1.63   1
   9   2  -2    0.84    1.89   1
  -8   2   2   21.31    2.77   3
  -8  -2   2   22.66    3.20   2
  -8   2   2   25.14    3.21   2
   8  -2  -2   25.17    3.63   1
   8   2  -2   22.08    3.04   1
  -8  -2   2   20.72    2.93   3
  -7  -2   2    1.29    1.39   2
   7  -2  -2    4.70    1.82   1
  -7  -2   2    2.22    1.50   3
  -7   2   2    3.01    1.52   3
  -7   2   2    4.80    1.74   2
   7   2  -2    2.05    1.41   1
  -6  -2   2   68.71    3.73   2
  -6   2   2   68.93    3.81   2
  -6  -2   2   68.71    3.67   3
   6  -2  -2   63.11    4.03   1
   6   2  -2   72.47    3.96   1
  -6   2   2   68.46    3.45   3
  -5  -2   2    7.42    1.61   3
  -5   2   2   11.76    1.88   2
  -5  -2   2   10.42    1.72   2
  -5   2   2   10.17    1.66   3
   5   2  -2   12.35    1.79   1
   5  -2  -2   12.63    2.10   1
   4   2  -2   18.69    1.87   1
  -4  -2   2   19.28    1.94   3
   4  -2  -2   17.82    1.94   1
  -4   2   2   20.04    2.00   2
  -4   2   2   17.73    1.59   3
  -4  -2   2   19.39    1.91   2
   3   2  -2  430.32    7.54   1
  -3   2   2  408.19    7.68   2
   3  -2  -2  406.19    7.93   1
  -3   2   2  417.99    6.61   3
  -3  -2   2  411.48    7.31   3
  -2  -2   2 1938.74   22.78   3
  -2   2   2 1920.13   21.73   3
   2  -2  -2 1879.95   24.95   1
   2   2  -2 1924.72   24.39   1
  -2   2   2 1923.13   23.49   2
  -1   2   2  216.26    4.11   1
  -1   2   2  220.31    4.33   2
  -1  -2   2  216.16    4.03   3
   1   2  -2  216.73    4.08   2
   0   2  -2 1049.43   13.12   2
   0   2   2 1055.50   14.08   1
   0   2   2 1055.20   13.24   2
   0  -2  -2 1074.41   12.27   3
   1  -2   2  224.22    4.19   1
  -1   2  -2  218.96    4.05   3
  -1  -2  -2  222.92    3.85   3
  -1   2  -2  221.64    3.99   2
   1   2   2  230.86    4.10   2
   1   2   2  227.84    4.16   1
  -2  -2  -2 1885.60   22.45   3
   2   2   2 1890.08   22.75   2
   2  -2   2 1963.33   25.14   1
   2   2   2 1889.52   24.46   1
  -2   2  -2 1912.45   22.68   2
  -2   2  -2 1906.79   23.38   3
   3  -2   2  416.13    8.21   1
   3   2   2  411.50    7.51   1
   3   2   2  412.37    7.15   2
  -3   2  -2  411.57   10.08   3
  -3  -2  -2  402.58    7.35   3
  -3   2  -2  412.76    7.03   2
   4   2   2   21.04    1.85   1
  -4   2  -2   18.21    1.83   3
  -4   2  -2   18.40    1.75   2
   4  -2   2   21.46    2.16   1
  -4  -2  -2   15.88    1.84   3
   4   2   2   17.02    1.66   2
  -5  -2  -2    9.08    1.79   3
  -5   2  -2   11.85    1.74   2
   5   2   2   12.13    1.65   2
   5   2   2    7.29    1.49   1
   5  -2   2    9.59    1.89   1
  -5   2  -2   10.16    1.75   3
  -6   2  -2   69.32    3.53   2
  -6   2  -2   59.88    3.28   3
   6   2   2   67.62    3.64   1
   6  -2   2   66.57    3.97   1
  -6  -2  -2   63.06    3.59   3
  -7   2  -2    4.11    1.66   3
   7   2   2    1.61    1.30   1
  -7   2  -2    1.36    1.36   2
  -7  -2  -2    3.06    1.71   3
   7  -2   2    3.10    1.75   1
  -7  -2  -2    2.59    1.23   2
   8   2   2   17.70    2.82   1
   8  -2   2   27.25    3.48   1
  -8   2  -2   20.32    2.88   2
  -8  -2  -2   22.14    3.29   3
  -8   2  -2   25.24    3.15   3
   9   2   2    1.07    1.68   1
  -9  -2  -2    2.90    1.84   3
  -9   2  -2    2.25    1.88   2
  -9   2  -2    3.11    2.00   3
   9   2   2    4.40    1.83   2
   9  -2   2    0.72    1.83   1
  10  -2   2   33.69    4.53   1
 -10   2  -2   39.37    4.29   2
  10   2   2   48.89    4.61   1
 -10   2  -2   42.29    4.49   3
 -10  -2  -2   44.67    4.72   3
  10   2   2   31.02    3.90   2
 -11   2  -2    0.97    2.25   3
  11  -2   2    1.04    2.32   1
 -11  -2  -2    0.46    2.49   3
  11   2   2    3.15    2.41   1
  11   2   2    1.65    2.08   2
 -11   2  -2    4.15    2.43   2
 -12   2  -2    1.63    2.77   3
 -12  -2  -2    0.95    2.35   3
  12   2   2   -2.89    2.18   1
  12   2   2    2.40    2.50   2
  12  -2   2   -2.17    1.94   1
 -12   3   2   29.07    4.81   2
  12   3  -2   33.94    4.93   2
  12   3  -2   35.18    4.69   1
  12  -3  -2   30.97    4.92   1
 -12  -3   2   28.28    4.52   3
  11   3  -2   42.20    4.97   2
  11   3  -2   44.52    4.95   1
 -11  -3   2   42.00    5.00   3
  11  -3  -2   52.96    5.82   1
 -11   3   2   53.21    4.79   3
 -11   3   2   50.20    5.59   2
 -10   3   2    2.95    2.05   3
  10   3  -2    2.57    1.95   2
  10  -3  -2   -2.12    1.99   1
 -10   3   2   -1.30    1.98   2
 -10  -3   2    0.80    1.94   3
  10   3  -2    1.90    1.94   1
  -9   3   2  101.34    5.26   3
   9  -3  -2   89.41    5.77   1
   9   3  -2  100.07    5.43   1
  -9  -3   2   99.00    5.56   3
  -9   3   2   89.71    5.63   2
   9   3  -2   98.06    5.60   2
   8  -3  -2  188.47    7.82   1
   8   3  -2  212.76    7.47   2
   8   3  -2  198.76    7.24   1
  -8  -3   2  219.22    7.55   3
  -8   3   2  190.48    7.23   2
  -8   3   2  209.02    6.96   3
   7  -3  -2   -1.28    1.18   1
  -7   3   2    0.18    1.22   3
   7   3  -2    0.39    1.24   1
  -7   3   2    1.02    1.23   2
   7   3  -2   -0.48    1.26   2
  -7  -3   2    0.65    1.45   3
   6  -3  -2   79.44    4.43   1
  -6   3   2   76.91    3.56   3
  -6  -3   2   75.44    3.96   3
   6   3  -2   73.87    3.99   2
   6   3  -2   72.38    3.57   1
  -6   3   2   73.98    3.93   2
   5   3  -2   11.59    1.84   2
  -5   3   2   13.26    2.04   2
  -5  -3   2   14.05    2.07   3
  -5   3   2    7.69    1.40   3
   5  -3  -2    9.03    1.92   1
   5   3  -2    9.24    1.53   1
   4   3  -2  141.41    4.55   2
   4   3  -2  137.46    4.04   1
  -4   3   2  127.30    3.75   3
  -4   3   2  136.11    4.55   2
  -4  -3   2  137.53    4.40   3
   4  -3  -2  133.30    4.67   1
   3  -3  -2 1167.99   17.62   1
   3   3  -2 1200.88   16.80   2
  -3   3   2 1184.41   14.99   3
   3   3  -2 1209.75   16.52   1
  -3   3   2 1200.99   16.83   2
  -3  -3   2 1198.67   16.38   3
   2   3  -2 1362.61   17.41   1
  -2  -3   2 1346.50   17.28   3
  -2   3   2 1369.95   17.97   2
  -2   3   2 1344.05   18.29   3
   2  -3  -2 1359.16   18.59   1
   2   3  -2 1321.58   17.79   2
  -1  -3   2 4173.46   46.03   3
  -1   3   2 4174.83   50.96   1
   1   3  -2 4149.38   47.22   2
  -1   3   2 4114.74   47.45   2
  -1   3   2 4223.18   45.23   3
   0   3   2    0.24    0.62   2
   0   3  -2   -0.40    0.49   2
   0   3   2   -0.11    0.51   1
   0  -3  -2    0.07    0.41   3
   1   3   2 4132.20   50.45   1
   1  -3   2 4060.78   50.35   1
  -1  -3  -2 4112.21   45.03   3
  -1   3  -2 4128.83   45.36   3
  -1   3  -2 4183.44   46.68   2
   1   3   2 4140.91   46.81   2
   2   3   2 1366.47   17.63   2
   2  -3   2 1365.38   18.92   1
   2   3   2 1349.22   18.28   1
  -2   3  -2 1350.44   17.49   2
  -2  -3  -2 1355.14   17.08   3
  -2   3  -2 1380.73   17.16   3
  -3   3  -2 1189.42   16.14   2
  -3   3  -2 1186.89   19.20   3
   3  -3   2 1175.80   17.91   1
  -3  -3  -2 1185.01   16.06   3
   3   3   2 1169.98   16.13   2
   3   3   2 1184.53   16.78   1
   4  -3   2  143.37    4.90   1
  -4   3  -2  142.91    6.51   3
   4   3   2  140.15    4.39   2
   4   3   2  142.66    4.21   1
  -4  -3  -2  145.77    4.60   3
  -4   3  -2  140.94    4.25   2
  -5   3  -2   10.19    1.60   2
   5   3   2    9.42    1.67   2
   5   3   2   12.94    1.81   1
  -5   3  -2    9.94    1.70   3
  -5  -3  -2    8.80    1.79   3
   5  -3   2   10.72    1.96   1
   6   3   2   74.19    3.58   2
  -6  -3  -2   70.73    3.92   3
   6  -3   2   74.19    4.27   1
   6   3   2   77.38    3.82   1
  -6   3  -2   74.76    3.68   2
  -6   3  -2   71.01    3.63   3
   7   3   2    0.06    1.32   2
  -7   3  -2    2.53    1.43   3
  -7   3  -2   -0.06    1.25   2
   7  -3   2   -0.09    1.26   1
   7   3   2   -0.17    1.18   1
  -7  -3  -2   -0.45    1.39   3
   8   3   2  192.70    7.27   1
   8  -3   2  208.35    7.99   1
  -8   3  -2  199.87    7.11   2
   8   3   2  207.89    7.13   2
  -8  -3  -2  194.31    7.21   3
  -8   3  -2  204.44    7.18   3
   9   3   2   90.74    5.21   1
  -9  -3  -2   96.65    5.54   3
  -9   3  -2   98.60    5.42   3
   9   3   2   93.23    5.15   2
  -9   3  -2  101.84    5.45   2
   9  -3   2   94.24    5.70   1
  10   3   2   -0.16    1.71   2
 -10   3  -2    2.32    2.14   2
  10  -3   2    0.88    1.85   1
 -10  -3  -2    6.49    2.45   3
 -10   3  -2    0.73    2.09   3
  10   3   2    3.24    2.27   1
 -11   3  -2   45.40    4.87   3
 -11  -3  -2   40.82    5.05   3
 -11   3  -2   52.94    5.20   2
  11  -3   2   43.66    5.10   1
  11   3   2   44.66    5.05   1
  11   3   2   48.90    4.88   2
 -12  -3  -2   35.72    5.01   3
  12   3   2   35.91    4.75   2
  12   3   2   34.95    4.84   1
  12  -3   2   27.72    4.40   1
 -12   3  -2   29.37    4.60   3
  12  -4  -2    1.95    2.34   1
 -12   4   2    3.06    2.57   2
 -12  -4   2    0.94    2.11   3
  12   4  -2    0.54    2.66   2
 -11   4   2    0.49    2.51   2
  11   4  -2    1.11    2.41   2
  11   4  -2    0.65    2.13   1
  11  -4  -2    0.83    2.50   1
 -11  -4   2   -1.13    1.84   3
  10  -4  -2   13.78    3.03   1
  10   4  -2   13.70    2.93   2
 -10  -4   2   14.72    3.20   3
 -10   4   2   12.48    3.40   2
  10   4  -2   19.30    3.14   1
   9   4  -2   22.21    3.07   1
  -9   4   2   23.86    3.73   2
   9   4  -2   24.56    3.63   2
  -9  -4   2   21.06    3.25   3
  -9   4   2   21.28    3.09   3
   9  -4  -2   21.21    3.68   1
  -8   4   2    7.97    2.01   3
   8   4  -2    5.71    1.96   2
   8  -4  -2    3.86    2.11   1
   8   4  -2    9.76    2.29   1
  -8   4   2    7.24    2.31   2
  -8  -4   2    9.12    2.32   3
   7   4  -2  119.41    5.03   1
  -7  -4   2  117.98    5.48   3
  -7   4   2  124.58    4.84   3
   7  -4  -2  133.42    6.23   1
   7   4  -2  120.81    5.48   2
  -7   4   2  117.69    5.52   2
   6  -4  -2   87.96    4.72   1
   6   4  -2   79.73    4.22   2
   6   4  -2   88.33    3.90   1
  -6  -4   2   76.51    4.08   3
  -6   4   2   81.65    4.21   2
  -6   4   2   77.67    3.65   3
  -5   4   2  252.75    6.05   3
   5   4  -2  257.61    7.04   2
   5   4  -2  264.22    6.41   1
  -5  -4   2  257.93    6.99   3
   5  -4  -2  271.87    7.74   1
  -5   4   2  262.24    7.25   2
   4   4  -2   50.68    2.99   2
   4  -4  -2   51.87    3.10   1
  -4  -4   2   57.43    3.06   3
  -4   4   2   56.90    3.08   2
  -4   4   2   50.22    2.45   3
   4   4  -2   55.31    2.47   1
  -3   4   2    0.40    0.91   2
  -3   4   2    0.42    1.31   3
  -3  -4   2    1.33    0.98   3
   3   4  -2    0.60    0.91   2
   3   4  -2    0.55    0.67   1
   3  -4  -2    0.37    0.76   1
   2   4  -2    5.78    1.23   2
   2  -4  -2    6.63    1.10   1
  -2  -4   2    5.77    1.26   3
  -2   4   2    7.02    1.31   2
  -2   4   2    6.76    0.86   3
   2   4  -2    5.33    0.60   1
  -1   4   2   73.41    2.90   2
  -1   4   2   78.48    2.12   3
   1   4  -2   77.61    2.91   2
  -1   4   2   80.62    2.58   1
  -1  -4   2   73.76    2.70   3
   0  -4   2  170.37    2.89   1
   0  -4  -2  169.25    3.40   3
   0   4   2  168.06    3.77   1
   0   4  -2  166.02    4.20   2
   0   4   2  157.38    4.16   2
   1   4   2   73.69    2.80   2
  -1   4  -2   67.62    2.44   3
   1  -4   2   69.89    2.20   1
   1   4   2   72.12    2.33   1
  -1  -4  -2   73.13    2.36   3
  -1   4  -2   73.32    2.71   2
   2  -4   2    5.20    1.04   1
   2   4   2    7.14    1.02   1
  -2   4  -2    4.13    1.03   2
  -2  -4  -2    5.07    1.01   3
  -2   4  -2    5.36    1.08   3
   2   4   2    4.80    1.14   2
  -3   4  -2   -0.31    1.10   3
  -3   4  -2    0.81    0.89   2
  -3  -4  -2    0.96    0.93   3
   3   4   2    0.56    0.79   2
   3   4   2    1.23    0.78   1
   3  -4   2    2.73    1.02   1
   4   4   2   53.97    2.65   1
   4  -4   2   54.60    3.07   1
  -4   4  -2   52.33    2.89   2
   4   4   2   58.18    3.01   2
  -4   4  -2   56.40    5.17   3
  -5   4  -2  259.14    6.88   2
   5   4   2  265.36    6.60   1
   5   4   2  265.93    6.96   2
  -5   4  -2  259.50    6.71   3
  -5  -4  -2  268.34    7.14   3
   5  -4   2  262.84    7.85   1
  -6   4  -2   89.92    4.17   2
  -6  -4  -2   86.55    4.37   3
   6   4   2   82.35    4.05   2
   6  -4   2   77.29    4.56   1
  -6   4  -2   73.04    3.88   3
   6   4   2   81.59    3.93   1
   7   4   2  106.93    5.12   2
  -7  -4  -2  125.82    5.72   3
   7   4   2  126.34    5.35   1
  -7   4  -2  104.22    5.00   3
   7  -4   2  118.26    5.65   1
  -7   4  -2  130.67    5.44   2
  -8  -4  -2    5.86    2.30   3
   8   4   2    7.99    2.04   1
   8  -4   2    7.91    2.35   1
  -8   4  -2    7.03    2.03   3
  -8   4  -2    6.76    2.04   2
   8   4   2    4.12    1.82   2
  -9   4  -2   22.17    3.22   2
   9   4   2   20.26    3.21   2
  -9   4  -2   21.73    3.22   3
  -9  -4  -2   25.09    3.77   3
   9   4   2   22.15    3.30   1
   9  -4   2   21.86    3.61   1
 -10  -4  -2   14.39    2.99   3
  10   4   2   14.40    3.07   2
 -10   4  -2   14.26    2.83   2
 -10   4  -2   15.97    3.04   3
  10  -4   2   16.72    3.36   1
  10   4   2   13.56    3.01   1
 -11  -4  -2    0.57    2.21   3
  11   4   2   -2.01    2.04   1
  11  -4   2    0.77    2.09   1
 -11   4  -2   -1.12    2.08   2
  11   4   2   -0.25    2.05   2
 -11   4  -2    2.18    2.45   3
 -12  -4  -2    2.89    2.84   3
  12   4   2    2.32    2.81   2
  12   4   2   -1.28    2.16   1
  12  -4   2    2.16    2.11   1
 -12  -5   2    8.15    3.00   3
 -12   5   2    9.29    3.10   2
  12   5  -2    2.81    2.99   2
  12  -5  -2    3.29    2.39   1
 -11  -5   2    0.36    2.66   3
  11   5  -2    2.00    2.45   2
 -11   5   2    2.92    2.46   2
  11  -5  -2    5.91    2.96   1
 -10  -5   2    1.85    2.29   3
 -10   5   2   -0.78    2.04   2
  10  -5  -2    1.81    2.24   1
  10   5  -2    0.50    2.03   2
   9   5  -2   -2.08    1.34   1
   9  -5  -2   -0.73    1.56   1
  -9   5   2    0.04    1.83   2
   9   5  -2   -0.71    1.61   2
  -9  -5   2    1.13    1.64   3
   8  -5  -2   22.02    3.47   1
   8   5  -2   17.10    2.92   2
  -8   5   2   17.11    2.57   3
   8   5  -2   15.66    2.50   1
  -8  -5   2   11.82    2.34   3
  -8   5   2   15.97    3.08   2
   7   5  -2   20.20    3.00   2
  -7   5   2   20.20    3.04   2
  -7  -5   2   18.14    3.05   3
  -7   5   2   15.33    2.22   3
   7  -5  -2   18.85    2.98   1
   7   5  -2   16.73    2.27   1
  -6   5   2   56.02    3.80   2
  -6   5   2   62.70    3.29   3
   6   5  -2   56.07    3.76   2
   6   5  -2   52.49    3.17   1
  -6  -5   2   55.79    3.68   3
   6  -5  -2   43.77    4.01   1
   5  -5  -2   21.60    2.59   1
  -5  -5   2   22.12    2.65   3
   5   5  -2   26.70    2.70   2
   5   5  -2   26.63    1.94   1
  -5   5   2   27.19    2.11   3
  -5   5   2   21.83    2.62   2
  -4  -5   2    9.98    1.85   3
  -4   5   2   11.27    1.95   2
   4  -5  -2    8.44    1.74   1
  -4   5   2    9.75    1.41   3
   4   5  -2    8.69    1.24   1
   4   5  -2   12.51    2.05   2
  -3   5   2   37.08    2.73   2
   3   5  -2   36.77    1.77   1
   3  -5  -2   38.38    2.47   1
  -3  -5   2   41.07    2.65   3
  -3   5   2   43.37    3.13   3
   3   5  -2   40.67    2.63   2
   2  -5  -2   98.93    3.46   1
  -2   5   2  102.74    3.89   2
   2   5  -2  102.81    3.82   2
   2   5  -2  100.15    2.35   1
  -2   5   2  105.22    2.82   3
  -2  -5   2   98.17    3.55   3
  -1   5   2  101.41    3.81   2
  -1   5   2  110.34    3.32   1
  -1  -5   2  108.51    3.61   3
   1   5  -2  106.22    3.83   2
  -1   5   2  102.84    2.76   3
   0   5  -2   -0.58    0.79   2
   0   5   2   -0.12    0.76   2
   0   5   2   -0.73    0.52   1
   0  -5   2    0.44    0.37   1
   1  -5   2  107.31    2.86   1
  -1   5  -2  108.28    3.40   3
   1   5   2  103.09    3.81   2
   1   5   2  101.66    3.00   1
  -1   5  -2  101.35    3.69   2
  -1  -5  -2  100.87    3.12   3
   2   5   2  104.51    3.24   1
  -2   5  -2  105.72    3.84   2
   2   5   2  111.40    3.99   2
  -2  -5  -2  101.08    3.44   3
  -2   5  -2  102.07    3.42   3
   2  -5   2  108.05    3.58   1
   3   5   2   38.80    2.55   2
   3  -5   2   40.64    2.56   1
  -3  -5  -2   37.92    2.46   3
   3   5   2   38.31    2.25   1
  -3   5  -2   44.95    2.67   2
  -3   5  -2   40.51    2.38   3
  -4   5  -2   11.59    1.90   2
  -4  -5  -2   10.78    1.84   3
   4   5   2   11.69    1.51   1
  -4   5  -2   12.81    2.82   3
   4   5   2   14.46    1.95   2
   4  -5   2   10.72    1.84   1
   5   5   2   29.54    2.75   2
  -5   5  -2   23.22    2.49   2
  -5   5  -2   19.26    3.55   3
   5   5   2   24.44    2.24   1
  -5  -5  -2   22.69    2.57   3
   5  -5   2   27.38    2.93   1
   6   5   2   54.65    3.58   2
  -6   5  -2   51.29    3.37   3
  -6  -5  -2   63.31    3.97   3
   6  -5   2   53.58    3.96   1
  -6   5  -2   55.57    3.67   2
   6   5   2   52.71    3.30   1
  -7   5  -2   19.03    2.89   2
  -7  -5  -2   14.30    2.67   3
   7  -5   2   17.37    3.09   1
  -7   5  -2   17.56    2.58   3
   7   5   2   15.33    2.46   1
   7   5   2   17.16    2.69   2
  -8   5  -2   10.50    2.50   2
   8   5   2   14.66    2.68   2
   8   5   2   18.32    2.77   1
  -8  -5  -2   14.31    2.80   3
   8  -5   2   19.40    3.20   1
  -8   5  -2   12.44    2.59   3
   9   5   2   -0.54    1.54   2
  -9  -5  -2    0.06    1.58   3
  -9   5  -2   -2.90    1.59   2
  -9   5  -2    4.12    2.01   3
   9  -5   2    0.48    1.45   1
   9   5   2   -0.83    1.68   1
  10  -5   2    3.34    2.21   1
 -10   5  -2    0.79    2.18   2
 -10  -5  -2    1.33    2.15   3
  10   5   2    1.77    1.89   2
 -10   5  -2    2.39    1.86   3
  10   5   2    0.91    2.01   1
  11  -5   2   -2.72    1.92   1
  11   5   2    2.52    2.31   1
 -11  -5  -2   -1.28    2.34   3
  11   5   2    1.63    2.32   2
 -12  -5  -2    6.16    2.85   3
  12   5   2    1.93    2.86   2
  12  -5   2    0.96    2.35   1
 -11   6   2   -0.75    2.53   2
  11   6  -2    3.40    2.78   2
 -11  -6   2    4.04    2.69   3
  11  -6  -2    2.70    2.48   1
 -10  -6   2   10.06    2.88   3
 -10   6   2   10.37    3.17   2
  10   6  -2   14.41    3.40   2
  10  -6  -2   11.65    3.32   1
   9   6  -2   39.90    4.49   2
   9  -6  -2   35.70    4.50   1
  -9  -6   2   45.45    4.78   3
  -9   6   2   47.16    4.88   2
   8   6  -2   24.72    3.28   2
  -8  -6   2   27.46    3.72   3
   8  -6  -2   25.96    3.86   1
  -8   6   2   21.73    3.51   2
   7  -6  -2   43.27    4.26   1
  -7   6   2   53.16    4.44   2
   7   6  -2   50.36    4.30   2
  -7  -6   2   47.48    4.12   3
  -6   6   2   46.19    3.02   3
   6   6  -2   51.45    4.14   2
  -6  -6   2   48.37    3.91   3
   6  -6  -2   51.72    4.00   1
  -6   6   2   50.92    4.22   2
  -5  -6   2    0.06    1.20   3
   5  -6  -2    1.71    1.45   1
   5   6  -2   -1.03    1.14   2
  -5   6   2   -1.25    1.14   2
   5   6  -2    0.13    0.92   1
  -5   6   2   -0.70    1.07   3
  -4   6   2  539.53   12.66   3
  -4  -6   2  539.45   10.98   3
   4   6  -2  550.70    9.26   1
  -4   6   2  536.49   11.50   2
   4  -6  -2  542.47   11.34   1
   4   6  -2  565.82   11.52   2
   3  -6  -2   29.82    2.28   1
  -3   6   2   31.57    2.28   3
   3   6  -2   34.53    2.94   2
  -3   6   2   29.92    2.84   2
   3   6  -2   30.44    1.67   1
  -3  -6   2   29.93    2.59   3
  -2   6   2    9.08    1.69   2
  -2  -6   2   11.67    1.75   3
   2   6  -2   14.55    2.01   2
  -2   6   2    9.66    1.15   3
   2  -6  -2    9.86    1.34   1
   2   6  -2   10.82    0.83   1
  -1   6   2   21.96    2.32   2
   1   6  -2   22.84    0.98   1
   1   6  -2   22.43    2.24   2
  -1   6   2   23.57    1.74   1
  -1   6   2   24.57    1.70   3
   0   6   2  793.98   13.32   2
   0   6  -2  795.81   13.22   2
   0   6   2  783.25   12.03   1
   0  -6   2  784.32   10.81   1
   1   6   2   24.84    2.35   2
   1   6   2   22.63    1.60   1
  -1   6  -2   21.64    1.96   3
  -1  -6  -2   24.50    1.85   3
   1  -6   2   21.95    1.58   1
  -1   6  -2   25.93    2.35   2
  -2   6  -2   11.25    1.55   3
  -2  -6  -2   13.15    1.72   3
  -2   6  -2   11.80    1.75   2
   2  -6   2   10.69    1.44   1
   2   6   2   13.03    1.41   1
   2   6   2   10.69    1.90   2
  -3  -6  -2   32.50    2.57   3
  -3   6  -2   31.39    2.35   3
   3   6   2   31.49    2.02   1
   3  -6   2   27.87    2.26   1
   3   6   2   31.65    2.76   2
  -3   6  -2   25.29    2.44   2
  -4  -6  -2  559.03   10.91   3
   4   6   2  561.55   11.48   2
   4   6   2  567.22   10.42   1
  -4   6  -2  562.55   12.50   3
  -4   6  -2  548.18   11.30   2
   4  -6   2  555.86   11.46   1
   5  -6   2   -0.36    1.26   1
  -5   6  -2   -1.34    2.25   3
  -5   6  -2    0.50    1.23   2
   5   6   2   -0.39    1.32   2
  -5  -6  -2   -0.65    1.40   3
   5   6   2   -0.63    1.03   1
  -6   6  -2   51.39    3.68   2
   6  -6   2   44.39    3.88   1
   6   6   2   44.96    3.11   1
  -6   6  -2   47.85    3.90   3
   6   6   2   50.67    3.59   2
  -6  -6  -2   47.76    3.86   3
  -7   6  -2   43.56    3.49   3
  -7  -6  -2   45.16    4.03   3
   7   6   2   49.18    4.10   2
   7   6   2   48.54    3.41   1
  -7   6  -2   47.76    4.06   2
   7  -6   2   48.47    4.30   1
   8   6   2   23.68    3.09   1
   8  -6   2   24.04    3.61   1
  -8   6  -2   21.50    3.05   3
  -8   6  -2   19.94    3.21   2
   8   6   2   20.56    2.96   2
  -8  -6  -2   25.88    3.65   3
  -9   6  -2   40.65    4.42   2
   9  -6   2   31.48    4.25   1
   9   6   2   42.43    4.29   2
  -9  -6  -2   45.46    4.94   3
 -10  -6  -2   12.59    3.22   3
 -10   6  -2   14.77    3.41   2
  10   6   2   16.72    3.18   2
  10  -6   2   13.51    3.37   1
  11   6   2    5.84    2.68   2
 -11  -6  -2    5.78    2.60   3
  11  -6   2    4.57    2.41   1
  11  -7  -2   47.53    5.84   1
  11   7  -2   50.15    5.76   2
 -11   7   2   42.82    5.31   2
 -11  -7   2   52.82    5.64   3
  10  -7  -2   14.41    3.46   1
  10   7  -2    7.47    2.83   2
 -10  -7   2   17.74    3.64   3
 -10   7   2   15.04    3.65   2
   9  -7  -2   11.37    2.99   1
  -9  -7   2   12.70    3.20   3
  -9   7   2   12.05    3.06   2
   9   7  -2   15.25    3.25   2
   8  -7  -2   -0.04    1.78   1
   8   7  -2    1.48    1.96   2
  -8   7   2    1.36    2.06   2
  -8  -7   2    1.89    1.93   3
  -7  -7   2   14.29    2.75   3
   7  -7  -2   10.92    2.56   1
   7   7  -2    9.09    2.57   2
  -7   7   2   13.90    2.81   2
   6  -7  -2   64.91    4.59   1
  -6  -7   2   61.21    4.23   3
   6   7  -2   63.42    4.46   2
  -6   7   2   64.91    4.50   2
   5  -7  -2   -0.15    1.30   1
  -5  -7   2    0.23    1.50   3
   5   7  -2    0.14    1.52   2
  -5   7   2    1.57    1.76   2
  -4   7   2   27.93    3.19   2
   4   7  -2   26.57    3.00   2
  -4  -7   2   34.34    3.26   3
   4  -7  -2   31.16    2.89   1
   3  -7  -2   48.98    2.97   1
  -3  -7   2   50.92    3.26   3
  -3   7   2   44.11    3.21   2
   3   7  -2   40.77    3.24   2
  -3   7   2   53.84    2.61   3
  -2   7   2  516.62    8.55   3
  -2  -7   2  524.25   10.07   3
   2   7  -2  524.83   10.91   2
   2  -7  -2  511.91    9.70   1
  -2   7   2  512.96   10.98   2
  -1   7   2  202.12    4.79   3
   1   7  -2  203.58    6.29   2
  -1   7   2  201.23    6.25   2
   1  -7  -2  206.62    4.94   1
   0   7   2    0.40    0.76   1
   0   7  -2   -0.43    1.04   2
   0  -7   2    0.21    0.49   1
   0   7   2   -0.19    1.02   2
  -1  -7  -2  190.96    4.99   3
  -1   7  -2  201.31    5.41   3
   1   7   2  189.78    5.97   2
   1   7   2  189.90    4.68   1
   1  -7   2  194.05    4.35   1
  -1   7  -2  194.37    6.09   2
  -2  -7  -2  536.80    9.78   3
  -2   7  -2  532.68   10.95   2
   2   7   2  528.19   10.82   2
   2   7   2  528.31    9.31   1
   2  -7   2  512.44    9.62   1
  -2   7  -2  527.85    9.75   3
   3   7   2   44.46    3.12   2
   3  -7   2   49.93    2.87   1
  -3   7  -2   44.87    2.71   3
  -3   7  -2   45.39    3.05   2
  -3  -7  -2   43.05    2.85   3
   3   7   2   44.89    2.39   1
  -4  -7  -2   26.46    2.78   3
  -4   7  -2   31.71    3.17   3
   4   7   2   34.55    3.25   2
  -4   7  -2   28.21    3.09   2
   4  -7   2   34.04    2.91   1
   4   7   2   31.17    2.37   1
  -5  -7  -2    0.57    1.21   3
   5   7   2   -0.31    1.26   2
  -5   7  -2   -0.07    3.35   3
   5  -7   2    1.13    1.41   1
  -5   7  -2    2.24    1.65   2
   6   7   2   65.93    4.27   2
  -6   7  -2   60.87    4.96   3
   6  -7   2   63.02    4.35   1
  -6  -7  -2   60.39    4.21   3
  -6   7  -2   68.80    4.41   2
   7  -7   2   11.90    2.69   1
   7   7   2   11.96    2.60   2
  -7   7  -2    2.09    3.10   3
  -7   7  -2    9.97    2.59   2
  -7  -7  -2   11.78    2.82   3
  -8   7  -2    0.61    1.84   2
   8   7   2   -0.47    1.81   2
  -8  -7  -2   -0.72    1.99   3
   8  -7   2   -0.18    1.65   1
   9   7   2   14.57    3.14   2
  -9   7  -2   15.27    3.29   2
   9  -7   2   14.01    3.06   1
  -9  -7  -2    8.81    2.90   3
 -10  -7  -2   16.91    3.48   3
  10   7   2   17.15    3.39   2
 -10   7  -2   17.96    3.66   2
  10  -7   2   19.47    3.70   1
  11  -7   2   51.08    5.74   1
  11   7   2   47.40    5.21   2
 -11  -7  -2   48.46    5.32   3
  11   8  -2    1.30    2.47   2
  10  -8  -2   -0.69    2.24   1
 -10   8   2    2.21    2.46   2
  10   8  -2    0.19    2.01   2
 -10  -8   2    5.67    2.66   3
  -9   8   2   20.72    3.83   2
   9  -8  -2   18.58    3.85   1
   9   8  -2   15.28    3.61   2
  -9  -8   2   18.03    3.65   3
  -8  -8   2   14.44    3.28   3
  -8   8   2   15.30    3.33   2
   8  -8  -2   16.19    3.14   1
   8   8  -2   22.71    3.89   2
  -7   8   2   -2.39    1.59   2
   7  -8  -2    0.69    1.68   1
   7   8  -2   -1.29    1.62   2
  -7  -8   2   -0.16    1.70   3
  -6   8   2   65.54    5.09   2
   6   8  -2   59.02    4.64   2
  -6  -8   2   62.68    4.43   3
   6  -8  -2   58.31    4.33   1
  -5   8   2  296.31    9.25   2
   5   8  -2  312.21    9.37   2
  -5  -8   2  304.89    8.68   3
   5  -8  -2  276.85    8.77   1
  -4  -8   2    1.94    1.80   3
  -4   8   2    0.32    1.44   2
   4  -8  -2    0.78    1.32   1
   4   8  -2   -1.62    1.29   2
  -3  -8   2    7.83    2.02   3
   3  -8  -2    6.03    1.66   1
  -3   8   2    6.00    1.90   2
   3   8  -2    4.89    1.74   2
  -2   8   2   19.39    1.85   3
  -2   8   2   18.50    2.65   2
  -2  -8   2   18.65    2.55   3
   2  -8  -2   18.32    1.96   1
   2   8  -2   15.41    2.47   2
   1  -8  -2    1.15    0.86   1
  -1   8   2    0.20    1.26   2
   1   8  -2   -1.18    1.10   2
  -1   8   2    3.57    1.16   3
   0   8  -2   24.54    2.80   2
   0   8   2   27.49    1.90   1
   0   8   2   22.47    2.83   2
   1   8   2    1.12    1.22   2
  -1   8  -2    1.84    1.38   3
  -1   8  -2    2.68    1.43   2
  -2   8  -2   21.88    2.18   3
   2  -8   2   18.82    1.84   1
  -2  -8  -2   20.37    2.29   3
   2   8   2   15.76    2.48   2
  -2   8  -2   17.27    2.44   2
  -3   8  -2    7.55    1.96   2
   3   8   2    5.55    1.84   2
  -3   8  -2    5.31    1.48   3
  -3  -8  -2    6.92    1.80   3
   3  -8   2    8.04    1.59   1
  -4   8  -2    3.43    1.88   2
  -4   8  -2    0.81    1.56   3
   4   8   2   -1.44    1.12   2
   4  -8   2    1.29    1.52   1
  -4  -8  -2    0.88    1.72   3
  -5   8  -2  300.39    9.12   2
   5   8   2  304.07    9.22   2
  -5  -8  -2  293.70    8.45   3
  -5   8  -2  323.94   12.34   3
   5  -8   2  286.55    8.75   1
   6   8   2   58.97    4.67   2
  -6  -8  -2   56.86    4.34   3
   6  -8   2   60.74    4.23   1
  -6   8  -2   59.11    4.20   2
  -7   8  -2   -0.62    1.62   2
   7  -8   2   -0.63    1.61   1
   7   8   2    0.46    1.69   2
  -7  -8  -2   -3.29    1.43   3
   8  -8   2   16.36    3.06   1
   8   8   2   12.38    2.80   2
  -8   8  -2   18.31    3.47   2
  -8  -8  -2   16.86    3.25   3
  -9   8  -2   19.54    3.78   2
  -9  -8  -2   21.65    3.78   3
   9  -8   2   15.67    3.04   1
   9   8   2   24.08    3.89   2
 -10   8  -2    2.01    2.58   2
  10  -8   2    0.65    2.15   1
  10   8   2   -1.09    2.20   2
 -10  -8  -2    0.67    2.35   3
 -10   9   2    1.94    2.65   2
  10   9  -2    0.02    2.35   2
 -10  -9   2    0.79    2.06   3
  10  -9  -2    4.43    2.64   1
   9   9  -2    8.09    3.00   2
  -9  -9   2    9.64    3.14   3
   9  -9  -2   11.17    3.27   1
  -9   9   2    9.17    3.10   2
  -8   9   2   -2.26    2.23   2
  -8  -9   2    0.96    2.31   3
   8  -9  -2    0.23    2.01   1
   8   9  -2   -2.58    1.64   2
  -7   9   2    4.13    2.37   2
  -7  -9   2    2.28    1.91   3
   7   9  -2    1.77    1.93   2
   7  -9  -2    0.91    1.69   1
  -6   9   2   19.83    3.26   2
   6   9  -2   27.46    3.93   2
  -6  -9   2   33.93    4.06   3
   6  -9  -2   28.43    3.53   1
  -5  -9   2    3.82    1.97   3
  -5   9   2    4.10    2.06   2
   5   9  -2    5.16    2.19   2
   5  -9  -2    8.04    2.11   1
  -4   9   2   63.48    4.35   2
   4  -9  -2   76.74    4.15   1
   4   9  -2   69.35    4.60   2
  -4  -9   2   71.47    4.26   3
   3   9  -2   70.82    4.40   2
  -3   9   2   72.94    4.58   2
  -3  -9   2   83.81    4.36   3
   3  -9  -2   74.07    3.92   1
  -2   9   2  104.39    5.32   2
   2   9  -2   99.15    5.12   2
   1   9  -2    8.41    2.13   2
  -1   9   2    9.73    2.18   2
   0   9  -2   -0.85    1.20   2
   0   9   2    1.83    1.42   2
   1   9   2    4.88    1.82   2
  -1   9  -2    7.32    1.79   3
  -1   9  -2    5.13    1.90   2
  -2  -9  -2   99.78    4.47   3
   2   9   2   91.49    4.96   2
  -2   9  -2  106.05    4.36   3
  -2   9  -2  103.25    5.14   2
  -3   9  -2   86.88    4.12   3
  -3  -9  -2   84.86    4.44   3
  -3   9  -2   86.67    4.84   2
   3   9   2   79.58    4.68   2
   4   9   2   68.43    4.67   2
  -4  -9  -2   69.51    4.25   3
  -4   9  -2   69.22    4.40   2
   5  -9   2    5.43    1.81   1
  -5   9  -2    5.13    2.14   2
  -5  -9  -2    3.46    1.79   3
   5   9   2    3.95    2.02   2
  -6  -9  -2   22.72    3.47   3
   6  -9   2   35.11    3.74   1
   6   9   2   19.97    3.23   2
  -6   9  -2   29.44    3.82   2
  -7  -9  -2   -0.08    1.79   3
  -7   9  -2    2.70    2.10   2
   7   9   2    1.88    1.94   2
   7  -9   2    1.55    1.66   1
  -8   9  -2    3.50    2.41   2
   8  -9   2    2.56    1.93   1
  -8  -9  -2    0.50    2.18   3
   8   9   2   -0.38    1.70   2
   9  -9   2    9.86    2.74   1
   9   9   2    8.60    2.98   2
  -9  -9  -2    7.37    2.79   3
  -9   9  -2    6.15    3.02   2
  10   9   2    2.46    2.54   2
 -10  -9  -2    2.03    2.14   3
  10  -9   2    2.24    2.13   1
   9  10  -2   85.19    6.78   2
   9 -10  -2   97.01    6.77   1
  -9 -10   2   89.22    6.07   3
  -9  10   2   93.18    6.78   2
   8 -10  -2    9.88    2.68   1
   8  10  -2   11.39    3.12   2
  -8  10   2    8.68    3.10   2
  -8 -10   2   15.05    3.36   3
  -7  10   2    0.22    2.21   2
   7  10  -2    0.71    2.12   2
   7 -10  -2   -0.97    1.71   1
  -7 -10   2   -0.70    2.12   3
  -6 -10   2   15.26    3.17   3
   6  10  -2   10.13    2.78   2
  -6  10   2   14.56    3.31   2
  -5  10   2    7.22    2.40   2
   5  10  -2    6.08    2.11   2
  -5 -10   2    2.31    1.95   3
  -4  10   2   31.49    3.98   2
   4  10  -2   24.39    3.32   2
  -4 -10   2   25.92    3.36   3
   3  10  -2   16.61    2.85   2
  -3  10   2   17.27    3.16   2
  -3 -10   2   13.54    2.42   3
  -2  10   2    3.33    2.19   2
   2  10  -2    2.57    1.80   2
   1  10  -2  220.77    7.89   2
  -1  10   2  232.52    8.21   2
   0  10   2  204.57    7.64   2
   0  10  -2  195.41    7.56   2
  -1  10  -2  228.74    7.00   3
   1  10   2  247.66    8.47   2
  -1  10  -2  232.91    8.10   2
   2  10   2    1.28    1.59   2
  -2  10  -2    4.10    1.91   2
  -3  10  -2   18.40    3.06   2
   3  10   2   13.30    2.63   2
  -3 -10  -2   19.95    2.79   3
  -4  10  -2   25.79    3.67   2
  -4 -10  -2   20.89    3.00   3
   4  10   2   31.78    3.76   2
  -5  10  -2    7.20    2.40   2
   5  10   2    5.39    2.30   2
  -5 -10  -2    7.05    2.22   3
  -6  10  -2   15.32    3.09   2
   6  10   2   15.23    3.14   2
  -6 -10  -2   13.18    2.96   3
  -7  10  -2   -1.87    2.02   2
  -7 -10  -2   -1.35    2.03   3
   7  10   2   -0.35    1.87   2
  -8 -10  -2    8.66    2.87   3
   8  10   2    8.32    3.00   2
  -8  10  -2   16.62    3.72   2
  -9 -10  -2   88.82    6.18   3
  -9  10  -2   86.20    6.31   2
   9  10   2   80.52    5.92   2
   8  11  -2    1.40    2.54   2
  -8  11   2   -0.21    2.24   2
  -8 -11   2    3.72    2.47   3
   7  11  -2    1.77    2.33   2
  -7  11   2    6.08    2.87   2
  -7 -11   2    0.83    2.41   3
  -6  11   2    1.12    1.91   2
   6  11  -2   -0.57    2.15   2
  -6 -11   2   -1.92    2.13   3
  -5  11   2   24.57    3.87   2
  -5 -11   2   27.48    3.87   3
   5  11  -2   22.91    3.55   2
  -4  11   2   -0.21    1.69   2
  -4 -11   2    4.40    2.12   3
   4  11  -2    0.50    1.79   2
   3  11  -2    2.76    2.06   2
  -3  11   2    7.28    2.54   2
  -2  11   2    1.64    1.80   2
   2  11  -2    4.74    2.07   2
  -1  11   2   12.83    2.96   2
   1  11  -2   16.51    3.07   2
   0  11  -2    0.14    1.55   2
   0  11   2    0.59    1.97   2
   1  11   2   16.30    3.05   2
  -1  11  -2   14.32    2.87   2
  -2  11  -2    1.38    1.95   2
   2  11   2    0.65    1.65   2
  -3  11  -2    2.49    2.07   2
  -3 -11  -2    5.13    1.93   3
   3  11   2    2.43    1.84   2
   4  11   2    1.15    1.90   2
  -4 -11  -2    1.85    1.77   3
  -4  11  -2    0.74    1.66   2
   5  11   2   26.18    3.78   2
  -5 -11  -2   27.69    3.63   3
  -5  11  -2   24.46    3.77   2
   6  11   2    0.49    2.00   2
  -6 -11  -2   -1.36    1.87   3
  -6  11  -2   -2.16    2.03   2
  -7 -11  -2    0.02    2.32   3
   7  11   2    4.48    2.45   2
  -7  11  -2    7.13    2.89   2
  -8 -11  -2    2.63    2.17   3
   8  11   2    1.07    2.64   2
  -8  11  -2    4.79    2.76   2
  -8  12   2    5.75    2.54   2
   8  12  -2    3.49    2.68   2
  -7  12   2    0.56    1.89   2
   7  12  -2   -0.36    2.30   2
  -7 -12   2    4.24    2.55   3
  -6  12   2    5.15    2.50   2
  -6 -12   2   -1.44    2.17   3
   6  12  -2    2.62    2.52   2
  -5  12   2   -2.19    2.06   2
  -5 -12   2   -1.33    2.03   3
   5  12  -2   -1.52    1.88   2
  -4  12   2    4.16    2.60   2
   4  12  -2    7.37    2.42   2
   3  12  -2    0.80    1.93   2
  -3  12   2   -1.28    1.85   2
   2  12  -2   10.58    2.90   2
  -2  12   2    7.69    2.57   2
   1  12  -2   25.54    3.88   2
  -1  12   2   23.16    3.66   2
   0  12   2   54.52    5.29   2
   0  12  -2   51.80    5.07   2
   1  12   2   17.36    3.28   2
  -1  12  -2   22.30    3.70   2
   2  12   2   13.63    3.32   2
  -2  12  -2    5.65    2.46   2
   3  12   2    2.49    2.03   2
  -3  12  -2   -2.25    1.88   2
   4  12   2    4.22    2.45   2
  -4  12  -2    3.38    2.46   2
   5  12   2    2.21    2.45   2
  -5  12  -2    0.24    2.19   2
  -6  12  -2   -1.93    2.03   2
   6  12   2   -0.90    2.15   2
  -6 -12  -2   -2.34    1.98   3
   7  12   2    1.43    2.55   2
  -7 -12  -2    2.24    2.31   3
  -7  12  -2    3.86    2.58   2
  -8  12  -2    7.05    3.33   2
   8  12   2    0.97    2.62   2
  -6 -13   2    8.20    2.63   3
   6  13  -2    6.90    2.54   2
  -6  13   2    4.55    2.37   2
   5  13  -2    5.71    2.64   2
  -5  13   2    3.10    2.44   2
  -4  13   2    3.74    2.25   2
   4  13  -2    2.16    2.28   2
   3  13  -2    3.74    2.36   2
  -3  13   2    4.17    2.55   2
   2  13  -2    8.82    2.78   2
  -2  13   2   13.49    3.46   2
   1  13  -2   -1.54    1.77   2
  -1  13   2   -0.38    2.15   2
   0  13   2    2.04    2.44   2
   0  13  -2   -1.85    1.82   2
   1  13   2    0.80    1.99   2
  -1  13  -2   -0.12    2.23   2
  -2  13  -2    8.60    3.04   2
   2  13   2   13.20    3.15   2
   3  13   2    1.97    2.15   2
  -3  13  -2    4.76    2.49   2
   4  13   2   -0.50    2.26   2
  -4  13  -2    2.04    2.08   2
   5  13   2    5.81    2.61   2
  -5  13  -2    4.49    2.78   2
   6  13   2   13.26    3.73   2
  -6  13  -2   11.57    3.20   2
  -5  14   2    3.68    2.45   2
   5  14  -2    2.76    2.89   2
   4  14  -2    3.27    2.48   2
  -4  14   2    6.02    2.97   2
  -3  14   2   14.15    3.43   2
   3  14  -2   14.93    3.14   2
   2  14  -2    1.30    2.01   2
  -2  14   2    2.90    2.09   2
   1  14  -2    3.26    2.13   2
  -1  14   2    4.15    2.48   2
   0  14   2   -0.44    2.10   2
   0  14  -2    4.52    2.64   2
  -1  14  -2    2.05    2.17   2
   1  14   2   -0.76    1.96   2
  -2  14  -2   -0.40    2.04   2
   2  14   2   -0.63    1.97   2
  -3  14  -2   11.32    3.20   2
   3  14   2    8.68    2.98   2
  -4  14  -2    2.55    2.53   2
   4  14   2    6.23    2.72   2
   5  14   2    3.54    2.53   2
  -5  14  -2    2.62    2.24   2
  -2  15   2    2.41    2.24   2
   2  15  -2    1.83    2.32   2
  -1  15   2    2.50    2.32   2
   1  15  -2    4.74    2.21   2
   0  15   2    1.36    2.06   2
   0  15  -2   10.32    3.02   2
  -1  15  -2    1.82    2.02   2
   1  15   2    4.55    2.37   2
   2  15   2    4.58    2.80   2
  -2  15  -2    0.20    2.19   2
 -12   0   3    0.43    2.34   2
 -12   0   3   -0.46    2.50   3
  12   0  -3    0.43    2.48   1
 -11   0   3   -3.08    1.90   3
 -11   0   3    4.20    2.62   2
  11   0  -3    3.09    2.37   1
 -10   0   3    2.45    2.15   3
  10   0  -3    0.02    1.88   1
 -10   0   3    3.19    2.33   2
   9   0  -3   -0.37    2.00   1
  -9   0   3    1.05    1.73   2
  -9   0   3    0.52    1.85   3
  -8   0   3   -1.20    1.47   3
   8   0  -3    1.00    1.71   1
  -8   0   3   -1.05    1.51   2
  -7   0   3   -0.62    1.30   3
   7   0  -3   -1.21    1.16   1
  -7   0   3    0.08    1.23   2
  -6   0   3    0.64    0.95   3
  -6   0   3    2.03    1.24   2
   6   0  -3    0.92    1.25   1
  -5   0   3    0.41    1.02   2
  -5   0   3    0.31    0.92   3
   5   0  -3    0.46    1.00   1
   4   0  -3    0.58    0.82   1
  -4   0   3   -0.80    0.61   2
  -4   0   3    0.36    0.65   3
  -3   0   3    0.21    0.66   2
   3   0  -3   -1.30    0.51   1
  -3   0   3   -0.85    0.50   3
  -2   0   3    0.82    0.66   2
  -2   0   3   -0.03    0.43   3
   2   0  -3    0.05    0.51   1
  -1   0   3    0.03    0.50   2
  -1   0   3   -0.81    0.42   1
  -1   0   3   -0.87    0.36   3
   0   0   3   -6.28    0.49   1
   0   0  -3   -5.60    0.45   3
  -1   0  -3   -1.70    0.53   3
   1   0   3   -1.01    0.41   1
  -2   0  -3    0.99    0.67   3
   2   0   3    1.77    0.65   1
  -2   0  -3    0.27    0.51   2
   3   0   3   -0.35    0.56   1
  -3   0  -3    0.61    0.72   3
  -3   0  -3   -0.47    0.52   2
  -4   0  -3   -0.67    0.59   2
   4   0   3    0.61    0.72   1
  -4   0  -3   -0.16    0.80   3
  -5   0  -3    4.10    1.26   3
   5   0   3   -0.48    0.73   1
  -5   0  -3   -0.10    0.68   2
  -6   0  -3   -0.26    1.04   3
  -6   0  -3    0.25    0.90   2
   6   0   3   -0.14    0.94   1
  -7   0  -3    0.36    1.07   2
   7   0   3   -0.50    1.16   1
  -7   0  -3    0.67    1.33   3
  -8   0  -3    1.70    1.46   2
  -8   0  -3   -0.92    1.49   3
   8   0   3    0.71    1.58   1
  -9   0  -3   -1.18    2.06   3
   9   0   3   -1.14    1.74   1
  -9   0  -3    0.90    1.66   2
 -10   0  -3    3.78    2.22   3
 -10   0  -3    2.20    1.88   2
  10   0   3   -0.05    2.06   1
 -11   0  -3   -0.60    2.16   3
  11   0   3   -0.53    2.34   1
 -11   0  -3    0.05    1.89   2
 -12   0  -3    0.13    2.44   3
  12   0   3   -0.85    2.16   1
 -12   1   3   12.90    3.32   3
 -12  -1   3    6.43    2.97   3
  12  -1  -3    6.31    2.82   1
  12   1  -3    8.77    3.20   1
 -12  -1   3   10.31    3.20   2
 -12   1   3   16.02    3.72   2
 -11  -1   3    9.01    2.96   2
  11   1  -3    5.77    2.89   1
 -11  -1   3    5.23    2.44   3
  11  -1  -3    8.84    3.26   1
 -11   1   3   11.93    3.15   2
 -11   1   3   10.65    2.86   3
 -10  -1   3   16.06    3.31   2
 -10  -1   3   19.06    3.39   3
 -10   1   3   16.87    2.86   3
  10   1  -3   19.44    3.53   1
  10  -1  -3   19.61    3.61   1
 -10   1   3   18.10    3.42   2
  -9  -1   3   16.71    2.99   3
  -9   1   3   20.28    3.34   2
  -9   1   3   17.93    3.06   3
  -9  -1   3   20.06    3.38   2
   9  -1  -3   15.50    3.21   1
   9   1  -3   19.27    3.37   1
  -8  -1   3  149.89    6.41   2
   8  -1  -3  168.79    7.32   1
  -8  -1   3  167.98    6.50   3
  -8   1   3  159.06    6.05   3
  -8   1   3  152.17    6.69   2
   8   1  -3  159.97    6.76   1
  -7  -1   3   -0.27    1.25   2
   7   1  -3    0.71    1.35   1
   7  -1  -3    0.44    1.57   1
  -7  -1   3   -0.36    1.28   3
  -7   1   3   -0.84    1.17   3
  -7   1   3    0.79    1.29   2
   6   1  -3  462.52   10.64   1
  -6   1   3  461.29   10.35   2
  -6   1   3  483.80    9.45   3
   6  -1  -3  459.98   10.90   1
  -6  -1   3  467.67   10.31   2
  -6  -1   3  460.31    9.65   3
   5   1  -3   17.63    2.11   1
  -5   1   3   18.12    2.13   2
  -5  -1   3   16.12    1.97   3
  -5  -1   3   17.13    2.11   2
   5  -1  -3   17.77    2.19   1
  -5   1   3   15.84    1.80   3
  -4  -1   3    6.88    1.26   3
  -4   1   3    6.46    1.16   3
  -4   1   3    7.62    1.39   2
   4   1  -3    8.49    1.38   1
  -4  -1   3    5.73    1.22   2
   4  -1  -3    7.57    1.44   1
  -3   1   3   22.10    1.77   2
   3   1  -3   20.39    1.61   1
  -3  -1   3   17.12    1.44   3
  -3   1   3   16.76    1.23   3
   3  -1  -3   16.25    1.52   1
  -3  -1   3   19.21    1.60   2
  -2  -1   3  206.48    4.36   2
  -2   1   3  209.33    3.57   3
   2   1  -3  216.63    4.18   1
  -2   1   3  205.77    4.38   2
   2  -1  -3  211.80    4.48   1
  -2  -1   3  216.19    4.11   3
  -1  -1   3  310.86    4.78   3
  -1  -1   3  309.12    4.82   2
  -1   1   3  304.87    4.92   2
  -1   1   3  307.39    5.21   1
  -1  -1   3  308.82    4.62   1
   0   1   3   -2.27    0.41   1
   0   1  -3   -2.58    0.31   2
   1   1   3  312.35    4.49   2
  -1   1  -3  307.22    4.96   3
  -1   1  -3  317.60    4.34   2
  -1  -1  -3  312.69    4.77   3
   1   1   3  315.15    5.23   1
   1  -1   3  315.58    5.01   1
   2  -1   3  211.25    4.50   1
  -2   1  -3  217.13    6.45   3
   2   1   3  211.84    3.81   2
  -2  -1  -3  206.55    4.26   3
   2   1   3  210.72    4.43   1
  -2   1  -3  202.22    3.64   2
   3  -1   3   15.72    1.54   1
  -3  -1  -3   16.38    1.55   3
  -3  -1  -3   16.17    1.17   2
  -3   1  -3   18.69    1.32   2
   3   1   3   17.60    1.41   1
  -3   1  -3   15.67    1.51   3
  -4   1  -3    5.58    1.11   2
  -4  -1  -3    7.51    1.21   2
   4   1   3    7.09    1.31   1
   4  -1   3    6.04    1.35   1
  -4  -1  -3    6.33    1.32   3
  -4   1  -3    7.82    1.29   3
  -5   1  -3   16.05    2.01   3
  -5   1  -3   16.60    1.70   2
   5   1   3   14.40    1.89   1
  -5  -1  -3   17.81    2.13   3
  -5  -1  -3   19.28    1.81   2
   5  -1   3   15.16    2.03   1
   6   1   3  465.03   10.52   1
  -6  -1  -3  464.47   10.01   3
  -6  -1  -3  453.84    9.20   2
   6  -1   3  453.15   10.62   1
  -6   1  -3  460.50    9.36   2
  -6   1  -3  469.27    9.92   3
  -7   1  -3   -0.40    1.27   3
  -7  -1  -3    0.09    1.02   2
   7   1   3   -0.41    1.16   1
  -7  -1  -3    2.11    1.47   3
  -7   1  -3   -0.17    1.16   2
   7  -1   3    0.37    1.33   1
  -8  -1  -3  149.12    5.80   2
  -8  -1  -3  158.54    6.48   3
   8   1   3  155.95    6.42   1
  -8   1  -3  156.70    6.18   2
  -8   1  -3  148.82    6.08   3
   8  -1   3  160.16    7.11   1
  -9   1  -3   18.72    3.14   3
  -9  -1  -3   15.18    2.96   2
   9   1   3   16.94    3.24   1
  -9  -1  -3   15.03    3.03   3
  -9   1  -3   18.95    2.89   2
   9  -1   3   18.86    3.30   1
 -10  -1  -3   18.29    3.02   2
 -10  -1  -3   19.59    3.42   3
  10  -1   3   11.61    3.01   1
 -10   1  -3   16.59    3.29   3
 -10   1  -3   18.19    3.22   2
  10   1   3   13.48    3.15   1
  11   1   3    8.10    2.90   1
 -11   1  -3   11.32    3.05   3
 -11   1  -3    8.89    2.77   2
 -11  -1  -3   11.72    3.04   3
  11  -1   3    6.48    2.76   1
  12   1   3    6.04    2.65   1
  12  -1   3    9.31    3.40   1
 -12   1  -3    6.51    3.10   3
 -12  -1  -3   12.43    3.43   3
  12   2  -3    8.92    3.18   1
 -12  -2   3    8.91    3.25   3
  12   2  -3    1.81    2.72   2
  12  -2  -3    2.71    2.67   1
 -12   2   3    3.91    2.55   2
 -11   2   3   31.70    4.53   2
 -11   2   3   41.14    4.50   3
  11  -2  -3   37.09    5.10   1
 -11  -2   3   35.92    4.56   3
  11   2  -3   34.55    4.47   1
  10   2  -3   10.30    2.91   1
 -10  -2   3    5.40    2.45   2
 -10  -2   3   10.83    2.69   3
 -10   2   3    9.85    2.83   2
 -10   2   3   12.41    2.74   3
  10  -2  -3    8.76    2.83   1
  -9  -2   3   19.56    3.24   3
  -9   2   3   24.41    3.52   2
   9   2  -3   20.31    3.20   1
  -9   2   3   20.99    3.08   3
   9  -2  -3   22.54    3.66   1
  -9  -2   3   25.02    3.69   2
   8   2  -3   -0.47    1.23   1
  -8  -2   3   -0.21    1.51   3
   8  -2  -3    0.47    1.74   1
  -8   2   3    2.20    1.62   3
  -8   2   3    0.19    1.62   2
  -8  -2   3    0.38    1.35   2
  -7  -2   3    5.67    1.80   3
  -7   2   3    8.71    1.81   3
  -7   2   3    3.03    1.60   2
   7   2  -3    7.69    1.93   1
  -7  -2   3    4.33    1.63   2
   7  -2  -3    6.77    2.18   1
  -6   2   3   42.44    3.00   2
   6  -2  -3   42.08    3.56   1
  -6   2   3   39.27    2.73   3
  -6  -2   3   41.89    2.96   3
  -6  -2   3   40.64    3.01   2
   6   2  -3   44.02    3.05   1
   5  -2  -3   13.66    2.07   1
   5   2  -3   16.62    1.97   1
  -5   2   3   16.41    1.79   3
  -5  -2   3   15.90    2.07   2
  -5   2   3   17.27    2.19   2
  -5  -2   3   17.58    2.11   3
  -4  -2   3 2728.66   32.91   3
   4  -2  -3 2746.05   36.82   1
  -4   2   3 2731.81   34.04   2
  -4   2   3 2736.92   31.87   3
   4   2  -3 2748.32   36.11   1
  -4  -2   3 2724.91   33.96   2
  -3  -2   3    0.32    0.71   2
   3  -2  -3    0.75    0.77   1
  -3   2   3    0.99    0.80   2
   3   2  -3    0.10    0.64   1
  -3  -2   3    2.38    0.86   3
  -3   2   3    0.91    0.64   3
  -2   2   3  102.42    3.07   2
  -2  -2   3  100.93    2.95   3
   2   2  -3  102.01    3.03   2
   2   2  -3  105.62    2.62   1
  -2   2   3  102.61    2.19   3
   2  -2  -3   99.88    3.01   1
  -1  -2   3 3788.01   41.79   3
  -1   2   3 3813.19   43.00   2
   1   2  -3 3768.05   42.72   2
  -1   2   3 3793.48   46.54   1
   0   2   3  377.46    6.22   1
   0   2   3  364.12    5.79   2
   0   2  -3  369.18    5.66   2
   1   2   3 3732.47   45.50   1
  -1   2  -3 3697.93   40.73   3
  -1  -2  -3 3684.04   40.29   3
  -1   2  -3 3691.47   41.27   2
   1   2   3 3714.16   41.43   2
   1  -2   3 3637.87   45.11   1
   2   2   3  104.78    2.76   2
  -2   2  -3  107.40    2.73   2
   2   2   3  103.20    2.96   1
   2  -2   3  109.55    3.19   1
  -2   2  -3  106.12    3.17   3
  -2  -2  -3  110.06    3.03   3
  -3   2  -3    1.17    0.65   2
  -3   2  -3    0.72    1.44   3
  -3  -2  -3    1.23    0.83   3
   3   2   3    1.18    0.63   1
   3   2   3    0.72    0.65   2
   3  -2   3   -0.33    0.54   1
   4  -2   3 2761.59   37.40   1
  -4   2  -3 2809.89   33.62   2
   4   2   3 2802.73   36.83   1
   4   2   3 2774.59   33.54   2
  -4  -2  -3 2763.65   33.77   3
  -5   2  -3   19.54    2.12   3
   5   2   3   16.41    1.80   2
   5   2   3   14.41    1.86   1
   5  -2   3   16.31    2.34   1
  -5   2  -3   18.18    1.90   2
  -5  -2  -3   16.56    2.10   3
  -6  -2  -3   37.49    3.13   3
   6  -2   3   43.50    3.20   1
  -6   2  -3   42.50    2.96   3
   6   2   3   38.64    2.65   2
  -6   2  -3   44.26    2.78   2
   6   2   3   39.67    2.89   1
   7   2   3    5.58    1.68   1
   7  -2   3    5.25    1.81   1
  -7   2  -3    4.39    1.79   3
  -7   2  -3    8.42    1.84   2
  -7  -2  -3    7.24    1.90   3
   7   2   3    5.46    1.56   2
   8   2   3    2.38    1.50   2
   8   2   3    1.46    1.53   1
   8  -2   3    1.20    1.58   1
  -8   2  -3   -0.32    1.46   3
  -8  -2  -3    2.81    1.93   3
  -8   2  -3    1.21    1.60   2
   9   2   3   21.80    3.31   1
  -9   2  -3   18.87    3.14   3
   9  -2   3   14.44    3.05   1
   9   2   3   21.28    3.14   2
  -9   2  -3   21.97    3.28   2
  -9  -2  -3   11.85    2.81   3
  10  -2   3    9.50    3.03   1
  10   2   3   13.45    2.78   2
 -10   2  -3   11.26    2.69   2
 -10   2  -3   14.41    3.10   3
  10   2   3   10.67    2.71   1
 -10  -2  -3    8.84    2.68   3
 -11  -2  -3   39.31    4.92   3
  11  -2   3   36.34    5.16   1
 -11   2  -3   38.57    4.68   3
  11   2   3   31.17    4.64   1
  11   2   3   35.91    4.13   2
  12  -2   3    7.61    2.97   1
 -12   2  -3    2.05    2.88   3
 -12  -2  -3    4.82    2.93   3
  12   2   3    5.86    2.57   1
 -12  -3   3    0.76    2.54   3
 -12   3   3    6.98    2.58   2
  12   3  -3    5.72    3.10   1
  12   3  -3    5.28    2.73   2
  12  -3  -3    8.56    2.92   1
  11   3  -3   -0.26    2.10   1
  11   3  -3    0.67    2.39   2
 -11   3   3   -0.83    2.41   2
 -11  -3   3    0.30    2.32   3
  11  -3  -3   -0.60    2.00   1
 -10  -3   3    3.51    2.09   3
  10  -3  -3    5.22    2.94   1
  10   3  -3    3.65    2.08   1
 -10   3   3    2.85    2.45   2
  10   3  -3    4.81    2.51   2
 -10   3   3    6.15    2.20   3
   9  -3  -3   28.86    4.25   1
   9   3  -3   30.60    3.81   2
   9   3  -3   26.97    3.41   1
  -9   3   3   30.75    3.43   3
  -9   3   3   24.59    3.59   2
  -9  -3   3   29.22    3.43   3
   8   3  -3   56.30    4.42   2
  -8   3   3   52.45    4.44   2
   8   3  -3   50.76    3.92   1
  -8  -3   3   53.76    4.20   3
   8  -3  -3   50.66    4.76   1
  -8   3   3   57.53    3.81   3
   7  -3  -3  283.47    9.02   1
   7   3  -3  286.89    8.16   1
  -7   3   3  281.02    8.43   2
   7   3  -3  292.61    8.31   2
  -7  -3   3  291.86    8.14   3
  -7   3   3  282.73    7.49   3
   6  -3  -3   68.13    4.15   1
  -6  -3   3   62.37    3.61   3
   6   3  -3   54.50    3.20   1
  -6   3   3   58.43    3.07   3
  -6   3   3   56.14    3.65   2
   6   3  -3   61.56    3.75   2
  -5   3   3   30.03    2.65   2
  -5  -3   3   29.56    2.58   3
  -5   3   3   31.79    2.19   3
   5  -3  -3   27.96    2.78   1
   5   3  -3   22.99    2.34   2
   5   3  -3   26.92    2.27   1
  -4   3   3    4.39    1.36   2
  -4  -3   3    4.00    1.24   3
   4   3  -3    5.00    1.27   2
  -4   3   3    2.76    0.99   3
   4   3  -3    5.05    1.12   1
   4  -3  -3    2.78    1.19   1
  -3  -3   3  468.77    8.35   3
  -3   3   3  473.29    7.08   3
  -3   3   3  462.15    8.76   2
   3   3  -3  469.63    8.66   2
   3  -3  -3  453.97    8.86   1
   3   3  -3  489.04    7.94   1
   2  -3  -3  139.35    3.80   1
  -2   3   3  155.61    4.19   2
   2   3  -3  146.36    2.92   1
  -2   3   3  147.32    3.00   3
   2   3  -3  145.27    3.93   2
  -2  -3   3  147.86    3.86   3
   1   3  -3   32.47    1.69   2
  -1   3   3   29.15    1.72   2
  -1  -3   3   27.75    1.70   3
  -1   3   3   34.39    1.74   1
  -1   3   3   30.26    0.99   3
   0   3   3   -1.71    0.55   2
   0  -3  -3   -1.48    0.39   3
   0   3   3   -1.87    0.60   1
   0   3  -3   -1.08    0.57   2
   1  -3   3   29.60    1.38   1
   1   3   3   31.96    1.67   2
  -1   3  -3   33.24    1.72   3
  -1   3  -3   30.06    1.58   2
   1   3   3   30.92    1.65   1
  -1  -3  -3   28.76    1.45   3
  -2   3  -3  150.20    3.82   3
   2   3   3  149.82    3.83   2
   2  -3   3  146.16    3.87   1
  -2  -3  -3  146.27    3.68   3
   2   3   3  152.83    3.80   1
  -2   3  -3  147.97    3.67   2
  -3   3  -3  447.32    9.80   3
   3   3   3  459.67    8.23   1
  -3   3  -3  447.45    7.84   2
   3   3   3  455.18    8.01   2
  -3  -3  -3  469.45    8.21   3
   3  -3   3  460.14    8.82   1
  -4   3  -3    4.26    3.75   3
  -4  -3  -3    3.51    1.32   3
   4   3   3    2.97    1.06   1
  -4   3  -3    2.21    1.07   2
   4   3   3    3.81    1.15   2
   4  -3   3    5.55    1.39   1
   5  -3   3   28.59    2.72   1
   5   3   3   28.94    2.34   2
  -5   3  -3   25.40    2.24   2
  -5  -3  -3   25.36    2.53   3
   5   3   3   27.82    2.31   1
  -6   3  -3   57.46    3.31   2
  -6  -3  -3   58.77    3.66   3
   6   3   3   60.15    3.35   2
   6  -3   3   65.71    3.97   1
   6   3   3   60.64    3.41   1
  -6   3  -3   58.19    3.43   3
   7   3   3  297.07    8.47   1
   7   3   3  285.34    7.96   2
  -7   3  -3  279.34    7.97   3
  -7   3  -3  297.96    8.01   2
  -7  -3  -3  284.26    8.48   3
   7  -3   3  290.84    8.88   1
  -8  -3  -3   54.92    4.33   3
   8   3   3   47.70    3.87   1
  -8   3  -3   53.23    4.24   3
   8   3   3   58.17    3.86   2
  -8   3  -3   49.97    3.95   2
   8  -3   3   59.71    4.29   1
   9   3   3   31.42    3.40   2
  -9   3  -3   25.69    3.45   2
   9   3   3   25.28    3.62   1
  -9  -3  -3   26.05    3.71   3
   9  -3   3   29.22    3.81   1
  -9   3  -3   27.88    3.69   3
 -10   3  -3    1.25    2.15   2
  10   3   3    4.44    2.10   1
 -10  -3  -3    7.54    2.63   3
  10   3   3    7.74    2.22   2
 -10   3  -3    6.60    2.31   3
  10  -3   3    4.74    2.37   1
 -11  -3  -3    0.73    2.31   3
 -11   3  -3    1.37    2.42   3
  11   3   3   -1.74    2.04   1
  11  -3   3    0.22    2.13   1
  11   3   3    4.58    2.35   2
  12   3   3    3.78    2.76   1
  12  -3   3   10.56    3.21   1
 -12   3  -3    9.90    3.43   3
 -12  -3  -3    4.62    3.04   3
 -12  -4   3    4.77    3.06   3
  12   4  -3    0.73    2.70   2
  12  -4  -3    3.66    2.35   1
 -12   4   3   -0.07    2.45   2
  11   4  -3    3.85    2.41   1
 -11   4   3   -0.62    2.52   2
  11   4  -3    1.22    2.28   2
  11  -4  -3   -0.40    2.26   1
 -11  -4   3    3.16    2.53   3
 -10   4   3    2.21    2.36   2
  10  -4  -3    3.33    1.90   1
  10   4  -3    4.43    2.22   2
 -10  -4   3    4.66    2.59   3
  10   4  -3    4.72    2.22   1
  -9   4   3   11.42    2.77   2
   9   4  -3   15.72    2.87   2
   9   4  -3   14.00    2.80   1
  -9  -4   3   13.37    2.89   3
  -9   4   3   17.63    2.84   3
   9  -4  -3   11.69    2.78   1
  -8   4   3    3.09    1.89   2
   8   4  -3    2.75    1.73   1
   8  -4  -3    2.87    1.85   1
  -8   4   3    1.52    1.75   3
   8   4  -3    3.86    1.96   2
  -8  -4   3    3.33    1.89   3
  -7  -4   3   18.92    2.82   3
  -7   4   3   18.18    2.89   2
   7   4  -3   14.96    2.62   2
   7  -4  -3   21.22    3.14   1
   7   4  -3   17.36    2.40   1
  -7   4   3   19.59    2.39   3
   6   4  -3   42.81    3.40   2
  -6   4   3   43.88    2.67   3
  -6  -4   3   35.71    2.93   3
  -6   4   3   47.09    3.35   2
   6  -4  -3   45.22    3.47   1
   6   4  -3   42.22    2.71   1
  -5   4   3   -0.17    1.05   2
  -5  -4   3    1.27    1.08   3
   5  -4  -3    2.83    1.30   1
   5   4  -3    0.18    1.00   2
  -5   4   3    2.54    1.02   3
   5   4  -3    2.10    0.91   1
   4   4  -3    3.30    1.25   2
   4  -4  -3    2.32    1.22   1
   4   4  -3    2.37    0.92   1
  -4   4   3    0.57    0.98   2
  -4   4   3    0.87    0.81   3
  -4  -4   3    2.65    1.17   3
  -3   4   3   14.59    1.29   3
  -3  -4   3   14.67    1.89   3
  -3   4   3   14.22    1.90   2
   3   4  -3   13.58    1.81   2
   3   4  -3   13.03    1.13   1
   3  -4  -3   14.08    1.67   1
   2  -4  -3    4.05    0.97   1
  -2   4   3    3.75    1.05   2
   2   4  -3    4.15    0.55   1
  -2   4   3    4.74    0.89   3
  -2  -4   3    3.83    1.09   3
   2   4  -3    3.11    1.03   2
   1   4  -3 1053.02   14.79   2
  -1  -4   3 1033.68   14.35   3
  -1   4   3 1063.39   15.04   1
  -1   4   3 1048.27   15.08   2
  -1   4   3 1057.85   12.49   3
   0  -4  -3   86.29    2.22   3
   0   4  -3   87.64    2.98   2
   0   4   3   85.63    3.05   2
   0   4   3   87.85    2.75   1
  -1  -4  -3 1052.89   13.48   3
   1   4   3 1069.57   14.84   2
  -1   4  -3 1044.15   14.24   3
   1   4   3 1063.53   15.03   1
  -1   4  -3 1063.59   14.70   2
   1  -4   3 1060.55   14.49   1
   2  -4   3    4.00    0.95   1
  -2   4  -3    3.63    0.97   3
   2   4   3    4.57    1.05   2
  -2  -4  -3    3.94    0.97   3
  -2   4  -3    4.93    1.06   2
   2   4   3    4.35    0.96   1
   3  -4   3   15.87    1.77   1
  -3   4  -3   15.40    1.88   3
  -3  -4  -3   14.45    1.70   3
   3   4   3   14.21    1.46   1
   3   4   3   13.92    1.70   2
  -3   4  -3   14.41    1.68   2
   4  -4   3    2.48    1.12   1
   4   4   3    3.69    1.15   2
   4   4   3    1.73    0.95   1
  -4   4  -3   -1.69    1.81   3
  -4  -4  -3   -0.21    1.08   3
  -4   4  -3    2.39    1.13   2
   5  -4   3    3.00    1.41   1
   5   4   3    2.32    1.27   2
  -5   4  -3    1.43    1.11   2
   5   4   3    2.09    1.14   1
  -5  -4  -3    1.27    1.19   3
  -5   4  -3    1.82    1.57   3
   6  -4   3   48.87    3.54   1
   6   4   3   50.59    3.24   2
  -6  -4  -3   50.68    3.74   3
  -6   4  -3   48.68    3.56   3
   6   4   3   49.99    3.24   1
  -6   4  -3   43.04    3.07   2
   7   4   3   19.78    2.58   1
  -7  -4  -3   13.26    2.65   3
   7  -4   3   22.49    3.32   1
   7   4   3   14.76    2.57   2
  -7   4  -3   14.59    2.44   2
  -7   4  -3   14.44    2.80   3
  -8  -4  -3    4.87    2.18   3
  -8   4  -3    5.01    1.97   2
   8   4   3    4.34    1.79   2
  -8   4  -3    4.07    2.05   3
   8  -4   3    2.70    1.77   1
   8   4   3    4.33    1.79   1
  -9   4  -3   18.49    2.99   2
  -9  -4  -3   19.35    3.63   3
  -9   4  -3   11.27    2.59   3
   9  -4   3   17.43    3.17   1
   9   4   3   16.71    2.97   1
   9   4   3   13.87    2.83   2
  10   4   3    6.80    2.38   2
 -10   4  -3    9.30    2.78   2
  10   4   3    2.55    2.02   1
 -10  -4  -3    6.15    2.43   3
 -10   4  -3    6.54    2.59   3
  10  -4   3    3.63    2.20   1
  11   4   3    2.17    2.36   1
 -11  -4  -3   -1.73    2.13   3
  11  -4   3    1.60    2.33   1
 -11   4  -3    2.75    2.24   3
  11   4   3    0.24    1.98   2
  12  -4   3    3.98    2.45   1
  12   4   3    1.84    2.41   1
 -12  -4  -3    2.10    2.58   3
 -12   4  -3   -0.52    2.80   3
  12   5  -3    1.08    2.53   2
  12  -5  -3    4.42    2.57   1
 -12  -5   3    3.80    2.75   3
 -12   5   3    2.65    2.76   2
 -11  -5   3   17.42    3.56   3
  11  -5  -3   16.97    3.90   1
  11   5  -3   18.50    3.84   2
 -11   5   3   16.57    3.73   2
 -10  -5   3   -1.65    1.89   3
 -10   5   3    4.22    2.37   2
  10  -5  -3    1.21    2.18   1
  10   5  -3    3.19    1.97   2
  -9  -5   3    1.09    1.72   3
   9  -5  -3    1.89    1.96   1
  -9   5   3   -0.30    1.98   2
   9   5  -3   -1.99    1.52   2
  -8  -5   3   34.90    3.81   3
   8  -5  -3   29.77    4.07   1
   8   5  -3   31.55    3.69   2
  -8   5   3   29.52    3.85   2
   8   5  -3   29.44    3.02   1
  -7   5   3   76.05    4.80   2
  -7  -5   3   83.88    4.83   3
   7  -5  -3   79.04    4.89   1
   7   5  -3   89.18    4.28   1
   7   5  -3   83.97    4.75   2
  -7   5   3   84.96    4.05   3
   6   5  -3   65.38    3.96   2
  -6   5   3   68.97    3.36   3
  -6  -5   3   66.43    3.98   3
   6  -5  -3   59.67    4.06   1
   6   5  -3   63.34    3.26   1
  -6   5   3   70.49    4.29   2
   5   5  -3   40.07    3.33   2
   5  -5  -3   30.32    2.89   1
  -5  -5   3   32.91    3.09   3
  -5   5   3   34.06    3.09   2
   5   5  -3   33.84    2.20   1
  -5   5   3   33.36    2.17   3
   4  -5  -3  339.49    8.37   1
  -4   5   3  336.52    8.42   2
  -4   5   3  331.49    6.37   3
   4   5  -3  347.30    8.39   2
   4   5  -3  334.72    6.53   1
  -4  -5   3  342.35    8.04   3
  -3   5   3  785.91   14.03   3
   3   5  -3  800.81   11.22   1
   3   5  -3  802.68   13.53   2
  -3   5   3  776.04   13.53   2
  -3  -5   3  782.61   12.87   3
   3  -5  -3  778.11   13.23   1
   2   5  -3    5.33    0.60   1
  -2  -5   3    6.73    1.46   3
   2   5  -3    3.65    1.21   2
   2  -5  -3    6.12    1.19   1
  -2   5   3    5.14    0.81   3
  -2   5   3    5.35    1.37   2
  -1   5   3   21.00    2.02   2
  -1   5   3   20.67    1.70   1
  -1   5   3   17.69    1.23   3
   1   5  -3   16.92    1.86   2
  -1  -5   3   17.82    1.80   3
   0  -5  -3    0.00    0.67   3
   0   5  -3    0.54    0.83   2
   0   5   3    0.86    0.89   2
   0  -5   3    0.24    0.35   1
   0   5   3   -0.69    0.66   1
   1  -5   3   18.35    1.35   1
  -1   5  -3   19.79    1.84   3
   1   5   3   17.86    1.83   2
  -1   5  -3   17.60    1.81   2
   1   5   3   15.79    1.39   1
  -1  -5  -3   19.35    1.55   3
  -2  -5  -3    5.82    1.21   3
   2   5   3    4.13    1.30   2
  -2   5  -3    3.03    1.09   2
  -2   5  -3    5.14    1.14   3
   2   5   3    5.28    1.09   1
   2  -5   3    4.81    1.16   1
  -3   5  -3  813.41   12.86   3
   3  -5   3  829.15   13.86   1
  -3  -5  -3  817.68   12.77   3
   3   5   3  804.66   13.30   2
   3   5   3  824.97   13.20   1
  -3   5  -3  804.52   13.20   2
  -4   5  -3  333.71    7.77   2
   4   5   3  337.21    7.88   2
  -4  -5  -3  351.73    7.87   3
   4  -5   3  330.83    8.20   1
  -4   5  -3  335.87    9.77   3
   4   5   3  333.02    7.35   1
  -5   5  -3   32.64    2.81   2
  -5  -5  -3   35.54    2.96   3
   5  -5   3   35.39    3.18   1
  -5   5  -3   37.61    4.83   3
   5   5   3   34.03    2.81   2
   5   5   3   33.82    2.47   1
  -6   5  -3   64.13    3.86   3
  -6  -5  -3   75.79    4.28   3
  -6   5  -3   72.37    3.99   2
   6   5   3   65.33    3.70   1
   6  -5   3   71.06    4.43   1
   6   5   3   62.48    3.81   2
   7  -5   3   86.39    5.06   1
   7   5   3   83.06    4.34   1
  -7   5  -3   78.10    4.33   3
   7   5   3   87.44    4.65   2
  -7   5  -3   73.36    4.39   2
  -7  -5  -3   82.22    4.67   3
  -8   5  -3   26.63    3.49   3
   8   5   3   30.04    3.25   1
   8  -5   3   37.81    4.10   1
  -8   5  -3   32.45    3.54   2
  -8  -5  -3   31.45    3.88   3
   8   5   3   27.98    3.41   2
   9   5   3    0.93    1.55   1
  -9  -5  -3    2.03    1.86   3
   9   5   3    0.99    1.77   2
   9  -5   3   -0.71    1.63   1
  -9   5  -3   -2.23    1.67   3
  -9   5  -3   -3.29    1.62   2
  10   5   3    1.58    1.98   2
  10  -5   3    2.52    2.17   1
 -10  -5  -3    0.62    2.21   3
 -10   5  -3    1.96    2.19   2
  10   5   3    1.60    1.85   1
 -10   5  -3    1.42    2.23   3
  11  -5   3   15.75    3.62   1
 -11  -5  -3   17.94    3.62   3
  11   5   3   18.48    3.63   1
  11   5   3   15.95    3.20   2
 -12  -5  -3   -0.14    2.62   3
  12  -5   3    1.50    2.18   1
  11  -6  -3   -0.40    2.35   1
 -11  -6   3    1.84    2.65   3
  11   6  -3   -0.58    2.27   2
 -11   6   3    0.31    2.38   2
  10  -6  -3    6.04    2.63   1
  10   6  -3    9.19    3.05   2
 -10  -6   3   11.50    2.94   3
 -10   6   3    6.15    2.78   2
  -9   6   3   12.78    3.14   2
   9   6  -3    9.90    2.70   2
  -9  -6   3    8.66    2.93   3
   9  -6  -3   11.41    3.06   1
   8  -6  -3   11.40    2.73   1
  -8   6   3   11.79    2.75   2
   8   6  -3   14.04    2.89   2
  -8  -6   3   10.10    2.67   3
  -7  -6   3  121.40    5.92   3
   7   6  -3  122.91    5.97   2
  -7   6   3  119.84    6.00   2
   7  -6  -3  122.99    6.09   1
   6   6  -3   56.60    3.98   2
  -6  -6   3   53.15    3.75   3
   6  -6  -3   64.33    4.45   1
  -6   6   3   61.81    4.11   2
   5   6  -3  125.46    5.33   2
  -5   6   3  141.09    4.20   3
  -5  -6   3  118.73    5.32   3
   5  -6  -3  122.74    5.35   1
  -5   6   3  120.40    5.35   2
   4   6  -3  165.32    4.15   1
   4  -6  -3  150.98    5.48   1
   4   6  -3  144.27    5.56   2
  -4  -6   3  157.12    5.47   3
  -4   6   3  151.94    4.39   3
  -4   6   3  156.92    5.72   2
   3  -6  -3  420.39    8.89   1
   3   6  -3  428.41    6.84   1
  -3  -6   3  432.39    9.17   3
  -3   6   3  424.83    8.81   3
   3   6  -3  440.07    9.82   2
  -3   6   3  416.25    9.47   2
   2   6  -3   -1.11    0.87   2
  -2   6   3    1.41    0.98   2
  -2   6   3   -0.64    0.58   3
  -2  -6   3   -0.23    1.02   3
   2  -6  -3   -0.89    0.69   1
  -1   6   3  167.02    3.78   3
   1   6  -3  170.25    5.18   2
  -1   6   3  158.35    5.30   2
  -1   6   3  171.91    4.48   1
   0   6   3  382.51    8.37   2
   0   6   3  382.80    7.38   1
   0   6  -3  388.99    8.36   2
   0  -6   3  382.83    5.85   1
   1   6   3  162.87    5.21   2
  -1   6  -3  162.25    5.14   2
   1  -6   3  166.40    3.91   1
  -1   6  -3  164.66    4.74   3
   1   6   3  169.80    4.44   1
  -1  -6  -3  165.39    4.21   3
   2  -6   3    0.67    0.79   1
  -2   6  -3    0.78    1.06   2
  -2  -6  -3    0.23    0.89   3
  -2   6  -3    0.68    0.94   3
   2   6   3    0.50    0.99   2
   2   6   3    0.37    0.78   1
  -3  -6  -3  431.62    8.60   3
   3   6   3  411.32    9.09   2
  -3   6  -3  417.29    8.37   3
   3  -6   3  428.41    8.90   1
  -3   6  -3  425.66    9.12   2
   3   6   3  412.71    8.22   1
   4   6   3  149.04    5.25   2
  -4   6  -3  145.52    5.25   2
   4  -6   3  146.04    5.24   1
  -4   6  -3  146.60    5.89   3
   4   6   3  148.33    4.74   1
  -4  -6  -3  142.75    4.79   3
   5  -6   3  127.22    5.32   1
   5   6   3  125.69    5.08   2
  -5   6  -3  134.67    5.31   2
   5   6   3  126.87    4.74   1
  -5   6  -3  134.61    7.99   3
  -5  -6  -3  132.92    5.34   3
  -6   6  -3   65.57    4.01   2
   6   6   3   56.17    3.49   1
   6  -6   3   52.00    3.98   1
  -6  -6  -3   56.52    4.02   3
   6   6   3   57.70    3.94   2
  -6   6  -3   61.05    4.70   3
   7  -6   3  123.68    6.08   1
  -7  -6  -3  118.80    5.36   3
   7   6   3  117.47    5.28   1
  -7   6  -3  120.19    5.62   2
   7   6   3  112.24    5.43   2
  -7   6  -3  121.47    5.61   3
  -8  -6  -3    9.77    2.37   3
  -8   6  -3   12.61    2.78   3
  -8   6  -3   12.37    2.65   2
   8   6   3   13.13    2.80   2
   8  -6   3   11.80    2.74   1
   8   6   3   12.53    2.46   1
   9   6   3    8.41    2.44   1
  -9   6  -3   11.57    2.77   2
   9   6   3    6.24    2.12   2
   9  -6   3    7.97    2.56   1
  -9   6  -3    9.48    2.54   3
  -9  -6  -3    5.35    2.65   3
  10  -6   3    8.65    2.52   1
 -10   6  -3   10.03    2.79   2
  10   6   3    6.23    2.34   2
 -10  -6  -3    8.03    2.63   3
  11   6   3    1.63    2.16   2
 -11  -6  -3   -0.76    2.15   3
  11  -6   3    2.80    2.31   1
 -11  -7   3   11.33    3.55   3
  11  -7  -3   10.94    3.38   1
 -11   7   3   15.17    3.52   2
  11   7  -3   10.71    3.48   2
  10   7  -3    7.35    2.78   2
  10  -7  -3    6.04    2.84   1
 -10  -7   3    9.18    2.96   3
 -10   7   3    6.19    2.94   2
  -9  -7   3    8.93    2.91   3
   9   7  -3    2.79    2.08   2
   9  -7  -3    3.34    2.19   1
  -9   7   3    4.89    2.57   2
  -8  -7   3   26.37    3.97   3
   8   7  -3   22.58    3.62   2
   8  -7  -3   17.06    3.26   1
  -8   7   3   14.11    3.28   2
   7  -7  -3    6.04    2.24   1
  -7   7   3   11.99    2.88   2
   7   7  -3   13.39    2.89   2
  -7  -7   3   11.12    2.52   3
  -6  -7   3   13.98    2.56   3
   6   7  -3   19.71    3.11   2
  -6   7   3   12.64    2.75   2
   6  -7  -3   17.93    2.92   1
  -5   7   3    1.36    1.72   2
   5  -7  -3    0.17    1.44   1
  -5  -7   3    2.00    1.50   3
   5   7  -3    0.40    1.37   2
   4   7  -3  116.98    5.13   2
   4  -7  -3  119.75    4.93   1
  -4   7   3  102.05    5.18   2
  -4  -7   3  120.88    5.12   3
   3  -7  -3    5.56    1.49   1
  -3   7   3   11.43    1.68   3
  -3   7   3    6.78    1.86   2
   3   7  -3    6.65    1.76   2
  -3  -7   3    7.05    1.83   3
  -2  -7   3    9.79    1.84   3
  -2   7   3    9.75    1.35   3
   2  -7  -3    8.92    1.53   1
  -2   7   3    7.19    1.76   2
   2   7  -3    8.33    1.75   2
  -1   7   3   -0.09    0.83   1
  -1   7   3   -0.56    0.92   2
  -1   7   3    0.30    0.92   3
   1   7  -3    0.00    1.13   2
   0   7   3    0.29    1.05   2
   0   7   3   -0.82    0.74   1
   0   7  -3   -1.22    0.88   2
  -1  -7  -3    0.18    0.91   3
  -1   7  -3    1.59    1.30   2
   1  -7   3    2.42    0.74   1
   1   7   3   -1.22    0.94   2
  -1   7  -3    1.48    1.05   3
   1   7   3    0.81    0.88   1
  -2   7  -3    8.09    1.59   3
   2  -7   3   10.02    1.45   1
   2   7   3    9.40    1.38   1
   2   7   3    8.35    1.81   2
  -2   7  -3    7.79    1.78   2
  -2  -7  -3    7.83    1.58   3
   3   7   3    6.88    1.41   1
   3  -7   3    8.32    1.59   1
  -3   7  -3    6.18    1.59   2
   3   7   3    8.37    1.86   2
  -3   7  -3    8.52    1.73   3
  -3  -7  -3    7.46    1.68   3
   4   7   3  113.45    4.91   2
  -4  -7  -3  111.47    4.66   3
  -4   7  -3  118.62    5.07   2
  -4   7  -3  119.37    5.03   3
   4  -7   3  113.86    4.69   1
  -5  -7  -3    0.74    1.60   3
   5   7   3   -0.70    1.18   1
  -5   7  -3    1.98    1.46   2
   5   7   3   -1.53    1.27   2
   5  -7   3    0.75    1.33   1
  -5   7  -3    0.31    3.28   3
  -6   7  -3    9.50    2.29   2
   6  -7   3   18.38    2.87   1
   6   7   3   16.77    2.89   2
  -6  -7  -3   18.73    2.91   3
  -6   7  -3   14.99    4.25   3
   7  -7   3   11.74    2.56   1
   7   7   3   13.59    2.66   2
  -7   7  -3   14.41    3.64   3
  -7   7  -3   15.49    2.96   2
  -7  -7  -3   11.59    2.44   3
  -8   7  -3   19.33    3.23   2
   8  -7   3   15.81    3.15   1
  -8  -7  -3   19.22    3.48   3
   8   7   3   19.02    3.06   2
   9   7   3    2.83    2.07   2
  -9   7  -3    5.41    2.42   2
   9  -7   3    4.92    2.20   1
  -9  -7  -3    3.86    2.29   3
 -10  -7  -3    4.90    2.33   3
  10  -7   3    6.76    2.66   1
  10   7   3    5.49    2.58   2
  11  -7   3   11.57    3.25   1
 -11  -7  -3   11.48    3.18   3
  11   7   3    8.18    2.91   2
 -10  -8   3   27.64    4.49   3
  10  -8  -3   21.91    4.14   1
 -10   8   3   18.65    3.96   2
  10   8  -3   18.31    3.84   2
  -9   8   3   18.90    3.86   2
   9  -8  -3   13.50    3.47   1
  -9  -8   3   12.83    3.47   3
   9   8  -3   14.06    3.29   2
   8  -8  -3    6.76    2.28   1
  -8  -8   3    3.13    2.22   3
  -8   8   3    6.14    2.62   2
   8   8  -3    3.26    2.23   2
  -7   8   3    0.49    2.06   2
   7   8  -3    0.49    1.81   2
   7  -8  -3    3.54    1.99   1
  -7  -8   3    0.82    1.84   3
   6   8  -3   22.13    3.35   2
  -6  -8   3   26.12    3.63   3
  -6   8   3   25.42    3.65   2
   6  -8  -3   31.19    3.65   1
   5   8  -3    2.57    1.72   2
   5  -8  -3    1.38    1.55   1
  -5  -8   3    3.72    1.81   3
  -5   8   3   -0.09    1.64   2
   4  -8  -3  401.44    9.81   1
  -4  -8   3  385.23    9.75   3
   4   8  -3  372.26   10.10   2
  -4   8   3  383.02   10.29   2
  -3   8   3    8.46    2.11   2
   3   8  -3    7.04    1.94   2
   3  -8  -3    5.88    1.60   1
  -3  -8   3    6.03    1.94   3
  -2   8   3   11.82    2.24   2
  -2  -8   3    8.92    1.80   3
   2   8  -3   10.35    2.16   2
   2  -8  -3   11.70    1.72   1
  -1   8   3    2.03    1.34   2
  -1   8   3    1.55    1.09   3
   1   8  -3    0.99    1.37   2
   0   8  -3   -0.48    1.09   2
   0   8   3    1.82    1.52   2
   0   8   3    1.49    0.95   1
   1   8   3    0.76    0.93   1
  -1   8  -3   -0.38    1.19   3
  -1   8  -3    0.99    1.41   2
  -1  -8  -3   -0.50    1.18   3
   1   8   3    1.44    1.25   2
  -2   8  -3    9.96    2.09   2
  -2   8  -3   12.69    1.89   3
  -2  -8  -3   11.55    1.99   3
   2   8   3   11.13    2.14   2
   3  -8   3    8.57    1.67   1
  -3   8  -3    6.01    2.00   2
  -3   8  -3    6.71    1.66   3
   3   8   3    8.46    1.94   2
  -3  -8  -3    8.65    1.93   3
  -4   8  -3  364.50    9.55   2
  -4  -8  -3  380.94    9.24   3
   4   8   3  382.72    9.98   2
  -4   8  -3  385.74    9.04   3
   4  -8   3  388.38    9.51   1
   5  -8   3    1.87    1.80   1
  -5   8  -3    0.34    1.55   2
  -5  -8  -3    1.61    1.67   3
   5   8   3    0.32    1.48   2
  -5   8  -3    2.63    3.27   3
   6  -8   3   27.78    3.25   1
   6   8   3   19.41    3.07   2
  -6  -8  -3   30.00    3.47   3
  -6   8  -3   25.95    3.36   2
  -7   8  -3    1.57    1.79   2
   7  -8   3    3.93    1.73   1
  -7  -8  -3    3.10    1.98   3
   7   8   3    2.64    1.83   2
   8  -8   3    5.66    2.13   1
  -8   8  -3    4.86    2.45   2
  -8  -8  -3    3.72    2.44   3
   8   8   3    3.01    2.18   2
  -9   8  -3   10.66    3.21   2
  -9  -8  -3    9.99    2.97   3
   9   8   3   13.96    3.05   2
   9  -8   3   20.27    3.48   1
  10   8   3   23.48    4.09   2
  10  -8   3   22.16    3.74   1
 -10  -8  -3   21.93    4.00   3
  10   9  -3    3.98    2.97   2
 -10  -9   3   -0.91    1.93   3
 -10   9   3    7.93    3.26   2
  10  -9  -3    1.59    2.18   1
   9   9  -3    7.17    3.05   2
   9  -9  -3    7.64    2.63   1
  -9   9   3    4.51    2.77   2
  -9  -9   3    7.53    2.93   3
   8  -9  -3   51.93    5.37   1
  -8   9   3   53.98    5.50   2
  -8  -9   3   53.50    5.34   3
   8   9  -3   47.07    5.12   2
   7   9  -3   92.40    5.98   2
  -7  -9   3  111.45    6.18   3
  -7   9   3   99.40    6.12   2
   7  -9  -3  112.39    6.12   1
  -6  -9   3  110.77    5.81   3
  -6   9   3  109.28    6.10   2
   6   9  -3  107.30    6.15   2
   6  -9  -3  107.64    5.77   1
   5  -9  -3    1.13    1.39   1
  -5   9   3   -0.47    1.55   2
   5   9  -3    0.98    1.64   2
  -5  -9   3    0.41    1.64   3
  -4  -9   3   23.68    3.25   3
  -4   9   3   23.29    3.33   2
   4   9  -3   20.55    3.17   2
   4  -9  -3   22.68    2.87   1
  -3   9   3   69.08    4.45   2
   3  -9  -3   73.48    4.02   1
   3   9  -3   68.89    4.49   2
  -3  -9   3   74.38    4.41   3
   2  -9  -3  200.79    5.76   1
  -2   9   3  178.23    6.76   2
   2   9  -3  180.22    6.73   2
  -1   9   3    0.85    1.40   2
   1   9  -3   -0.50    1.26   2
   0   9   3   -0.65    1.21   2
   0   9  -3   -0.67    1.29   2
   1   9   3   -1.59    1.41   2
  -1   9  -3   -0.07    1.25   2
  -1   9  -3    0.66    1.41   3
   2   9   3  188.25    6.85   2
  -2   9  -3  196.21    6.07   3
  -2   9  -3  198.38    7.18   2
  -2  -9  -3  184.35    6.00   3
  -3   9  -3   84.12    4.19   3
   3   9   3   80.87    4.74   2
  -3  -9  -3   84.63    4.48   3
  -3   9  -3   86.31    4.86   2
   4   9   3   27.89    3.37   2
  -4   9  -3   23.93    3.40   2
  -4   9  -3   22.29    2.72   3
  -4  -9  -3   26.17    3.08   3
   5   9   3    0.50    1.67   2
  -5  -9  -3   -1.63    1.44   3
  -5   9  -3    2.78    1.88   2
  -6  -9  -3  107.08    5.51   3
   6  -9   3  108.58    5.39   1
   6   9   3  114.27    5.98   2
  -6   9  -3  101.08    5.76   2
  -7  -9  -3  110.78    6.23   3
  -7   9  -3   98.88    5.70   2
   7  -9   3  103.03    5.64   1
   7   9   3  110.73    6.18   2
   8   9   3   53.34    4.92   2
  -8  -9  -3   55.65    5.24   3
   8  -9   3   52.00    4.15   1
  -8   9  -3   54.99    5.25   2
   9   9   3    6.09    2.69   2
   9  -9   3    5.66    2.47   1
  -9  -9  -3    7.00    2.75   3
  -9   9  -3    9.51    3.14   2
  10  -9   3    7.61    2.50   1
  10   9   3    7.42    2.80   2
 -10  -9  -3    1.34    2.06   3
   9 -10  -3    0.61    2.19   1
   9  10  -3    0.52    2.76   2
  -9  10   3    2.39    2.69   2
  -9 -10   3    1.03    2.18   3
   8 -10  -3   -2.82    1.91   1
  -8 -10   3    0.51    2.47   3
  -8  10   3    0.78    2.49   2
   8  10  -3   -0.18    2.18   2
  -7  10   3    1.73    1.99   2
  -7 -10   3    2.31    2.03   3
   7 -10  -3    0.98    2.13   1
   7  10  -3   -0.09    2.18   2
  -6 -10   3    3.00    2.36   3
   6 -10  -3    8.31    2.26   1
  -6  10   3    3.23    2.15   2
   6  10  -3    2.12    2.18   2
   5 -10  -3    7.07    2.09   1
  -5 -10   3    5.18    2.25   3
  -5  10   3   10.98    2.88   2
   5  10  -3    6.90    2.59   2
  -4  10   3   13.15    2.87   2
   4  10  -3   11.42    2.61   2
  -4 -10   3   16.45    2.92   3
  -3  10   3   16.77    3.03   2
   3  10  -3   14.31    2.65   2
   2  10  -3   19.85    3.17   2
  -2  10   3   18.12    3.16   2
   1  10  -3   32.97    3.68   2
  -1  10   3   30.94    3.77   2
   0  10   3    0.05    1.53   2
   0  10  -3    4.00    1.85   2
   1  10   3   32.48    3.83   2
  -1  10  -3   27.26    3.25   3
  -1  10  -3   28.55    3.64   2
  -2 -10  -3   21.65    2.60   3
  -2  10  -3   20.60    2.82   3
  -2  10  -3   19.37    3.01   2
   2  10   3   17.22    3.11   2
  -3 -10  -3   14.01    2.42   3
  -3  10  -3   10.82    2.63   2
   3  10   3   13.02    2.68   2
  -4  10  -3    8.78    2.69   2
  -4 -10  -3   19.43    2.80   3
   4  10   3   11.90    2.67   2
   5  10   3    6.51    2.46   2
  -5  10  -3    5.25    2.12   2
  -5 -10  -3    7.98    2.41   3
  -6 -10  -3    9.64    2.70   3
   6  10   3    4.72    2.10   2
  -6  10  -3    4.07    2.13   2
   7  10   3    3.08    2.04   2
  -7 -10  -3    0.21    2.03   3
  -7  10  -3    2.50    2.49   2
  -8 -10  -3    3.04    2.34   3
   8  10   3    0.65    2.42   2
  -8  10  -3   -0.05    2.21   2
  -9 -10  -3    0.66    2.32   3
  -9  10  -3    0.79    2.57   2
   9  10   3    3.54    2.48   2
  -8 -11   3   43.31    5.16   3
  -8  11   3   44.55    5.62   2
   8  11  -3   44.80    5.48   2
  -7 -11   3    4.75    2.60   3
  -7  11   3    8.01    2.82   2
   7  11  -3    8.36    3.19   2
  -6  11   3   13.63    3.44   2
   6  11  -3   13.70    3.04   2
  -6 -11   3   16.05    3.57   3
   5  11  -3   -1.63    1.79   2
  -5 -11   3    0.18    2.01   3
  -5  11   3    1.10    2.13   2
   4  11  -3   37.31    4.42   2
  -4 -11   3   41.77    4.16   3
  -4  11   3   37.37    4.52   2
   3  11  -3   13.37    2.81   2
  -3  11   3    7.62    2.46   2
  -2  11   3  170.94    7.46   2
   2  11  -3  162.30    7.14   2
  -1  11   3    6.03    2.25   2
   1  11  -3   10.34    2.54   2
   0  11  -3    0.82    1.85   3
   0  11  -3   -1.38    1.72   2
   0  11   3   -0.34    1.66   2
  -1  11  -3    7.04    2.27   2
   1  11   3    4.24    2.31   2
  -2  11  -3  170.31    7.57   2
   2  11   3  183.67    7.65   2
   3  11   3    7.56    2.53   2
  -3  11  -3    7.02    2.49   2
  -4  11  -3   39.46    4.54   2
  -4 -11  -3   47.18    4.03   3
   4  11   3   43.68    4.52   2
  -5 -11  -3   -0.09    1.68   3
  -5  11  -3   -0.41    1.78   2
   5  11   3    1.40    2.10   2
  -6  11  -3   19.01    3.61   2
   6  11   3   15.91    3.35   2
  -6 -11  -3   13.65    3.15   3
   7  11   3    8.79    2.95   2
  -7 -11  -3    5.44    2.76   3
  -7  11  -3   10.11    3.13   2
   8  11   3   45.25    5.25   2
  -8 -11  -3   58.04    5.55   3
  -8  11  -3   51.48    5.65   2
  -7 -12   3    4.44    2.42   3
   7  12  -3    4.94    2.84   2
  -7  12   3    1.74    2.51   2
  -6 -12   3    7.55    2.79   3
  -6  12   3    2.43    2.57   2
   6  12  -3    8.23    2.98   2
  -5 -12   3   15.38    3.17   3
   5  12  -3   18.22    3.54   2
  -5  12   3   16.32    3.59   2
  -4  12   3   38.83    4.87   2
   4  12  -3   31.29    4.35   2
  -3  12   3    8.72    2.73   2
   3  12  -3    7.38    2.58   2
  -2  12   3   82.95    5.88   2
   2  12  -3   79.01    5.59   2
  -1  12   3   15.59    3.32   2
   1  12  -3   17.85    3.35   2
   0  12  -3   86.90    6.12   2
   0  12   3   82.08    5.74   2
  -1  12  -3   22.51    3.71   2
   1  12   3   17.09    3.49   2
  -2  12  -3   66.50    5.47   2
   2  12   3   73.18    5.25   2
   3  12   3    8.27    2.43   2
  -3  12  -3    4.26    2.31   2
   4  12   3   40.66    4.78   2
  -4  12  -3   33.89    4.42   2
   5  12   3   16.86    3.43   2
  -5  12  -3   18.29    3.69   2
  -6 -12  -3    6.04    2.75   3
   6  12   3    5.19    2.70   2
  -6  12  -3    3.23    2.40   2
   7  12   3    1.14    2.04   2
  -7 -12  -3    0.32    2.20   3
  -7  12  -3    2.85    2.72   2
  -6 -13   3    3.94    2.57   3
   6  13  -3    3.89    2.51   2
  -6  13   3    5.25    2.52   2
  -5  13   3    1.70    2.30   2
   5  13  -3    6.58    2.70   2
   4  13  -3    4.43    2.33   2
  -4  13   3    4.79    2.33   2
  -3  13   3    2.16    2.17   2
   3  13  -3    0.15    1.85   2
  -2  13   3    3.30    2.13   2
   2  13  -3    0.52    2.07   2
   1  13  -3    2.83    2.54   2
  -1  13   3   -0.22    2.19   2
   0  13  -3    2.54    2.39   2
   0  13   3    1.93    2.36   2
  -1  13  -3    1.64    2.18   2
   1  13   3    3.75    2.36   2
  -2  13  -3   -1.76    2.25   2
   2  13   3    1.25    2.15   2
  -3  13  -3    2.84    2.45   2
   3  13   3   -0.37    1.90   2
   4  13   3    1.27    2.66   2
  -4  13  -3    4.95    2.55   2
   5  13   3    0.57    2.11   2
  -5  13  -3   -0.65    2.18   2
  -6  13  -3   -0.10    2.16   2
   6  13   3    5.51    2.65   2
  -5  14   3    2.30    2.24   2
   4  14  -3   12.38    2.82   2
  -4  14   3   12.82    3.11   2
  -3  14   3    0.88    2.14   2
   3  14  -3    1.16    1.72   2
  -2  14   3   -0.56    1.92   2
   2  14  -3    3.02    2.17   2
   1  14  -3    2.24    2.39   2
  -1  14   3    1.69    1.95   2
   0  14  -3   11.53    3.09   2
   0  14   3   14.37    3.19   2
   1  14   3    3.69    2.52   2
  -1  14  -3    2.80    2.54   2
  -2  14  -3   -2.39    1.78   2
   2  14   3    2.11    2.32   2
  -3  14  -3    0.32    2.27   2
   3  14   3    0.37    2.21   2
  -4  14  -3   14.04    3.22   2
   4  14   3   16.52    3.75   2
  -5  14  -3    3.02    2.48   2
   5  14   3    2.62    2.70   2
   2  15  -3   37.75    5.02   2
  -2  15   3   36.25    5.21   2
  -1  15   3    3.10    2.48   2
   1  15  -3    3.55    2.10   2
   0  15   3   -2.01    2.04   2
   0  15  -3    3.39    1.81   2
  -1  15  -3    2.99    2.27   2
   1  15   3    3.04    2.33   2
  -2  15  -3   34.04    4.90   2
   2  15   3   28.61    4.95   2
  12   0  -4   16.92    3.82   1
 -12   0   4   15.68    3.76   2
 -11   0   4   35.28    4.32   3
  11   0  -4   38.36    4.92   1
 -11   0   4   33.80    4.67   2
 -10   0   4   36.70    4.02   3
  10   0  -4   30.93    4.26   1
 -10   0   4   29.16    4.10   2
  -9   0   4  646.96   15.06   2
   9   0  -4  674.68   16.00   1
  -9   0   4  660.17   14.14   3
  -8   0   4   98.07    5.05   3
  -8   0   4   77.35    4.79   2
   8   0  -4   79.50    5.00   1
  -7   0   4  220.82    7.26   2
   7   0  -4  218.71    7.67   1
  -7   0   4  217.92    6.61   3
  -6   0   4   21.98    2.67   2
  -6   0   4   22.36    2.28   3
   6   0  -4   20.86    2.67   1
  -5   0   4  139.87    4.37   3
   5   0  -4  135.70    5.02   1
  -5   0   4  133.91    4.81   2
  -4   0   4    6.94    1.36   2
   4   0  -4    7.98    1.37   1
  -3   0   4  879.44   11.79   3
   3   0  -4  880.55   13.33   1
  -2   0   4  751.35    9.70   3
   2   0  -4  752.36   10.90   1
  -1   0   4  757.03    9.89   2
  -1   0   4  758.08    9.28   3
  -1   0   4  744.90   10.54   1
   0   0   4 8433.73  104.56   1
   0   0  -4 8435.69   93.48   3
  -1   0  -4  731.24   10.34   3
   2   0   4  727.07   10.79   1
  -2   0  -4  726.76   11.75   3
  -2   0  -4  728.19    9.14   2
  -3   0  -4  830.79   10.92   2
   3   0   4  818.21   12.83   1
  -3   0  -4  833.32   12.05   3
   4   0   4    9.15    1.46   1
  -4   0  -4    9.93    1.49   3
  -4   0  -4    9.65    1.17   2
  -5   0  -4  129.43    3.93   2
  -5   0  -4  126.60    4.53   3
   5   0   4  126.32    4.80   1
   6   0   4   23.03    2.55   1
  -6   0  -4   18.29    2.39   3
  -6   0  -4   20.86    2.07   2
  -7   0  -4  196.53    6.67   3
  -7   0  -4  214.26    6.28   2
   7   0   4  185.39    6.93   1
   8   0   4   85.42    5.01   1
  -8   0  -4   84.57    4.80   3
  -8   0  -4   83.81    4.49   2
   9   0   4  637.39   15.29   1
  -9   0  -4  638.76   13.67   2
  -9   0  -4  669.82   14.84   3
 -10   0  -4   32.29    4.11   3
  10   0   4   26.95    4.21   1
 -10   0  -4   23.98    3.34   2
 -11   0  -4   37.77    4.93   3
  11   0   4   27.87    4.45   1
 -12   0  -4   15.34    3.58   3
  12   0   4   19.84    3.94   1
 -12  -1   4    2.44    2.54   2
  12   1  -4    3.92    2.93   1
 -12   1   4    6.60    3.09   2
 -12  -1   4    5.94    2.69   3
  12  -1  -4    6.50    3.06   1
 -12   1   4    6.53    2.67   3
  11   1  -4   51.60    5.45   1
  11  -1  -4   45.53    5.45   1
 -11   1   4   55.64    5.01   3
 -11  -1   4   48.60    5.17   2
 -11   1   4   52.81    5.55   2
 -11  -1   4   53.12    5.15   3
 -10  -1   4    1.84    1.94   3
 -10   1   4    2.33    1.79   3
  10  -1  -4    0.96    2.13   1
 -10  -1   4    1.06    2.02   2
  10   1  -4    1.80    1.98   1
 -10   1   4    0.32    1.81   2
  -9  -1   4   14.81    2.86   3
  -9   1   4   17.62    2.91   3
  -9  -1   4   15.93    3.07   2
   9   1  -4   16.64    3.14   1
   9  -1  -4   16.81    3.23   1
  -9   1   4   17.07    3.10   2
  -8   1   4   60.00    3.92   3
   8  -1  -4   58.16    4.43   1
  -8   1   4   55.95    4.59   2
  -8  -1   4   54.02    3.80   3
  -8  -1   4   54.81    4.42   2
   8   1  -4   61.75    4.44   1
  -7  -1   4  161.93    5.83   3
  -7   1   4  157.18    5.43   3
  -7   1   4  163.52    6.30   2
   7  -1  -4  136.06    6.07   1
   7   1  -4  153.88    6.18   1
  -7  -1   4  152.13    6.12   2
   6   1  -4    6.12    1.66   1
  -6  -1   4    5.71    1.58   2
  -6   1   4    6.80    1.74   2
   6  -1  -4    6.44    1.90   1
  -6  -1   4    9.59    1.84   3
  -6   1   4    5.04    1.42   3
  -5   1   4   21.80    1.96   3
  -5  -1   4   22.24    2.10   3
  -5   1   4   24.90    2.40   2
   5  -1  -4   24.26    2.40   1
   5   1  -4   25.60    2.35   1
  -5  -1   4   28.04    2.56   2
   4  -1  -4  349.15    7.72   1
  -4  -1   4  359.67    7.58   2
  -4  -1   4  345.89    6.89   3
  -4   1   4  360.75    7.67   2
  -4   1   4  344.91    6.41   3
   4   1  -4  364.53    7.64   1
  -3   1   4  421.78    7.79   2
  -3  -1   4  422.61    7.21   3
   3   1  -4  435.16    7.70   1
   3  -1  -4  428.42    7.90   1
  -3   1   4  431.76    6.63   3
  -3  -1   4  414.65    7.79   2
  -2   1   4  880.45   10.73   3
  -2   1   4  881.39   12.31   2
  -2  -1   4  885.11   11.64   3
   2   1  -4  883.19   12.31   1
  -2  -1   4  894.08   12.25   2
  -1   1   4 1054.75   13.29   2
  -1  -1   4 1052.72   13.12   2
  -1   1   4 1044.36   14.42   1
  -1  -1   4 1038.34   12.90   3
  -1  -1   4 1058.30   13.73   1
   0  -1   4   -1.24    0.45   1
   0  -1  -4   -1.85    0.43   3
   0   1  -4   -1.75    0.38   2
   0   1   4   -1.23    0.45   2
   0   1   4   -1.09    0.65   1
   1   1   4 1050.34   12.46   2
  -1   1  -4 1040.95   13.11   3
  -1  -1  -4 1045.22   12.76   3
   1   1   4 1038.51   14.35   1
   1  -1   4 1052.75   13.95   1
  -2   1  -4  880.09   14.15   3
   2  -1   4  885.14   12.69   1
   2   1   4  878.09   12.72   1
  -2  -1  -4  858.67   11.75   3
   2   1   4  876.86   10.95   2
  -2   1  -4  865.47   10.83   2
   3  -1   4  435.58    8.02   1
   3   1   4  425.11    6.73   2
   3   1   4  423.98    7.96   1
  -3   1  -4  432.10    6.71   2
  -3  -1  -4  424.73    7.66   3
  -3   1  -4  420.43    9.84   3
  -4  -1  -4  348.22    7.35   3
  -4   1  -4  342.65    6.41   2
  -4  -1  -4  343.07    6.49   2
   4  -1   4  349.99    7.72   1
   4   1   4  334.02    7.48   1
  -4   1  -4  352.16    7.39   3
  -5   1  -4   25.09    2.03   2
  -5   1  -4   26.75    2.45   3
  -5  -1  -4   20.93    1.87   2
   5  -1   4   28.75    2.57   1
   5   1   4   25.34    2.36   1
  -5  -1  -4   24.97    2.37   3
   6   1   4    5.55    1.68   1
  -6  -1  -4    4.81    1.62   3
  -6   1  -4    5.58    1.69   3
  -6  -1  -4    4.51    1.33   2
  -6   1  -4    6.84    1.44   2
   6  -1   4    6.27    1.70   1
  -7   1  -4  153.32    5.33   2
   7   1   4  140.38    5.83   1
  -7  -1  -4  159.41    5.48   2
  -7  -1  -4  159.15    6.11   3
   7  -1   4  153.66    6.29   1
  -7   1  -4  151.54    5.99   3
  -8   1  -4   55.94    4.28   3
  -8  -1  -4   58.06    3.65   2
  -8  -1  -4   52.08    4.23   3
   8  -1   4   56.46    4.43   1
   8   1   4   46.87    3.75   1
  -8   1  -4   57.70    3.76   2
  -9   1  -4   17.85    2.81   2
  -9  -1  -4   18.80    3.05   2
   9   1   4   16.33    2.92   1
  -9   1  -4   18.91    3.05   3
  -9  -1  -4   17.41    3.22   3
   9  -1   4   20.78    3.54   1
 -10   1  -4    2.69    1.97   2
 -10  -1  -4    2.56    1.98   2
 -10   1  -4    0.65    1.91   3
  10   1   4    0.60    1.75   1
  10  -1   4    1.63    2.03   1
 -10  -1  -4    1.85    2.15   3
  11   1   4   52.81    5.25   1
  11  -1   4   56.27    5.60   1
 -11   1  -4   55.60    5.27   3
 -11  -1  -4   53.12    5.29   3
  12  -1   4    8.02    3.14   1
 -12  -1  -4    9.20    3.29   3
 -12   1  -4    6.63    3.05   3
  12   1   4    7.43    3.07   1
 -12  -2   4    3.51    2.55   3
  12  -2  -4    4.75    2.82   1
  12   2  -4    5.08    2.88   2
 -12   2   4    4.45    2.76   2
  12   2  -4    3.62    2.59   1
  11   2  -4   42.86    4.93   1
 -11   2   4   48.41    5.15   2
 -11   2   4   48.93    4.74   3
 -11  -2   4   44.62    4.99   3
 -11  -2   4   45.98    5.12   2
  11  -2  -4   50.42    5.67   1
  10  -2  -4    2.57    2.12   1
 -10  -2   4   -0.20    1.52   3
 -10   2   4    0.12    2.10   2
 -10   2   4    0.58    1.86   3
 -10  -2   4    0.24    1.81   2
  10   2  -4    1.05    1.99   1
   9  -2  -4   46.50    5.00   1
  -9  -2   4   49.56    4.75   2
  -9   2   4   43.85    4.64   2
  -9  -2   4   44.27    4.25   3
   9   2  -4   49.91    4.39   1
  -9   2   4   40.91    3.77   3
  -8  -2   4   39.24    3.86   2
  -8   2   4   31.89    3.73   2
  -8  -2   4   36.28    3.58   3
   8  -2  -4   42.85    4.32   1
  -8   2   4   47.06    3.57   3
   8   2  -4   37.32    3.68   1
  -7   2   4   11.18    2.28   2
  -7  -2   4   11.66    2.36   2
   7   2  -4   11.86    2.21   1
  -7  -2   4    9.44    2.11   3
  -7   2   4   14.99    2.23   3
   7  -2  -4   10.46    2.27   1
  -6  -2   4   42.95    3.09   3
  -6   2   4   45.92    3.25   2
   6  -2  -4   42.86    3.27   1
   6   2  -4   43.35    3.05   1
  -6   2   4   40.18    2.64   3
  -6  -2   4   44.64    3.18   2
   5  -2  -4   18.84    2.24   1
  -5   2   4   20.69    2.42   2
   5   2  -4   20.42    2.16   1
  -5  -2   4   20.25    2.27   2
  -5   2   4   16.48    1.73   3
  -5  -2   4   18.55    2.14   3
  -4  -2   4  907.32   13.68   3
  -4   2   4  887.49   12.53   3
   4   2  -4  892.89   14.37   1
  -4  -2   4  917.07   14.34   2
   4  -2  -4  902.47   14.90   1
  -4   2   4  895.76   14.29   2
  -3   2   4 1460.73   17.59   3
   3  -2  -4 1480.72   20.85   1
  -3  -2   4 1457.05   18.93   3
  -3  -2   4 1477.11   19.78   2
   3   2  -4 1490.98   20.23   1
  -3   2   4 1470.12   19.92   2
   2   2  -4  136.03    3.58   2
   2   2  -4  141.09    3.07   1
  -2   2   4  134.24    2.44   3
  -2   2   4  140.94    3.73   2
  -2   2   4  136.18    3.64   1
  -2  -2   4  140.30    3.64   3
   1   2  -4 9833.06  108.27   2
  -1  -2   4 9919.17  121.61   1
  -1   2   4 9834.21  110.11   2
  -1  -2   4 9710.46  104.56   3
  -1   2   4 9949.18  117.53   1
   0   2   4 3504.51   39.19   2
   0  -2   4 3456.70   42.90   1
   0   2  -4 3452.58   38.86   2
   0   2   4 3456.14   43.03   1
   1  -2   4 9730.40  119.80   1
  -1   2  -4 9999.99  104.22   3
  -1  -2  -4 9617.57  103.75   3
  -1   2  -4 9830.07  108.85   2
   1   2   4 9714.78  106.37   2
   1   2   4 9891.99  118.00   1
  -2  -2  -4  145.12    3.67   3
  -2   2  -4  140.61    3.73   3
   2   2   4  146.00    3.30   2
   2   2   4  138.99    3.64   1
  -2   2  -4  143.25    3.14   2
   2  -2   4  145.49    3.63   1
   3   2   4 1437.85   20.10   1
   3   2   4 1432.11   18.16   2
  -3  -2  -4 1428.65   18.72   3
  -3   2  -4 1429.67   18.07   2
   3  -2   4 1429.16   20.52   1
  -3   2  -4 1407.06   23.48   3
   4   2   4  855.60   12.64   2
   4   2   4  858.97   13.96   1
  -4  -2  -4  854.88   13.33   3
   4  -2   4  844.25   14.46   1
  -4   2  -4  853.70   14.90   3
  -4   2  -4  855.48   12.50   2
   5   2   4   17.75    1.84   2
   5   2   4   14.19    1.95   1
   5  -2   4   16.98    2.23   1
  -5  -2  -4   16.27    2.21   3
  -5   2  -4   16.35    2.39   3
  -5   2  -4   19.91    1.86   2
   6   2   4   42.90    3.18   1
  -6   2  -4   50.27    3.26   3
  -6  -2  -4   45.73    3.20   3
   6   2   4   45.69    2.84   2
  -6   2  -4   42.36    2.82   2
   6  -2   4   47.31    3.31   1
  -7   2  -4    9.29    1.85   2
   7   2   4    7.43    1.76   2
  -7   2  -4   11.56    2.32   3
   7   2   4   10.59    2.16   1
   7  -2   4   10.04    2.17   1
  -7  -2  -4    9.34    2.11   3
  -8  -2  -4   40.39    3.90   3
  -8   2  -4   34.92    3.23   2
   8  -2   4   40.60    4.01   1
  -8   2  -4   41.38    3.88   3
   8   2   4   39.32    3.57   1
   8   2   4   40.19    3.50   2
  -9   2  -4   51.14    4.48   3
   9  -2   4   45.72    4.43   1
   9   2   4   44.33    4.33   1
   9   2   4   48.51    4.03   2
  -9   2  -4   41.90    4.02   2
  -9  -2  -4   43.66    4.42   3
  10   2   4    0.80    1.94   1
 -10   2  -4    1.15    1.96   3
  10  -2   4    0.21    1.74   1
 -10   2  -4    2.03    1.95   2
 -10  -2  -4   -2.41    1.83   3
  10   2   4   -0.61    1.63   2
 -11   2  -4   42.33    5.10   3
  11   2   4   45.23    4.84   1
 -11  -2  -4   43.05    4.98   3
  11  -2   4   38.43    5.00   1
 -12   2  -4   -0.98    2.42   3
  12  -2   4    4.56    2.37   1
  12   2   4    5.39    2.73   1
 -12  -2  -4    0.08    2.44   3
 -12   3   4    8.03    2.80   2
  12  -3  -4    4.47    2.49   1
 -12  -3   4    3.13    3.08   3
  12   3  -4    3.52    2.95   1
  12   3  -4    1.81    2.85   2
 -11   3   4   90.01    6.89   2
  11   3  -4   83.69    6.08   2
  11   3  -4   72.88    5.53   1
 -11  -3   4   92.12    6.23   3
  11  -3  -4   80.71    6.39   1
 -10  -3   4    5.38    2.25   3
  10   3  -4   12.43    3.22   2
  10  -3  -4   11.85    3.37   1
 -10   3   4    8.12    2.52   3
 -10   3   4   11.08    2.75   2
  10   3  -4    8.27    2.52   1
   9   3  -4   33.35    3.66   1
  -9  -3   4   31.76    3.99   3
  -9   3   4   28.53    3.22   3
  -9   3   4   35.97    4.19   2
   9  -3  -4   32.33    4.40   1
   9   3  -4   30.08    3.83   2
   8   3  -4  177.12    6.85   1
  -8  -3   4  174.47    6.84   3
  -8   3   4  172.74    6.21   3
   8   3  -4  170.11    6.93   2
   8  -3  -4  180.09    7.87   1
  -8   3   4  174.99    7.26   2
  -7  -3   4   36.65    3.45   3
   7  -3  -4   33.49    3.62   1
  -7   3   4   36.91    3.63   2
  -7   3   4   40.95    3.06   3
   7   3  -4   32.40    3.01   1
   6   3  -4   -0.54    0.85   1
  -6   3   4   -0.22    1.14   2
   6   3  -4   -0.64    1.14   2
  -6   3   4   -1.06    0.70   3
  -6  -3   4    1.71    1.34   3
   6  -3  -4   -1.54    1.09   1
   5   3  -4   36.84    2.93   2
   5  -3  -4   36.12    2.93   1
  -5   3   4   32.48    2.12   3
  -5   3   4   34.15    2.85   2
   5   3  -4   27.96    2.23   1
  -5  -3   4   31.07    2.64   3
   4  -3  -4  747.51   13.32   1
  -4  -3   4  755.68   12.33   3
  -4   3   4  760.43   10.87   3
   4   3  -4  744.38   12.27   1
  -4   3   4  754.31   12.95   2
   4   3  -4  766.35   12.89   2
  -3  -3   4 1341.81   18.09   3
   3   3  -4 1364.66   18.64   2
  -3   3   4 1325.11   16.01   3
   3  -3  -4 1354.94   19.44   1
   3   3  -4 1314.54   18.23   1
  -3   3   4 1323.58   18.65   2
  -2   3   4    1.13    0.81   1
  -2   3   4    2.81    0.99   2
  -2  -3   4    2.25    0.92   3
   2   3  -4    1.88    0.85   2
   2   3  -4    2.66    0.57   1
   1   3  -4 1274.82   16.36   2
  -1  -3   4 1256.30   16.19   3
  -1   3   4 1226.04   17.55   1
  -1   3   4 1275.66   16.67   2
   0   3   4   -1.61    0.53   2
   0   3  -4   -1.09    0.55   2
   0  -3  -4   -1.90    0.33   3
   0   3   4   -1.65    0.58   1
   1  -3   4 1290.25   16.67   1
  -1   3  -4 1249.60   16.28   3
  -1  -3  -4 1313.83   15.37   3
  -1   3  -4 1254.88   15.98   2
   1   3   4 1254.03   16.29   2
   1   3   4 1269.82   17.63   1
   2   3   4    2.85    0.89   2
   2   3   4    1.73    0.85   1
   2  -3   4    2.89    0.81   1
  -2   3  -4    2.75    0.80   2
  -2   3  -4    2.10    0.90   3
  -2  -3  -4    1.95    0.84   3
   3  -3   4 1322.39   19.36   1
  -3   3  -4 1332.34   19.52   3
   3   3   4 1327.72   18.88   1
   3   3   4 1308.67   17.54   2
  -3  -3  -4 1306.20   17.67   3
  -3   3  -4 1345.27   17.47   2
  -4  -3  -4  736.04   12.32   3
   4   3   4  740.24   11.68   2
  -4   3  -4  737.07   11.69   2
   4  -3   4  755.76   13.30   1
  -4   3  -4  728.95   17.45   3
   4   3   4  752.71   12.65   1
  -5  -3  -4   31.70    2.72   3
  -5   3  -4   29.05    2.61   3
   5   3   4   36.39    2.40   2
   5   3   4   30.98    2.33   1
  -5   3  -4   32.92    2.32   2
   5  -3   4   30.40    2.69   1
  -6   3  -4    0.17    0.93   2
  -6   3  -4   -0.73    1.16   3
   6  -3   4    0.37    1.17   1
   6   3   4    0.37    0.98   2
   6   3   4   -0.28    0.89   1
  -6  -3  -4    1.47    1.37   3
  -7   3  -4   37.65    3.61   3
   7  -3   4   36.13    3.61   1
   7   3   4   39.19    3.19   2
  -7   3  -4   36.97    3.16   2
  -7  -3  -4   34.41    3.54   3
   7   3   4   36.45    3.29   1
   8  -3   4  176.14    7.26   1
  -8  -3  -4  167.66    6.69   3
  -8   3  -4  175.08    6.59   3
   8   3   4  163.03    6.66   1
  -8   3  -4  156.61    6.20   2
   8   3   4  171.30    6.35   2
   9   3   4   33.63    3.90   1
  -9   3  -4   26.25    3.64   3
  -9   3  -4   30.87    3.48   2
   9   3   4   36.43    3.61   2
   9  -3   4   33.25    4.04   1
  -9  -3  -4   26.31    3.64   3
 -10  -3  -4    3.59    2.29   3
  10   3   4    7.17    2.32   2
 -10   3  -4   10.82    2.65   3
 -10   3  -4    9.00    2.69   2
  10  -3   4    9.32    2.88   1
  10   3   4    6.87    2.42   1
 -11   3  -4   90.10    5.89   3
  11  -3   4   79.00    5.87   1
 -11  -3  -4   82.52    6.52   3
  11   3   4   75.93    5.38   2
  11   3   4   72.09    5.61   1
  12  -3   4    1.92    2.29   1
 -12   3  -4    1.07    2.81   3
  12   3   4    1.17    2.37   1
 -12  -3  -4    5.24    2.75   3
  12   4  -4   31.57    5.04   2
 -12  -4   4   29.81    4.69   3
 -12   4   4   26.83    4.66   2
  12  -4  -4   28.28    4.80   1
 -11  -4   4    3.94    2.37   3
  11  -4  -4    1.18    2.43   1
 -11   4   4    1.44    2.27   2
  11   4  -4    3.06    2.40   2
  11   4  -4    1.69    2.09   1
 -10  -4   4   -1.20    1.50   3
  10   4  -4    1.96    1.88   1
 -10   4   4    3.36    2.41   2
  10   4  -4    2.87    2.21   2
  10  -4  -4    3.24    2.09   1
  -9  -4   4    6.16    2.37   3
   9  -4  -4    0.86    1.90   1
  -9   4   4    1.00    1.95   2
   9   4  -4    1.56    1.68   1
   9   4  -4    1.60    2.03   2
  -8  -4   4   19.53    3.21   3
   8   4  -4   17.98    2.76   1
   8   4  -4   23.11    3.36   2
   8  -4  -4   18.58    3.28   1
  -8   4   4   21.16    3.32   2
  -8   4   4   22.60    2.77   3
   7   4  -4    2.08    1.37   1
   7   4  -4    2.45    1.62   2
  -7   4   4    2.10    1.37   3
  -7  -4   4    3.65    1.70   3
   7  -4  -4    3.26    1.87   1
  -7   4   4    2.71    1.66   2
   6   4  -4   81.88    3.74   1
   6  -4  -4   81.49    4.69   1
   6   4  -4   75.19    4.06   2
  -6  -4   4   85.31    4.36   3
  -6   4   4   83.41    4.37   2
  -6   4   4   78.50    3.43   3
   5   4  -4   -0.45    0.64   1
  -5  -4   4    0.19    0.95   3
  -5   4   4   -0.39    1.01   2
  -5   4   4   -0.21    0.78   3
   5  -4  -4    1.50    1.11   1
   5   4  -4    1.31    1.13   2
   4  -4  -4  404.33    9.04   1
  -4   4   4  421.30    9.01   2
   4   4  -4  415.29    8.91   2
  -4   4   4  413.35    6.95   3
  -4  -4   4  421.31    8.71   3
   4   4  -4  422.29    7.77   1
   3  -4  -4  791.51   13.14   1
   3   4  -4  781.97   12.97   2
   3   4  -4  807.99   11.47   1
  -3   4   4  781.11   10.39   3
  -3  -4   4  791.62   12.54   3
  -3   4   4  774.62   13.03   2
  -2  -4   4  178.88    4.77   3
   2   4  -4  184.60    3.12   1
  -2   4   4  181.40    5.06   2
   2   4  -4  191.92    4.94   2
  -2   4   4  175.89    4.43   3
  -2   4   4  184.08    4.74   1
  -1   4   4 1353.98   18.46   2
   1   4  -4 1332.18   18.05   2
  -1   4   4 1364.17   15.43   3
  -1   4   4 1344.09   18.89   1
  -1  -4   4 1333.92   17.76   3
   0   4   4  446.36    8.05   1
   0   4   4  456.02    8.17   2
   0  -4  -4  472.07    6.36   3
   0   4  -4  456.58    7.90   2
   1  -4   4 1312.29   17.20   1
  -1   4  -4 1311.08   17.20   3
   1   4   4 1299.45   17.45   2
   1   4   4 1313.99   18.35   1
  -1   4  -4 1291.80   17.16   2
  -1  -4  -4 1284.69   16.00   3
   2  -4   4  182.19    4.42   1
  -2  -4  -4  173.74    4.24   3
  -2   4  -4  184.90    4.60   3
   2   4   4  176.23    4.55   1
  -2   4  -4  180.38    4.49   2
   2   4   4  178.38    4.55   2
  -3   4  -4  776.13   12.33   3
  -3   4  -4  765.77   12.07   2
   3  -4   4  775.17   13.02   1
   3   4   4  775.87   12.29   2
  -3  -4  -4  798.67   12.15   3
   3   4   4  775.13   12.63   1
  -4   4  -4  403.23    8.12   2
  -4  -4  -4  411.07    8.41   3
   4   4   4  409.67    8.23   2
   4   4   4  416.35    8.40   1
   4  -4   4  406.16    8.92   1
  -4   4  -4  403.53   11.54   3
  -5   4  -4    0.47    0.98   2
  -5   4  -4   -0.60    1.93   3
   5  -4   4   -0.68    0.80   1
  -5  -4  -4   -0.24    1.08   3
   5   4   4    0.74    0.98   1
   5   4   4    0.96    1.15   2
   6  -4   4   78.40    4.45   1
   6   4   4   81.28    3.96   1
  -6  -4  -4   93.90    4.59   3
  -6   4  -4   83.78    4.32   3
   6   4   4   90.71    4.22   2
  -6   4  -4   82.77    3.86   2
   7  -4   4    3.36    1.57   1
  -7   4  -4   -3.95    1.68   3
  -7  -4  -4    3.78    1.84   3
   7   4   4    1.26    1.43   1
  -7   4  -4    3.46    1.53   2
   7   4   4    0.12    1.35   2
   8   4   4   19.81    2.92   1
   8  -4   4   26.54    3.56   1
  -8   4  -4   23.64    3.06   2
  -8   4  -4   19.80    3.03   3
  -8  -4  -4   16.35    3.02   3
   8   4   4   21.70    2.88   2
   9   4   4    2.47    1.85   2
  -9   4  -4    5.26    2.21   2
   9   4   4    3.37    2.00   1
  -9  -4  -4    2.02    2.14   3
   9  -4   4   -0.82    1.46   1
  -9   4  -4    0.88    1.95   3
 -10   4  -4    1.08    2.02   3
  10   4   4    3.32    2.20   2
 -10  -4  -4    1.89    2.42   3
  10   4   4    1.68    1.97   1
  10  -4   4    1.39    1.92   1
 -11  -4  -4    1.55    2.48   3
 -11   4  -4    6.23    2.80   3
  11   4   4    2.29    2.54   1
  11   4   4    2.91    2.24   2
  11  -4   4   -0.30    2.01   1
 -12  -4  -4   26.68    4.20   3
  12  -4   4   26.29    4.31   1
 -12   4  -4   26.44    4.66   3
  12   4   4   25.52    4.23   1
  12  -5  -4    2.71    2.87   1
 -12   5   4    5.70    2.75   2
  12   5  -4   -0.07    2.90   2
 -12  -5   4    4.25    2.78   3
  11   5  -4   11.51    3.26   2
 -11  -5   4   11.21    3.24   3
  11  -5  -4   12.42    3.56   1
 -11   5   4    9.83    3.17   2
  10   5  -4   23.50    3.83   2
 -10   5   4   17.71    3.62   2
  10  -5  -4   20.67    4.18   1
 -10  -5   4   26.18    4.12   3
   9   5  -4   18.99    3.35   2
   9  -5  -4   29.66    4.27   1
  -9   5   4   19.18    3.38   2
  -9  -5   4   23.48    3.64   3
   8   5  -4   94.31    5.52   2
   8   5  -4   84.93    4.72   1
  -8   5   4   94.73    5.68   2
  -8  -5   4   94.30    5.36   3
   8  -5  -4  103.28    5.91   1
   7   5  -4    7.16    2.13   2
   7  -5  -4    8.58    2.45   1
  -7   5   4    6.00    2.12   2
  -7  -5   4    8.25    2.18   3
   7   5  -4    7.51    1.74   1
   6   5  -4   -0.94    0.97   1
   6  -5  -4    1.11    1.59   1
  -6  -5   4    0.33    1.42   3
  -6   5   4   -0.16    1.44   2
   6   5  -4   -0.12    1.35   2
  -6   5   4    0.63    1.17   3
   5  -5  -4   98.46    4.80   1
   5   5  -4  104.75    3.71   1
  -5   5   4   97.81    3.42   3
   5   5  -4  100.64    4.59   2
  -5  -5   4  105.62    4.88   3
  -5   5   4  101.31    4.72   2
  -4   5   4  147.80    5.39   2
   4  -5  -4  142.13    5.20   1
   4   5  -4  138.35    3.82   1
  -4   5   4  139.06    3.63   3
  -4  -5   4  130.78    4.89   3
   4   5  -4  136.90    5.13   2
   3   5  -4    4.56    1.37   2
  -3  -5   4    7.47    1.63   3
   3   5  -4    5.20    0.77   1
  -3   5   4    8.24    1.74   2
  -3   5   4    4.74    1.04   3
   3  -5  -4    7.33    1.52   1
  -2   5   4    0.18    0.89   2
  -2   5   4    4.42    0.84   3
  -2  -5   4    0.50    1.02   3
  -2   5   4    0.51    0.92   1
   2   5  -4   -0.19    0.85   2
  -1   5   4  103.40    3.89   2
  -1   5   4  106.65    2.48   3
  -1   5   4   97.27    3.44   1
   1   5  -4  102.72    3.69   2
   0   5  -4    0.55    0.79   2
   0   5   4   -0.29    0.77   2
   0  -5  -4   -0.66    0.60   3
   0   5   4    0.26    0.80   1
  -1   5  -4  101.74    3.60   3
   1  -5   4  100.51    2.70   1
  -1   5  -4  107.10    3.66   2
   1   5   4  101.37    3.42   1
   1   5   4   98.45    3.71   2
  -1  -5  -4  101.01    2.94   3
   2  -5   4    0.18    0.72   1
   2   5   4    1.45    0.93   1
  -2  -5  -4    0.70    0.87   3
  -2   5  -4    0.24    0.78   2
  -2   5  -4   -0.69    0.86   3
   2   5   4   -0.36    0.76   2
   3  -5   4    6.91    1.38   1
   3   5   4    6.58    1.46   2
   3   5   4    5.17    1.25   1
  -3   5  -4    4.80    1.32   2
  -3  -5  -4    2.91    1.28   3
  -3   5  -4    6.88    1.45   3
  -4   5  -4  145.06    6.18   3
  -4   5  -4  144.13    4.86   2
  -4  -5  -4  133.76    4.78   3
   4  -5   4  139.32    4.88   1
   4   5   4  140.07    4.78   2
   4   5   4  134.02    4.61   1
  -5  -5  -4  106.42    4.57   3
  -5   5  -4   98.31    4.18   2
   5  -5   4   97.03    4.58   1
  -5   5  -4   96.40    7.50   3
   5   5   4  103.02    4.46   2
   5   5   4  105.51    4.25   1
  -6   5  -4    0.23    1.40   3
  -6   5  -4    1.01    1.28   2
   6  -5   4   -0.14    1.35   1
  -6  -5  -4    1.22    1.49   3
   6   5   4    0.49    1.27   1
   6   5   4   -0.06    1.34   2
   7   5   4    5.30    1.81   1
   7   5   4    9.96    2.28   2
  -7   5  -4    7.38    2.28   3
   7  -5   4    4.05    1.77   1
  -7   5  -4   12.38    2.41   2
  -7  -5  -4   11.18    2.36   3
   8   5   4   90.56    4.99   1
   8   5   4   98.33    5.12   2
  -8   5  -4   92.36    5.33   3
   8  -5   4   94.11    5.43   1
  -8   5  -4   95.17    5.24   2
  -8  -5  -4  103.06    5.68   3
  -9  -5  -4   21.01    3.56   3
   9  -5   4   19.21    3.25   1
   9   5   4   25.34    3.56   2
  -9   5  -4   26.68    3.71   3
  -9   5  -4   23.29    3.49   2
   9   5   4   21.33    3.28   1
  10  -5   4   25.20    4.06   1
 -10   5  -4   19.73    3.48   3
  10   5   4   21.32    3.54   1
  10   5   4   29.59    3.97   2
 -10  -5  -4   27.85    4.09   3
  11   5   4    8.22    3.13   2
 -11  -5  -4    7.88    2.83   3
  11  -5   4    8.65    2.87   1
  11   5   4   11.71    3.27   1
 -11   5  -4    7.20    2.99   3
  12  -5   4    6.83    3.04   1
 -11  -6   4   20.38    4.14   3
  11   6  -4   17.68    3.98   2
  11  -6  -4   18.92    4.12   1
 -11   6   4   23.35    4.15   2
  10   6  -4    2.41    2.43   2
 -10   6   4    3.15    2.47   2
  10  -6  -4    5.25    2.60   1
 -10  -6   4    8.13    2.78   3
  -9  -6   4  110.84    6.24   3
  -9   6   4  100.07    6.10   2
   9   6  -4  112.33    6.24   2
   9  -6  -4  101.46    6.36   1
   8   6  -4   64.95    4.75   2
  -8  -6   4   66.83    4.73   3
   8  -6  -4   65.94    4.92   1
  -8   6   4   56.22    4.94   2
   7   6  -4    2.78    1.80   2
  -7  -6   4    0.82    1.53   3
  -7   6   4    1.86    1.92   2
   7  -6  -4    2.37    1.82   1
  -6   6   4  105.17    5.62   2
  -6  -6   4   91.85    4.77   3
   6   6  -4   88.08    4.89   2
   6  -6  -4   89.66    5.02   1
  -5  -6   4  120.44    5.16   3
   5  -6  -4  112.97    5.30   1
   5   6  -4  117.77    5.26   2
  -5   6   4  122.07    5.49   2
  -4  -6   4   63.33    3.67   3
  -4   6   4   67.47    4.04   2
  -4   6   4   57.32    2.51   3
   4   6  -4   65.76    3.94   2
   4  -6  -4   62.44    3.53   1
  -3  -6   4   63.56    3.55   3
   3   6  -4   56.85    3.46   2
  -3   6   4   63.13    3.64   2
  -3   6   4   62.52    3.76   3
   3  -6  -4   64.48    3.22   1
  -2  -6   4   84.10    3.78   3
   2   6  -4   79.62    3.70   2
  -2   6   4   83.92    3.87   2
  -2   6   4   85.69    2.44   3
  -1   6   4  280.89    7.05   2
   1   6  -4  289.93    7.05   2
  -1   6   4  276.78    6.35   1
  -1   6   4  292.98    5.06   3
   0   6   4  134.34    4.74   2
   0   6  -4  131.35    4.62   2
   0   6   4  135.53    4.10   1
   1   6   4  283.28    6.97   2
   1   6   4  285.37    6.27   1
  -1   6  -4  277.79    6.62   3
  -1  -6  -4  278.63    5.63   3
  -1   6  -4  285.68    6.86   2
   1  -6   4  281.08    5.29   1
   2  -6   4   79.13    3.02   1
  -2  -6  -4   78.28    3.18   3
  -2   6  -4   85.52    3.57   3
  -2   6  -4   80.54    3.51   2
   2   6   4   80.65    3.78   2
   2   6   4   79.84    3.17   1
   3   6   4   62.66    3.40   2
  -3   6  -4   56.34    3.18   2
   3   6   4   65.28    3.09   1
   3  -6   4   56.04    2.96   1
  -3  -6  -4   63.90    3.24   3
  -3   6  -4   61.24    3.08   3
   4  -6   4   65.19    3.65   1
   4   6   4   60.07    3.54   2
   4   6   4   61.06    3.22   1
  -4   6  -4   64.47    3.91   3
  -4  -6  -4   65.43    3.63   3
  -4   6  -4   58.34    3.36   2
  -5  -6  -4  118.40    4.86   3
   5   6   4  119.56    4.66   1
  -5   6  -4  121.97    5.03   2
   5   6   4  120.15    5.05   2
  -5   6  -4  112.98    7.57   3
   5  -6   4  114.90    5.05   1
  -6  -6  -4   97.80    4.94   3
   6   6   4   88.61    4.34   1
   6   6   4   93.95    4.75   2
  -6   6  -4   97.22    4.71   2
   6  -6   4   77.92    4.55   1
  -6   6  -4   93.21    7.12   3
   7   6   4    2.41    1.60   2
   7  -6   4    1.71    1.49   1
  -7  -6  -4    2.13    1.82   3
   7   6   4    3.00    1.71   1
  -7   6  -4    2.73    1.83   2
  -7   6  -4    6.94    2.75   3
   8   6   4   77.27    4.72   2
  -8  -6  -4   82.61    5.19   3
   8   6   4   70.07    4.56   1
  -8   6  -4   72.00    4.91   3
  -8   6  -4   62.33    4.40   2
   8  -6   4   78.46    5.22   1
  -9  -6  -4  111.78    6.51   3
   9  -6   4  112.78    6.45   1
  -9   6  -4  114.48    6.08   3
   9   6   4  104.90    5.85   1
   9   6   4  100.60    5.75   2
  -9   6  -4  104.10    5.91   2
  10  -6   4    2.97    2.42   1
 -10  -6  -4    4.92    2.77   3
  10   6   4    4.41    2.47   2
  11   6   4   21.82    4.05   2
 -11  -6  -4   19.78    3.75   3
  11  -6   4   19.73    3.71   1
  11  -7  -4   29.42    4.79   1
  11   7  -4   31.47    5.03   2
 -11  -7   4   33.43    4.95   3
 -11   7   4   32.62    5.07   2
  10  -7  -4   -1.29    2.08   1
  10   7  -4    0.63    2.35   2
 -10   7   4   -1.57    1.93   2
 -10  -7   4   -1.95    1.97   3
  -9   7   4    7.08    2.81   2
   9   7  -4    6.43    2.64   2
   9  -7  -4    8.60    2.71   1
  -9  -7   4    7.59    2.79   3
  -8   7   4   11.03    2.83   2
   8   7  -4    9.58    2.56   2
  -8  -7   4   10.66    3.02   3
   8  -7  -4   10.33    2.78   1
  -7   7   4  161.56    7.28   2
   7   7  -4  171.69    7.36   2
  -7  -7   4  176.09    7.33   3
   7  -7  -4  162.10    7.45   1
   6   7  -4   85.85    5.07   2
  -6  -7   4   87.83    4.95   3
   6  -7  -4   84.68    4.89   1
  -6   7   4   86.71    5.04   2
  -5   7   4   89.57    4.99   2
   5  -7  -4   81.48    4.58   1
  -5  -7   4  100.95    4.92   3
   5   7  -4   90.41    5.09   2
  -4  -7   4   73.64    4.15   3
   4   7  -4   83.56    4.49   2
   4  -7  -4   88.38    4.31   1
  -4   7   4   84.11    4.56   2
  -3   7   4   78.98    4.35   2
   3   7  -4   70.23    3.95   2
   3  -7  -4   74.80    3.69   1
  -3  -7   4   76.91    3.90   3
  -2   7   4    1.50    1.35   2
  -2  -7   4   -0.91    1.10   3
  -2   7   4    1.67    0.82   3
   2   7  -4    0.02    1.22   2
   2  -7  -4   -1.04    0.77   1
   1   7  -4  193.18    6.08   2
  -1   7   4  197.10    4.32   3
  -1   7   4  195.11    6.27   2
  -1   7   4  191.61    5.25   1
   0   7  -4   -0.25    1.03   2
   0   7   4   -0.17    1.21   2
   0   7   4   -0.16    0.82   1
  -1  -7  -4  206.20    5.01   3
  -1   7  -4  201.65    6.10   2
   1   7   4  192.87    5.24   1
  -1   7  -4  199.83    5.86   3
   1  -7   4  199.41    4.38   1
   1   7   4  204.67    6.33   2
  -2   7  -4   -0.53    0.98   3
  -2  -7  -4    0.14    1.09   3
   2   7   4   -0.18    1.01   2
  -2   7  -4   -1.96    1.00   2
   2  -7   4    1.07    0.76   1
   2   7   4   -0.01    0.96   1
  -3   7  -4   69.05    3.49   3
  -3   7  -4   76.76    3.89   2
   3  -7   4   76.79    3.49   1
   3   7   4   73.47    3.29   1
  -3  -7  -4   78.10    3.63   3
   3   7   4   67.40    3.85   2
  -4   7  -4   85.55    4.31   2
   4   7   4   82.52    4.30   2
   4   7   4   80.88    3.82   1
   4  -7   4   81.86    4.11   1
  -4   7  -4   88.37    4.30   3
  -4  -7  -4   81.94    4.02   3
  -5  -7  -4   95.31    4.72   3
  -5   7  -4   85.15    4.50   2
   5   7   4   93.98    4.37   1
  -5   7  -4   91.87    7.28   3
   5  -7   4   97.04    4.80   1
   5   7   4   94.97    4.76   2
   6   7   4   92.31    5.06   2
   6   7   4   88.28    4.47   1
  -6   7  -4   88.27    4.83   2
  -6  -7  -4   86.69    4.78   3
  -6   7  -4   90.48    8.24   3
   6  -7   4   85.02    4.75   1
   7   7   4  165.98    6.76   2
  -7  -7  -4  169.47    6.99   3
  -7   7  -4  169.21    6.95   2
   7  -7   4  159.71    6.90   1
  -7   7  -4  170.49    7.03   3
   8  -7   4   13.74    2.85   1
  -8  -7  -4   10.34    2.81   3
  -8   7  -4   10.35    2.70   2
   8   7   4   11.57    2.62   2
  -8   7  -4   12.49    2.92   3
  -9  -7  -4    8.90    3.18   3
  -9   7  -4   13.05    3.11   2
   9   7   4   10.33    2.43   2
   9  -7   4    7.02    2.46   1
 -10  -7  -4   -3.10    2.05   3
  10   7   4    0.63    2.14   2
  10  -7   4    2.07    2.30   1
  11  -7   4   30.97    4.67   1
  11   7   4   42.73    5.30   2
 -11  -7  -4   33.74    4.93   3
  10   8  -4    9.94    3.16   2
 -10   8   4   10.45    3.26   2
 -10  -8   4    4.39    2.44   3
  10  -8  -4   10.79    3.10   1
   9   8  -4    1.53    2.35   2
  -9   8   4    0.59    2.22   2
   9  -8  -4    1.17    2.38   1
  -9  -8   4   -0.35    2.06   3
  -8   8   4   17.22    3.58   2
   8  -8  -4   23.12    3.74   1
   8   8  -4   18.95    3.32   2
  -8  -8   4   18.93    3.58   3
  -7  -8   4   17.14    3.18   3
  -7   8   4   15.30    3.27   2
   7   8  -4   17.92    3.26   2
   7  -8  -4   15.02    2.88   1
   6  -8  -4   10.59    2.45   1
  -6  -8   4   15.99    2.90   3
  -6   8   4   14.54    3.04   2
   6   8  -4   12.28    2.75   2
   5  -8  -4   -0.72    1.28   1
   5   8  -4    1.19    1.63   2
  -5  -8   4    0.57    1.58   3
  -5   8   4   -0.01    1.64   2
  -4  -8   4   48.35    3.87   3
   4  -8  -4   46.40    3.57   1
  -4   8   4   47.73    4.16   2
   4   8  -4   49.67    4.03   2
  -3   8   4   37.69    3.71   2
   3  -8  -4   35.42    2.80   1
  -3  -8   4   33.83    3.31   3
   3   8  -4   38.81    3.45   2
  -2   8   4   44.96    3.69   2
   2   8  -4   37.48    3.32   2
   2  -8  -4   40.87    2.60   1
   1   8  -4  102.85    4.71   2
  -1   8   4  107.58    4.03   1
  -1   8   4  108.06    5.02   2
   0   8  -4    3.09    1.64   2
   0   8   4    4.07    1.13   1
   0   8   4    2.33    1.40   2
   1   8   4  106.02    3.83   1
  -1  -8  -4  106.42    3.97   3
  -1   8  -4  100.22    4.36   3
   1   8   4  111.76    4.97   2
  -1   8  -4  106.31    4.91   2
  -2   8  -4   40.20    3.30   2
  -2   8  -4   45.41    2.96   3
  -2  -8  -4   42.38    2.88   3
   2   8   4   42.25    2.64   1
   2   8   4   39.05    3.43   2
  -3  -8  -4   41.25    3.10   3
   3  -8   4   40.94    2.84   1
   3   8   4   34.50    3.35   2
  -3   8  -4   38.44    3.39   2
  -3   8  -4   35.50    2.97   3
  -4   8  -4   47.70    3.69   2
   4   8   4   52.33    3.79   2
  -4   8  -4   42.71    3.37   3
   4  -8   4   46.38    3.30   1
  -4  -8  -4   49.01    3.59   3
  -5   8  -4    1.04    1.59   2
  -5   8  -4   -1.07    2.80   3
   5   8   4   -0.14    1.43   2
   5  -8   4   -2.45    1.22   1
  -5  -8  -4    1.85    1.73   3
   6  -8   4   12.22    2.39   1
  -6   8  -4   13.01    2.55   2
  -6  -8  -4   11.14    2.58   3
  -6   8  -4   16.14    6.32   3
   6   8   4   13.44    2.57   2
  -7   8  -4   12.09    2.85   2
  -7  -8  -4   14.54    3.01   3
   7   8   4   14.80    2.96   2
   7  -8   4   16.44    2.88   1
  -8   8  -4   18.10    3.42   2
  -8  -8  -4   16.53    3.29   3
   8   8   4   16.45    3.07   2
   8  -8   4   22.99    3.46   1
  -9  -8  -4    0.43    2.10   3
  -9   8  -4    1.81    2.39   2
   9   8   4    4.47    2.31   2
   9  -8   4    4.66    2.07   1
  10  -8   4    5.12    2.64   1
  10   8   4   10.02    3.48   2
 -10  -8  -4    9.86    3.05   3
  10  -9  -4    1.04    2.50   1
 -10  -9   4    2.48    2.04   3
 -10   9   4   -2.41    2.21   2
  10   9  -4   -1.18    2.32   2
  -9  -9   4    1.96    2.20   3
  -9   9   4    3.89    2.72   2
   9  -9  -4    1.19    2.40   1
   9   9  -4    0.76    2.50   2
  -8   9   4    9.62    3.20   2
  -8  -9   4    6.37    2.46   3
   8   9  -4    7.12    2.62   2
   8  -9  -4    4.87    2.29   1
   7  -9  -4    5.76    2.29   1
   7   9  -4    6.84    2.58   2
  -7   9   4    3.44    2.10   2
  -7  -9   4    0.88    1.93   3
  -6   9   4    8.34    2.71   2
  -6  -9   4    5.35    2.40   3
   6  -9  -4    9.22    2.28   1
   6   9  -4    5.09    2.35   2
   5  -9  -4    8.17    2.22   1
  -5  -9   4   12.67    2.70   3
  -5   9   4   10.55    2.72   2
   5   9  -4    8.46    2.58   2
  -4  -9   4    1.12    1.82   3
   4  -9  -4    3.65    1.71   1
   4   9  -4    1.66    1.98   2
  -4   9   4    1.81    1.87   2
   3   9  -4  412.84   10.94   2
  -3  -9   4  438.02   10.62   3
  -3   9   4  431.65   11.34   2
   3  -9  -4  445.18   10.22   1
   2  -9  -4    2.32    1.38   1
   2   9  -4    5.62    1.95   2
  -2   9   4    2.66    1.67   2
   1   9  -4  119.00    5.38   2
  -1   9   4  111.57    5.32   2
   0   9   4    0.85    1.46   2
   0   9  -4    0.42    1.47   2
  -1   9  -4  126.44    5.08   3
   1   9   4  131.14    5.93   2
  -1   9  -4  123.01    5.86   2
   2   9   4    5.30    1.97   2
  -2   9  -4    3.10    1.34   3
  -2   9  -4    5.61    1.98   2
  -2  -9  -4    2.69    1.62   3
   3   9   4  414.99   10.89   2
  -3   9  -4  429.89    9.73   3
  -3  -9  -4  432.42    9.53   3
  -3   9  -4  424.03   10.87   2
   4   9   4    0.40    1.56   2
  -4  -9  -4    2.08    1.61   3
  -4   9  -4    1.93    1.64   3
  -4   9  -4    6.18    2.08   2
  -5   9  -4   13.01    2.57   2
  -5  -9  -4    9.57    2.42   3
   5   9   4    8.92    2.42   2
  -6  -9  -4    8.16    2.49   3
   6   9   4    4.38    2.16   2
  -6   9  -4    8.06    2.41   2
   6  -9   4    7.86    2.05   1
  -7  -9  -4    2.29    2.04   3
   7   9   4    2.13    1.93   2
   7  -9   4    1.06    1.65   1
  -7   9  -4    0.67    1.96   2
  -8   9  -4    4.31    2.58   2
   8  -9   4    9.24    2.45   1
   8   9   4    2.37    1.82   2
  -8  -9  -4    1.84    2.37   3
   9   9   4   -1.58    2.20   2
   9  -9   4    5.78    2.47   1
  -9  -9  -4   -1.02    2.09   3
 -10  -9  -4    0.82    1.87   3
  10   9   4    3.98    2.61   2
  10  -9   4   -0.04    2.05   1
   9  10  -4    8.93    3.20   2
  -9 -10   4   14.20    3.40   3
   9 -10  -4   11.52    3.63   1
  -9  10   4   17.50    3.62   2
   8 -10  -4    0.86    2.22   1
  -8 -10   4    0.05    2.27   3
  -8  10   4    3.67    2.82   2
   8  10  -4    4.02    2.42   2
  -7  10   4    3.35    2.72   2
   7 -10  -4    7.97    2.21   1
  -7 -10   4    4.38    2.58   3
   7  10  -4    0.34    2.49   2
   6  10  -4    2.56    2.10   2
  -6  10   4    0.29    1.87   2
  -6 -10   4    0.13    2.03   3
   6 -10  -4    5.06    1.99   1
   5  10  -4   34.44    4.31   2
  -5 -10   4   35.65    4.13   3
  -5  10   4   39.64    4.39   2
   5 -10  -4   42.48    4.03   1
   4  10  -4    2.83    1.69   2
  -4 -10   4    2.79    1.87   3
  -4  10   4    5.51    2.22   2
  -3  10   4  160.15    7.11   2
   3  10  -4  160.13    6.80   2
   2  10  -4    4.90    2.07   2
  -2  10   4   13.04    2.79   2
  -1  10   4  106.62    5.66   2
   1  10  -4  108.10    5.59   2
   0  10  -4   21.78    3.15   2
   0  10   4    7.28    2.26   2
  -1  10  -4  119.48    5.84   2
   1  10   4  124.88    6.10   2
  -1  10  -4  119.42    5.41   3
   2  10   4    9.56    2.39   2
  -2  10  -4   12.53    2.70   2
  -2  10  -4   13.08    2.46   3
  -3  10  -4  170.24    6.08   3
  -3 -10  -4  142.17    5.70   3
   3  10   4  163.71    6.91   2
  -3  10  -4  167.80    7.01   2
  -4 -10  -4    2.87    1.85   3
   4  10   4    4.15    1.83   2
  -4  10  -4    4.30    2.05   2
  -5 -10  -4   41.97    3.98   3
  -5  10  -4   39.45    4.29   2
   5  10   4   37.15    4.14   2
  -6  10  -4    2.81    2.20   2
  -6 -10  -4    0.53    1.90   3
   6  10   4    3.22    1.87   2
  -7 -10  -4    7.41    2.71   3
  -7  10  -4    3.85    2.50   2
   7  10   4    4.04    2.29   2
  -8 -10  -4   -0.11    2.26   3
   8  10   4   -0.89    2.04   2
  -8  10  -4    2.22    2.38   2
  -9 -10  -4   11.75    3.19   3
   9  10   4   15.09    3.29   2
   8  11  -4    2.51    2.60   2
  -8  11   4   -0.89    1.93   2
  -8 -11   4    4.90    2.42   3
  -7 -11   4    0.38    2.27   3
  -7  11   4    2.64    2.45   2
   7  11  -4    0.78    2.42   2
   6  11  -4   -0.45    2.23   2
  -6 -11   4   -1.56    2.14   3
  -6  11   4    2.42    2.51   2
  -5  11   4    0.52    1.91   2
  -5 -11   4    2.69    2.38   3
   5  11  -4   -1.48    1.76   2
   4  11  -4    2.61    1.89   2
  -4  11   4    3.55    2.17   2
  -3  11   4   10.72    2.70   2
   3  11  -4    9.83    2.47   2
  -2  11   4   10.79    3.02   2
   2  11  -4   12.01    2.79   2
   1  11  -4    1.12    1.63   2
  -1  11   4   -2.68    1.53   2
   0  11   4   -1.50    1.52   2
   0  11  -4    3.48    2.19   3
   0  11  -4    5.46    2.03   2
  -1  11  -4   -1.86    1.44   2
  -1  11  -4    2.77    1.68   3
   1  11   4    2.01    1.95   2
   2  11   4   11.82    2.72   2
  -2  11  -4   13.05    2.79   2
  -3  11  -4    4.55    2.26   2
   3  11   4    9.95    2.62   2
  -4  11  -4    4.50    2.10   2
   4  11   4    2.59    2.03   2
   5  11   4    0.50    1.66   2
  -5 -11  -4    2.01    1.98   3
  -5  11  -4    2.40    2.21   2
   6  11   4    1.54    1.95   2
  -6 -11  -4    0.27    1.93   3
  -6  11  -4    1.70    2.37   2
   7  11   4   -0.28    1.86   2
  -7 -11  -4   -0.71    2.10   3
  -7  11  -4   -0.02    2.15   2
   8  11   4   -2.62    2.27   2
  -8  11  -4    1.47    2.46   2
  -8 -11  -4    2.21    2.32   3
  -7  12   4    9.56    3.03   2
   7  12  -4   11.27    3.39   2
  -7 -12   4   10.60    3.31   3
  -6 -12   4   -0.28    2.24   3
  -6  12   4    2.02    2.48   2
   6  12  -4   -5.03    1.90   2
  -5  12   4    8.00    2.89   2
   5  12  -4    0.95    2.14   2
   4  12  -4    5.84    2.48   2
  -4  12   4    0.84    2.33   2
  -3  12   4    0.99    2.15   2
   3  12  -4    0.66    1.77   2
  -2  12   4    5.31    2.55   2
   2  12  -4    1.19    2.13   2
   1  12  -4   40.14    4.36   2
  -1  12   4   39.71    4.61   2
   0  12  -4   60.82    5.36   2
   0  12   4   55.51    5.25   2
   1  12   4   37.87    4.47   2
  -1  12  -4   35.63    4.53   2
   2  12   4    2.51    2.14   2
  -2  12  -4    1.66    2.14   2
   3  12   4    0.08    1.62   2
  -3  12  -4    0.92    2.13   2
  -4  12  -4    6.99    2.76   2
   4  12   4    7.49    2.67   2
  -5  12  -4    9.46    2.96   2
   5  12   4    4.59    2.43   2
  -6  12  -4   -3.25    2.03   2
   6  12   4   -1.13    2.16   2
   7  12   4    6.94    2.83   2
  -7  12  -4   12.00    3.44   2
  -7 -12  -4    5.77    2.84   3
  -6  13   4    7.86    2.58   2
   6  13  -4    3.98    2.50   2
  -5  13   4    2.98    2.39   2
   5  13  -4    6.50    2.26   2
  -4  13   4    3.77    2.50   2
   4  13  -4    7.24    2.49   2
  -3  13   4   19.13    3.90   2
   3  13  -4   20.49    3.55   2
  -2  13   4   22.94    4.00   2
   2  13  -4   20.21    3.59   2
   1  13  -4   13.75    3.43   2
  -1  13   4    6.83    2.78   2
   0  13   4    1.11    2.27   2
   0  13  -4    0.03    2.24   2
   1  13   4   13.00    3.56   2
  -1  13  -4    9.23    2.93   2
  -2  13  -4   24.84    4.15   2
   2  13   4   24.52    4.18   2
  -3  13  -4   27.09    4.29   2
   3  13   4   20.57    3.99   2
  -4  13  -4    2.78    2.40   2
   4  13   4    5.68    2.55   2
   5  13   4    6.87    2.71   2
  -5  13  -4    8.02    2.87   2
   6  13   4   -0.10    2.41   2
  -6  13  -4    7.79    2.82   2
   5  14  -4    1.41    1.98   2
  -5  14   4    2.96    2.39   2
  -4  14   4    0.74    1.68   2
   4  14  -4    0.89    2.09   2
   3  14  -4    1.58    1.86   2
  -3  14   4   -2.13    1.71   2
  -2  14   4    3.84    2.24   2
   2  14  -4    2.15    2.25   2
   1  14  -4    6.93    2.40   2
  -1  14   4    2.67    2.09   2
   0  14  -4    7.85    2.68   2
   0  14   4    7.73    2.76   2
  -1  14  -4    9.78    3.20   2
   1  14   4    0.66    2.20   2
   2  14   4    0.83    2.26   2
  -2  14  -4   -1.54    2.28   2
   3  14   4    2.02    2.66   2
  -3  14  -4    1.37    2.29   2
   4  14   4   -1.15    2.51   2
  -4  14  -4   -1.26    2.29   2
   5  14   4    4.95    2.63   2
  -5  14  -4    2.57    2.27   2
  -2  15   4    2.08    2.13   2
   2  15  -4    4.41    2.42   2
  -1  15   4    6.05    2.66   2
   1  15  -4    3.79    2.34   2
   1  15   4    2.60    2.18   2
  -1  15  -4   -0.51    1.82   2
   2  15   4    4.76    3.19   2
  -2  15  -4    3.24    2.16   2
  12   0  -5   -1.68    2.05   1
 -12   0   5    3.32    2.68   3
 -12   0   5    0.24    2.21   2
 -11   0   5   -0.41    1.96   3
 -11   0   5   -0.21    2.33   2
  11   0  -5   -2.67    2.19   1
 -10   0   5    0.42    1.94   3
  10   0  -5   -1.31    1.75   1
 -10   0   5   -0.48    1.72   2
  -9   0   5    1.52    1.85   3
  -9   0   5   -2.36    1.78   2
   9   0  -5    1.17    2.23   1
   8   0  -5    1.58    1.79   1
  -8   0   5    1.07    1.49   3
  -8   0   5   -1.13    1.52   2
  -7   0   5   -0.25    1.24   3
   7   0  -5    0.35    1.36   1
  -7   0   5    1.22    1.33   2
  -6   0   5    1.81    1.13   3
   6   0  -5    0.57    1.31   1
  -6   0   5   -0.17    1.13   2
   5   0  -5    0.46    0.95   1
  -5   0   5   -0.57    0.90   2
  -5   0   5   -0.35    0.79   3
  -4   0   5    0.49    0.74   3
  -4   0   5    0.07    0.85   2
   4   0  -5   -0.27    0.71   1
  -3   0   5   -1.22    0.47   3
  -3   0   5   -0.51    0.69   2
   3   0  -5    0.60    0.66   1
  -2   0   5   -2.20    0.61   1
  -2   0   5   -1.31    0.67   2
  -2   0   5   -2.16    0.51   3
  -1   0   5   -0.42    0.66   1
  -1   0   5    0.08    0.54   3
  -1   0   5   -0.99    0.60   2
   0   0  -5   -5.47    0.57   3
   0   0   5   -5.59    0.46   2
   0   0   5   -6.29    0.62   1
   1   0   5   -0.68    0.64   1
  -1   0  -5   -1.00    0.57   3
  -2   0  -5   -2.43    1.15   3
   2   0   5   -2.38    0.49   1
  -2   0  -5   -1.79    0.36   2
  -3   0  -5    0.38    0.78   3
  -3   0  -5    0.30    0.45   2
   3   0   5    0.45    0.65   1
   4   0   5   -0.53    0.77   1
  -4   0  -5   -0.53    0.57   2
  -4   0  -5    0.80    0.86   3
  -5   0  -5    0.16    0.67   2
   5   0   5    0.03    0.98   1
  -5   0  -5   -0.55    0.97   3
  -6   0  -5   -0.17    0.99   2
   6   0   5    0.43    1.08   1
  -6   0  -5    1.09    1.29   3
  -7   0  -5   -0.43    1.14   3
  -7   0  -5    0.13    1.11   2
   7   0   5   -0.80    1.15   1
  -8   0  -5   -0.90    1.27   2
  -8   0  -5   -0.77    1.42   3
   8   0   5   -0.89    1.42   1
   9   0   5   -0.82    1.87   1
  -9   0  -5    1.46    1.69   2
  -9   0  -5   -0.06    2.09   3
 -10   0  -5    1.00    1.56   2
  10   0   5   -1.10    2.01   1
 -10   0  -5    0.92    2.06   3
 -11   0  -5   -1.28    2.07   3
  11   0   5   -0.58    2.10   1
  12   0   5   -1.53    2.14   1
 -12   0  -5   -1.28    2.31   3
 -12  -1   5   10.80    3.11   3
 -12   1   5   12.36    3.31   2
  12  -1  -5   13.11    3.50   1
  12   1  -5    5.03    3.18   1
 -12  -1   5   16.92    3.65   2
 -12   1   5    8.30    3.06   3
 -11   1   5    9.69    2.87   3
  11   1  -5    7.14    2.71   1
  11  -1  -5    8.74    3.10   1
 -11  -1   5    8.77    2.58   3
 -11   1   5    6.94    2.88   2
 -11  -1   5    7.86    2.82   2
 -10   1   5   26.06    3.92   2
 -10  -1   5   25.44    3.86   2
  10  -1  -5   27.61    4.29   1
  10   1  -5   31.56    4.41   1
 -10  -1   5   23.03    3.40   3
 -10   1   5   24.87    3.53   3
  -9  -1   5   34.19    3.76   3
  -9  -1   5   33.44    4.14   2
  -9   1   5   40.36    4.23   2
   9  -1  -5   34.23    4.48   1
   9   1  -5   37.64    4.07   1
  -8   1   5   60.93    4.70   2
  -8   1   5   51.78    3.63   3
   8  -1  -5   52.05    4.62   1
  -8  -1   5   53.75    4.04   3
   8   1  -5   55.71    4.28   1
  -8  -1   5   49.71    4.32   2
  -7  -1   5  224.79    7.47   2
  -7  -1   5  224.84    6.87   3
   7  -1  -5  233.83    7.84   1
  -7   1   5  224.48    7.45   2
  -7   1   5  227.52    6.60   3
   7   1  -5  200.51    7.16   1
   6  -1  -5  657.10   13.61   1
  -6   1   5  636.70   11.39   3
   6   1  -5  649.26   13.38   1
  -6   1   5  663.63   13.00   2
  -6  -1   5  667.00   13.05   2
  -6  -1   5  665.39   11.99   3
  -5   1   5   69.94    3.53   2
   5  -1  -5   70.54    3.65   1
   5   1  -5   74.72    3.63   1
  -5  -1   5   75.22    3.30   3
  -5  -1   5   74.35    3.64   2
  -5   1   5   67.26    2.94   3
  -4  -1   5   21.93    2.10   2
  -4   1   5   20.44    1.57   3
   4  -1  -5   14.81    1.77   1
  -4  -1   5   16.58    1.65   3
   4   1  -5   18.97    1.90   1
  -4   1   5   20.08    2.07   2
   3   1  -5   28.81    1.74   1
  -3   1   5   26.72    1.44   3
   3  -1  -5   27.36    1.80   1
  -3  -1   5   27.65    2.12   2
  -3  -1   5   26.42    1.69   3
  -3   1   5   27.17    1.92   2
  -2   1   5 2078.91   23.13   3
  -2  -1   5 2051.41   24.05   3
  -2   1   5 2072.67   26.87   1
  -2  -1   5 2064.12   25.02   2
   2   1  -5 2055.38   26.19   1
  -1   1   5 4572.15   55.87   1
  -1  -1   5 4567.74   50.71   2
  -1  -1   5 4575.60   55.34   1
  -1   1   5 4507.18   50.85   2
  -1  -1   5 4578.62   49.63   3
   0   1  -5    2.43    0.54   2
   0  -1  -5    0.32    0.48   3
   0   1  -5   -0.01    0.61   3
   0   1   5    0.06    0.62   1
   0  -1   5   -0.09    0.56   1
   0   1   5    0.27    0.49   2
   1   1   5 4555.32   56.08   1
  -1   1  -5 4602.45   50.15   3
  -1  -1  -5 4535.63   51.86   3
   1  -1   5 4604.77   55.59   1
   1   1   5 4597.53   50.84   2
  -2   1  -5 2069.61   26.44   3
  -2  -1  -5 2069.43   24.44   3
   2  -1   5 2088.82   26.85   1
  -2   1  -5 2048.00   23.64   2
   2   1   5 2048.93   23.72   2
   2   1   5 2077.07   26.98   1
  -3   1  -5   27.78    1.38   2
   3   1   5   27.58    1.91   1
   3  -1   5   25.98    1.78   1
   3   1   5   29.89    1.49   2
  -3  -1  -5   23.39    1.85   3
  -3   1  -5   25.13    3.28   3
   4   1   5   22.07    1.96   1
  -4   1  -5   17.76    2.02   3
  -4   1  -5   20.23    1.53   2
   4  -1   5   21.32    2.08   1
  -4  -1  -5   18.06    1.95   3
  -5   1  -5   62.65    3.47   3
   5  -1   5   69.68    3.55   1
  -5  -1  -5   67.47    2.81   2
   5   1   5   74.22    3.61   1
  -5   1  -5   68.27    2.91   2
  -5  -1  -5   65.03    3.45   3
  -6   1  -5  638.20   11.53   2
  -6  -1  -5  657.14   11.51   2
   6  -1   5  652.58   13.27   1
  -6   1  -5  661.87   12.75   3
   6   1   5  678.62   13.49   1
  -6  -1  -5  662.71   12.74   3
   7   1   5  216.80    7.14   1
  -7   1  -5  218.11    6.14   2
  -7   1  -5  186.08    6.63   3
  -7  -1  -5  216.33    7.09   3
  -7  -1  -5  216.59    6.20   2
   7  -1   5  211.63    7.50   1
   8   1   5   51.96    4.02   1
  -8  -1  -5   47.15    3.49   2
  -8  -1  -5   55.95    4.41   3
  -8   1  -5   51.50    3.42   2
  -8   1  -5   52.07    4.36   3
   8  -1   5   55.00    4.28   1
   9  -1   5   33.70    4.02   1
  -9   1  -5   31.83    3.83   3
  -9  -1  -5   34.90    4.16   3
   9   1   5   35.55    3.96   1
  -9   1  -5   35.52    3.58   2
  -9  -1  -5   32.90    3.50   2
 -10  -1  -5   26.69    3.92   3
  10  -1   5   29.72    4.47   1
 -10   1  -5   25.12    3.82   3
  10   1   5   29.79    4.20   1
  11   1   5    7.24    3.16   1
  11  -1   5    5.02    2.66   1
 -11   1  -5    7.58    3.11   3
 -11  -1  -5   12.96    3.34   3
  12   1   5    8.19    2.94   1
  12  -1   5   12.42    3.42   1
 -12  -1  -5   10.28    3.20   3
 -12   1  -5   11.00    3.33   3
  12   2  -5   13.63    3.67   1
 -12   2   5   16.12    3.62   2
  12   2  -5   15.55    3.84   2
 -12  -2   5   10.86    3.01   3
  12  -2  -5    8.69    3.13   1
 -11   2   5   -0.63    2.04   2
 -11  -2   5    1.93    2.34   2
  11   2  -5    0.60    2.08   1
 -11   2   5    6.08    2.35   3
 -11  -2   5    3.38    2.50   3
  11  -2  -5    1.22    2.53   1
 -10   2   5    2.81    2.15   2
 -10  -2   5    2.07    1.90   3
 -10   2   5    1.51    1.99   3
  10  -2  -5    1.60    2.34   1
  10   2  -5   -1.44    1.82   1
 -10  -2   5    0.69    1.73   2
  -9  -2   5    4.41    2.01   2
   9  -2  -5    2.30    2.18   1
   9   2  -5    7.54    2.40   1
  -9   2   5    7.74    2.18   3
  -9   2   5    6.53    2.74   2
  -9  -2   5    6.16    2.22   3
   8  -2  -5   91.85    5.61   1
  -8   2   5   82.10    4.43   3
   8   2  -5   92.97    5.04   1
  -8   2   5   84.45    5.02   2
  -8  -2   5   85.20    4.69   3
  -8  -2   5   84.21    5.06   2
   7   2  -5  109.91    5.04   1
  -7  -2   5  106.73    4.81   3
  -7  -2   5  112.18    5.20   2
   7  -2  -5  105.77    5.39   1
  -7   2   5  103.63    4.40   3
  -7   2   5  106.41    5.17   2
  -6   2   5  171.31    5.01   3
  -6  -2   5  193.56    6.43   2
  -6   2   5  173.76    6.15   2
  -6  -2   5  172.59    5.70   3
   6   2  -5  187.43    6.25   1
   6  -2  -5  171.44    6.31   1
  -5   2   5   28.02    2.64   2
   5   2  -5   34.73    2.48   1
  -5  -2   5   30.28    2.72   2
  -5   2   5   31.07    2.08   3
   5  -2  -5   30.81    2.84   1
  -5  -2   5   30.61    2.50   3
  -4   2   5 1277.24   18.61   2
  -4  -2   5 1224.73   18.39   2
  -4  -2   5 1245.97   17.47   3
   4   2  -5 1243.45   18.59   1
  -4   2   5 1268.43   16.18   3
   4  -2  -5 1248.14   19.24   1
  -3   2   5   52.94    2.65   2
  -3  -2   5   37.10    2.26   3
  -3   2   5   36.29    1.56   3
   3   2  -5   35.43    1.95   1
   3  -2  -5   34.36    2.06   1
  -3  -2   5   31.30    2.05   2
   2   2  -5 2383.84   29.81   1
  -2  -2   5 2383.68   28.04   3
   2   2  -5 2395.90   28.67   2
  -2   2   5 2397.80   28.97   2
  -2   2   5 2398.15   26.37   3
  -2   2   5 2390.47   31.09   1
  -1  -2   5  229.10    4.72   3
   1   2  -5  227.52    4.49   2
  -1   2   5  232.87    4.78   2
  -1  -2   5  231.13    3.85   1
  -1   2   5  225.72    4.95   1
   0   2  -5  893.59   11.46   2
   0  -2  -5  875.62   10.60   3
   0   2   5  911.26   11.83   2
   0   2   5  927.60   13.27   1
   0  -2   5  903.50   12.02   1
   1  -2   5  220.48    4.11   1
   1   2   5  215.95    3.98   2
  -1   2  -5  224.94    4.57   3
  -1  -2  -5  217.14    3.91   3
   1   2   5  217.68    4.78   1
  -1   2  -5  214.87    3.71   2
   2  -2   5 2517.09   31.94   1
  -2  -2  -5 2492.13   29.10   3
   2   2   5 2489.58   29.04   2
  -2   2  -5 2507.73   29.66   3
  -2   2  -5 2497.25   28.68   2
   2   2   5 2513.44   32.46   1
  -3  -2  -5   30.18    2.11   3
  -3   2  -5   36.68    1.72   2
  -3   2  -5   36.34    3.56   3
   3   2   5   30.73    2.03   1
   3   2   5   33.14    1.69   2
   3  -2   5   36.98    2.16   1
  -4   2  -5 1225.22   22.46   3
   4   2   5 1229.66   16.65   2
  -4  -2  -5 1236.70   17.70   3
   4   2   5 1221.95   18.55   1
   4  -2   5 1228.59   18.99   1
  -4   2  -5 1247.69   16.59   2
  -5  -2  -5   27.49    2.56   3
  -5   2  -5   29.71    2.09   2
   5   2   5   33.48    2.53   1
   5   2   5   29.86    2.05   2
   5  -2   5   29.58    2.61   1
  -5   2  -5   30.21    2.82   3
   6   2   5  181.84    6.03   1
  -6  -2  -5  181.47    6.24   3
  -6   2  -5  192.90    5.50   2
  -6   2  -5  184.34    6.10   3
   6   2   5  184.95    5.44   2
   6  -2   5  189.95    6.47   1
   7   2   5   89.39    4.60   1
  -7   2  -5   86.12    4.56   3
  -7  -2  -5   98.08    4.84   3
  -7   2  -5  101.92    4.29   2
   7  -2   5  101.52    5.09   1
   7   2   5  109.32    4.49   2
   8   2   5   88.70    4.46   2
  -8   2  -5   83.79    4.43   2
   8   2   5   80.63    4.93   1
  -8  -2  -5   88.46    5.10   3
   8  -2   5   80.12    4.83   1
  -8   2  -5   82.74    4.95   3
  -9   2  -5    7.94    2.51   3
   9   2   5    5.67    1.81   2
  -9  -2  -5    6.84    2.18   3
   9   2   5    3.66    1.83   1
   9  -2   5    3.42    1.97   1
  -9   2  -5    9.12    2.38   2
 -10   2  -5    1.71    2.04   3
  10  -2   5    2.24    2.11   1
  10   2   5    0.96    1.63   2
 -10  -2  -5    1.35    2.03   3
  10   2   5    2.09    1.90   1
 -11   2  -5   -1.67    2.35   3
 -11  -2  -5   -1.06    2.16   3
  11  -2   5   -0.77    2.37   1
  11   2   5    1.06    2.05   1
  12  -2   5   11.21    3.38   1
 -12  -2  -5   13.00    3.69   3
 -12   2  -5   14.09    3.90   3
  12   2   5   10.13    3.30   1
  12  -3  -5    7.43    2.81   1
 -12   3   5    6.71    2.98   2
  12   3  -5    6.26    3.04   1
 -12  -3   5    4.41    2.81   3
  12   3  -5    5.85    3.23   2
  11   3  -5    0.03    2.12   1
 -11  -3   5   -0.05    2.07   3
  11   3  -5    5.01    2.76   2
 -11   3   5    0.85    2.32   2
  11  -3  -5    3.19    2.83   1
 -10  -3   5   13.12    2.61   3
  10   3  -5    8.28    2.63   1
  10  -3  -5    9.05    3.00   1
  10   3  -5   11.88    3.09   2
 -10   3   5   10.47    3.05   2
   9   3  -5    1.14    1.66   1
  -9  -3   5    3.26    2.00   3
  -9   3   5    2.55    1.74   3
   9   3  -5    4.69    2.19   2
  -9   3   5    2.46    2.04   2
   9  -3  -5    0.32    2.07   1
  -8   3   5   23.43    2.86   3
   8   3  -5   21.98    3.03   1
   8  -3  -5   17.30    3.29   1
  -8   3   5   28.35    3.73   2
  -8  -3   5   20.06    3.17   3
   7   3  -5   22.75    2.68   1
  -7   3   5   19.23    2.89   2
  -7  -3   5   19.78    2.46   3
  -7   3   5   21.64    2.45   3
   7  -3  -5   17.73    2.87   1
   6   3  -5   39.82    3.00   1
  -6   3   5   47.35    3.70   2
  -6   3   5   43.69    2.56   3
  -6  -3   5   42.56    3.24   3
   6  -3  -5   42.22    3.27   1
  -5   3   5  163.79    5.75   2
   5   3  -5  155.95    4.95   1
  -5   3   5  159.63    4.38   3
   5   3  -5  153.78    5.24   2
  -5  -3   5  146.73    4.98   3
   5  -3  -5  163.57    5.67   1
   4   3  -5    1.13    1.07   2
  -4   3   5    0.42    1.05   2
   4  -3  -5    1.65    0.98   1
  -4  -3   5    0.50    1.02   3
   4   3  -5    1.39    0.88   1
  -4   3   5    0.11    0.73   3
   3   3  -5  734.14   11.96   2
   3   3  -5  735.61   11.18   1
  -3  -3   5  745.63   11.65   3
  -3   3   5  741.66    9.52   3
   3  -3  -5  738.77   12.26   1
  -3   3   5  723.98   12.24   2
  -2   3   5  130.30    3.98   2
   2   3  -5  130.95    2.84   1
  -2  -3   5  127.56    3.77   3
  -2   3   5  133.18    3.88   1
   2   3  -5  131.47    3.90   2
   1   3  -5  118.23    3.28   2
  -1   3   5  115.60    3.46   1
  -1   3   5  112.73    3.41   2
   0  -3  -5   -0.59    0.33   3
   0   3  -5    0.33    0.56   2
   0   3   5    0.13    0.68   2
   0  -3   5    0.16    0.35   1
   0   3   5    0.32    0.61   1
  -1   3  -5  118.86    3.42   3
   1   3   5  116.19    3.53   1
  -1  -3  -5  117.10    2.86   3
   1   3   5  118.53    3.16   2
  -1   3  -5  120.58    2.98   2
   1  -3   5  120.62    2.71   1
   2  -3   5  129.93    3.48   1
  -2   3  -5  132.05    3.90   3
  -2  -3  -5  136.91    3.59   3
   2   3   5  132.63    3.53   2
   2   3   5  136.63    3.90   1
  -2   3  -5  124.31    3.33   2
   3   3   5  741.39   11.17   2
   3  -3   5  746.47   12.34   1
   3   3   5  735.20   12.17   1
  -3   3  -5  742.28   10.88   2
  -3  -3  -5  738.87   11.48   3
  -3   3  -5  741.63   12.77   3
   4   3   5    0.25    0.90   1
  -4  -3  -5    3.19    1.29   3
  -4   3  -5    1.30    0.86   2
   4  -3   5    0.79    0.87   1
   4   3   5    1.45    0.92   2
  -4   3  -5   -2.95    1.99   3
   5  -3   5  164.92    5.52   1
   5   3   5  152.48    5.18   1
  -5   3  -5  161.08    4.74   2
  -5   3  -5  162.53    6.33   3
   5   3   5  150.58    4.69   2
  -5  -3  -5  161.42    5.54   3
   6   3   5   51.25    3.08   2
  -6   3  -5   44.61    2.91   2
   6  -3   5   43.15    3.34   1
  -6  -3  -5   44.21    3.44   3
   6   3   5   44.63    3.16   1
  -6   3  -5   49.72    3.52   3
  -7  -3  -5   19.31    2.88   3
   7  -3   5   25.54    3.19   1
  -7   3  -5   20.35    2.50   2
   7   3   5   17.50    2.39   2
  -7   3  -5   12.18    2.72   3
   7   3   5   17.26    2.51   1
   8  -3   5   24.33    3.47   1
  -8   3  -5   24.16    3.50   3
  -8  -3  -5   21.34    3.38   3
   8   3   5   22.28    3.10   1
  -8   3  -5   21.60    2.88   2
   8   3   5   20.76    2.83   2
  -9  -3  -5    0.50    1.78   3
   9  -3   5   -0.63    1.59   1
   9   3   5    0.85    1.67   2
  -9   3  -5   -2.11    1.72   3
   9   3   5    2.15    1.83   1
  -9   3  -5    4.59    1.95   2
 -10  -3  -5   10.39    2.91   3
  10   3   5   10.47    2.82   1
 -10   3  -5   10.98    2.83   3
  10   3   5   10.86    2.60   2
  10  -3   5   13.99    3.13   1
  11   3   5    3.19    2.58   1
  11  -3   5    2.62    2.05   1
 -11  -3  -5   -0.57    2.20   3
 -11   3  -5    2.25    2.51   3
 -12  -3  -5    3.10    2.73   3
  12   3   5    6.40    3.02   1
  12  -3   5    9.36    3.27   1
 -12   3  -5   13.28    3.81   3
 -12  -4   5   13.55    3.60   3
  12  -4  -5   16.10    3.66   1
 -12   4   5   12.11    3.61   2
  12   4  -5   15.41    4.10   2
 -11  -4   5   15.01    3.45   3
  11   4  -5   11.27    3.24   2
  11  -4  -5   14.03    3.72   1
 -11   4   5   14.23    3.66   2
 -10  -4   5    7.64    2.43   3
  10   4  -5    6.87    2.21   1
  10   4  -5    4.20    2.29   2
 -10   4   5    5.88    2.46   2
  10  -4  -5    7.93    2.66   1
   9  -4  -5    0.40    2.04   1
   9   4  -5    3.37    1.98   2
  -9  -4   5    2.78    1.82   3
   9   4  -5    0.57    1.61   1
  -9   4   5    4.56    2.19   2
  -8   4   5   78.42    5.05   2
   8   4  -5   67.69    4.29   1
   8  -4  -5   79.47    5.40   1
  -8  -4   5   90.79    5.22   3
   8   4  -5   83.50    4.82   2
   7  -4  -5    0.31    1.40   1
  -7   4   5    0.08    1.56   2
  -7  -4   5    1.50    1.57   3
  -7   4   5    1.23    1.25   3
   7   4  -5    0.35    1.15   1
   7   4  -5   -0.42    1.56   2
   6  -4  -5   11.63    2.22   1
  -6  -4   5   11.57    2.14   3
   6   4  -5   13.29    1.96   1
   6   4  -5   10.27    2.14   2
  -6   4   5   16.68    1.90   3
  -6   4   5   12.75    2.46   2
  -5  -4   5   69.36    3.55   3
   5  -4  -5   69.63    3.88   1
   5   4  -5   80.35    4.01   2
  -5   4   5   79.30    4.08   2
   5   4  -5   70.13    3.21   1
  -5   4   5   63.81    2.79   3
   4   4  -5  528.02    9.26   1
  -4   4   5  547.28   10.73   2
  -4   4   5  546.52    8.25   3
  -4  -4   5  514.54   10.18   3
   4   4  -5  534.04   10.54   2
   4  -4  -5  519.35   10.69   1
  -3   4   5 1115.46   13.55   3
   3   4  -5 1115.45   16.78   2
   3   4  -5 1126.10   15.35   1
   3  -4  -5 1112.74   17.30   1
  -3  -4   5 1119.50   16.31   3
  -3   4   5 1106.45   16.89   2
   2   4  -5   63.70    1.60   1
   2   4  -5   56.99    2.56   2
  -2  -4   5   58.31    2.78   3
  -2   4   5   62.48    1.40   3
  -2   4   5   62.17    2.99   2
  -2   4   5   60.94    2.73   1
  -1   4   5   64.27    2.94   2
   1   4  -5   62.49    2.66   2
  -1   4   5   59.21    2.62   1
   0   4  -5  219.91    4.93   2
   0   4   5  223.30    5.23   2
   0  -4  -5  217.72    3.62   3
   0   4   5  218.18    5.23   1
  -1  -4  -5   60.33    2.10   3
   1   4   5   61.70    2.70   2
  -1   4  -5   55.49    2.60   3
  -1   4  -5   60.87    2.49   2
   1   4   5   64.27    2.69   1
   1  -4   5   60.53    1.94   1
  -2   4  -5   62.42    2.90   3
  -2   4  -5   61.04    2.60   2
  -2  -4  -5   61.28    2.57   3
   2  -4   5   67.22    2.57   1
   2   4   5   64.44    2.89   1
  -3   4  -5 1103.14   15.48   2
   3   4   5 1113.60   15.81   2
  -3   4  -5 1090.61   16.03   3
   3  -4   5 1092.69   16.88   1
  -3  -4  -5 1109.27   15.58   3
   3   4   5 1098.76   16.78   1
  -4  -4  -5  528.94    9.90   3
   4   4   5  517.23    9.59   2
  -4   4  -5  528.35   13.05   3
  -4   4  -5  517.98    9.45   2
   4  -4   5  523.31   10.54   1
   4   4   5  534.64   10.18   1
  -5   4  -5   63.75    3.13   2
   5   4   5   59.58    3.31   1
  -5  -4  -5   61.20    3.50   3
   5   4   5   67.43    3.33   2
  -5   4  -5   66.32    6.17   3
   5  -4   5   62.16    3.52   1
   6  -4   5   10.95    2.17   1
  -6   4  -5   14.40    2.12   2
  -6  -4  -5   12.87    2.44   3
   6   4   5   15.12    2.23   1
  -6   4  -5   13.32    2.39   3
   6   4   5   21.43    2.42   2
  -7   4  -5   -1.48    1.63   3
   7  -4   5    0.27    1.16   1
  -7   4  -5   -0.02    1.24   2
   7   4   5   -0.61    1.27   1
   7   4   5   -0.60    1.27   2
  -7  -4  -5   -1.75    1.37   3
   8   4   5   78.86    4.40   2
  -8  -4  -5   77.16    5.20   3
  -8   4  -5   82.93    4.67   2
   8   4   5   77.92    4.64   1
   8  -4   5   79.24    5.07   1
  -8   4  -5   82.28    4.96   3
   9  -4   5    2.29    1.78   1
  -9   4  -5    2.70    1.91   2
   9   4   5    1.23    1.51   2
  -9   4  -5    4.27    2.02   3
   9   4   5    3.02    1.95   1
  -9  -4  -5    0.36    1.78   3
  10   4   5    8.02    2.61   1
 -10   4  -5    5.47    2.50   3
  10   4   5   10.71    2.44   2
 -10  -4  -5    4.06    2.62   3
  10  -4   5    6.23    2.50   1
 -11  -4  -5   15.36    3.57   3
  11   4   5   15.65    3.48   1
  11  -4   5   15.60    3.61   1
 -11   4  -5   21.79    3.88   3
  12  -4   5   22.03    3.94   1
 -12   4  -5   18.02    3.91   3
  12   4   5   18.08    3.93   1
 -12  -4  -5   17.65    3.75   3
  12   5  -5   87.88    7.59   2
 -12  -5   5   72.15    6.72   3
  12  -5  -5   71.66    7.07   1
 -12   5   5   71.33    6.82   2
 -11  -5   5    9.02    3.16   3
  11  -5  -5    5.43    2.87   1
 -11   5   5    6.37    2.78   2
  11   5  -5    5.08    3.05   2
  10   5  -5    3.45    2.34   2
 -10  -5   5    6.04    2.73   3
  10  -5  -5    2.35    2.58   1
 -10   5   5    8.48    2.83   2
  -9   5   5    2.31    1.87   2
  -9  -5   5   -0.35    1.72   3
   9  -5  -5   -0.44    1.90   1
   9   5  -5    0.38    1.77   2
  -8  -5   5    0.50    1.54   3
  -8   5   5    0.06    1.67   2
   8  -5  -5    0.04    1.65   1
   8   5  -5    1.70    2.08   2
  -7  -5   5   28.15    3.40   3
   7   5  -5   26.35    3.41   2
  -7   5   5   25.49    3.46   2
   7   5  -5   31.55    2.78   1
   7  -5  -5   30.74    3.81   1
   6   5  -5  359.58    9.74   2
   6  -5  -5  379.00   10.35   1
  -6   5   5  373.46    9.95   2
  -6  -5   5  365.79    9.55   3
   6   5  -5  374.94    8.40   1
   5   5  -5    0.83    0.82   1
  -5  -5   5    1.70    1.49   3
   5   5  -5   -0.54    1.11   2
  -5   5   5    1.38    0.91   3
  -5   5   5    1.52    1.47   2
   5  -5  -5    1.71    1.47   1
   4  -5  -5  602.51   11.72   1
   4   5  -5  566.19    9.38   1
  -4   5   5  575.86    8.54   3
  -4  -5   5  569.67   11.12   3
  -4   5   5  568.01   11.70   2
   4   5  -5  565.55   11.43   2
   3  -5  -5   79.11    3.43   1
  -3  -5   5   75.70    3.59   3
   3   5  -5   77.80    3.65   2
   3   5  -5   82.05    2.30   1
  -3   5   5   78.22    3.81   2
  -3   5   5   74.61    2.20   3
  -2   5   5  697.76   10.05   3
  -2  -5   5  700.74   11.69   3
  -2   5   5  714.83   12.42   2
  -2   5   5  715.07   12.09   1
   2   5  -5  700.29   12.03   2
  -1   5   5   99.01    3.90   2
  -1   5   5   92.65    3.46   1
   1   5  -5   86.68    3.51   2
  -1   5   5   95.72    2.10   3
   0  -5  -5    1.55    0.64   3
   0   5   5   -0.12    0.80   1
   0   5  -5    0.42    0.90   2
   0   5   5   -0.29    0.85   2
  -1  -5  -5   98.86    2.86   3
  -1   5  -5  103.78    3.60   2
   1   5   5   99.94    3.76   2
   1  -5   5   99.11    2.57   1
   1   5   5  100.61    3.58   1
  -1   5  -5   91.33    3.48   3
   2   5   5  685.38   11.74   2
  -2   5  -5  694.76   11.48   2
   2  -5   5  713.09   11.31   1
  -2  -5  -5  698.01   10.76   3
  -2   5  -5  723.63   11.73   3
   2   5   5  719.01   12.07   1
  -3   5  -5   82.45    3.60   3
   3  -5   5   73.89    3.19   1
  -3   5  -5   79.39    3.44   2
   3   5   5   74.71    3.31   1
  -3  -5  -5   80.12    3.46   3
   3   5   5   81.25    3.53   2
   4   5   5  567.91   10.89   1
  -4   5  -5  562.71   10.50   2
   4   5   5  582.99   10.80   2
  -4  -5  -5  550.90   10.58   3
  -4   5  -5  569.52   12.46   3
   4  -5   5  561.44   11.11   1
   5   5   5    0.92    1.26   2
  -5  -5  -5    0.24    1.31   3
  -5   5  -5   -1.09    2.65   3
  -5   5  -5   -0.27    0.98   2
   5  -5   5    1.71    1.19   1
   5   5   5    0.61    1.08   1
  -6   5  -5  352.86   10.88   3
   6   5   5  370.96    9.31   1
  -6   5  -5  374.89    8.89   2
   6   5   5  370.73    9.17   2
  -6  -5  -5  383.11    9.62   3
   6  -5   5  373.60   10.01   1
  -7  -5  -5   30.35    3.65   3
   7   5   5   33.80    3.33   1
   7   5   5   33.64    3.14   2
  -7   5  -5   30.36    3.54   3
  -7   5  -5   32.07    3.20   2
   7  -5   5   32.27    3.52   1
   8   5   5    1.79    1.68   1
   8   5   5    2.03    1.77   2
  -8   5  -5    3.61    1.77   2
  -8   5  -5   -1.51    1.73   3
  -8  -5  -5    0.09    1.92   3
   8  -5   5    2.10    1.54   1
   9   5   5    1.04    1.73   1
  -9   5  -5    1.95    2.16   3
   9   5   5    2.60    1.91   2
   9  -5   5   -1.31    1.50   1
  -9  -5  -5   -0.11    1.89   3
  -9   5  -5   -0.54    1.71   2
  10   5   5    8.39    2.70   1
 -10   5  -5    5.15    2.53   3
 -10  -5  -5    4.10    2.50   3
  10   5   5    5.72    2.29   2
  10  -5   5    1.79    2.47   1
 -11  -5  -5   10.77    3.05   3
  11   5   5    9.45    2.98   1
  11  -5   5   10.57    3.06   1
 -11   5  -5    7.26    3.24   3
 -12  -5  -5   73.31    6.54   3
  12  -5   5   72.22    6.84   1
  12   5   5   83.09    6.27   1
 -11   6   5    5.17    2.74   2
  11  -6  -5    3.43    2.95   1
  11   6  -5    3.76    2.55   2
 -11  -6   5    9.23    3.34   3
 -10   6   5   44.69    5.35   2
  10   6  -5   37.24    4.83   2
  10  -6  -5   43.10    5.42   1
 -10  -6   5   36.90    4.67   3
   9   6  -5   18.04    3.40   2
   9  -6  -5   10.84    3.13   1
  -9   6   5   19.45    3.84   2
  -9  -6   5   16.55    3.20   3
   8   6  -5   35.93    4.13   2
  -8   6   5   36.10    4.20   2
  -8  -6   5   25.96    3.81   3
   8  -6  -5   32.90    4.23   1
  -7   6   5   40.03    4.20   2
   7   6  -5   31.71    3.80   2
  -7  -6   5   32.49    3.70   3
   7  -6  -5   32.20    3.89   1
   6   6  -5  465.57   11.61   2
  -6  -6   5  453.71   11.15   3
  -6   6   5  470.42   11.85   2
   6  -6  -5  477.30   12.05   1
  -5   6   5   43.64    3.73   2
  -5  -6   5   35.88    3.47   3
   5  -6  -5   37.48    3.35   1
   5   6  -5   36.20    3.48   2
   4  -6  -5  146.19    5.23   1
  -4  -6   5  149.91    5.45   3
  -4   6   5  144.41    5.69   2
   4   6  -5  149.95    5.60   2
   3  -6  -5    2.58    1.19   1
   3   6  -5    2.82    1.37   2
  -3   6   5    2.24    1.29   2
  -3   6   5    3.19    0.95   3
  -3  -6   5    3.24    1.54   3
   2   6  -5  498.34   10.20   2
  -2   6   5  496.21    6.96   3
  -2  -6   5  488.26    9.88   3
  -2   6   5  501.72   10.63   2
  -2   6   5  478.72    9.64   1
  -1   6   5   32.30    1.50   3
   1   6  -5   27.92    2.48   2
  -1   6   5   28.61    2.58   2
  -1   6   5   30.91    2.27   1
   0   6   5  221.59    5.66   1
   0  -6  -5  223.01    4.47   3
   0   6   5  222.17    6.16   2
   0   6  -5  229.24    6.14   2
   1   6   5   28.46    2.41   2
  -1   6  -5   33.82    2.64   2
  -1   6  -5   29.58    2.42   3
  -1  -6  -5   26.35    1.77   3
   1   6   5   28.48    2.03   1
   1  -6   5   29.95    1.47   1
  -2   6  -5  445.58    9.05   3
   2   6   5  458.70    9.43   2
  -2  -6  -5  474.88    8.39   3
   2   6   5  465.35    9.09   1
   2  -6   5  459.38    8.28   1
  -2   6  -5  457.38    9.20   2
   3  -6   5    2.11    0.99   1
   3   6   5    2.61    1.31   2
  -3   6  -5    3.15    1.27   3
  -3   6  -5    2.57    1.24   2
   3   6   5    2.94    1.17   1
  -3  -6  -5    4.84    1.40   3
  -4   6  -5  132.89    4.93   2
  -4  -6  -5  140.39    4.84   3
   4   6   5  142.73    5.23   2
   4  -6   5  145.11    5.14   1
  -4   6  -5  146.10    5.56   3
   4   6   5  146.48    5.02   1
   5   6   5   47.41    3.46   2
   5  -6   5   37.21    3.14   1
  -5  -6  -5   43.09    3.40   3
  -5   6  -5   41.67    3.32   2
   5   6   5   38.81    2.93   1
  -5   6  -5   40.84    5.37   3
   6  -6   5  461.82   11.37   1
  -6  -6  -5  470.99   11.04   3
   6   6   5  481.72   10.93   2
   6   6   5  479.76   10.91   1
  -6   6  -5  468.19   15.74   3
  -6   6  -5  466.65   10.73   2
  -7   6  -5   31.83    3.44   2
  -7  -6  -5   34.89    3.61   3
   7  -6   5   39.50    3.88   1
   7   6   5   37.86    3.38   2
   7   6   5   37.82    3.46   1
  -7   6  -5   42.96    4.09   3
   8  -6   5   37.56    3.97   1
  -8   6  -5   32.15    3.87   3
   8   6   5   27.96    3.32   2
  -8   6  -5   31.00    3.58   2
   8   6   5   21.82    3.16   1
  -8  -6  -5   36.81    4.15   3
   9   6   5   14.37    2.80   2
   9  -6   5   15.79    3.21   1
   9   6   5   14.04    2.86   1
  -9  -6  -5   14.10    3.32   3
  -9   6  -5   19.82    3.30   3
  10  -6   5   42.23    4.90   1
  10   6   5   47.14    4.54   2
 -10  -6  -5   37.69    4.82   3
 -10   6  -5   41.96    4.62   3
 -11  -6  -5    0.45    2.12   3
  11  -6   5    5.47    2.66   1
  11   7  -5   19.38    4.13   2
 -11  -7   5   17.64    3.97   3
 -11   7   5   13.78    3.62   2
  11  -7  -5   11.14    3.56   1
 -10   7   5    4.89    2.73   2
  10   7  -5   13.61    3.47   2
  10  -7  -5   14.86    3.70   1
 -10  -7   5    9.09    3.37   3
   9  -7  -5    4.93    2.55   1
   9   7  -5    1.85    2.41   2
  -9   7   5    4.47    2.54   2
  -9  -7   5    0.86    1.98   3
  -8   7   5   -1.72    1.83   2
  -8  -7   5   -1.54    1.73   3
   8  -7  -5    0.88    1.72   1
   8   7  -5    1.83    2.09   2
   7   7  -5   61.79    4.89   2
   7  -7  -5   60.99    4.72   1
  -7  -7   5   58.55    4.89   3
   6  -7  -5  109.69    5.53   1
   6   7  -5  124.95    6.11   2
  -6   7   5  120.26    6.11   2
  -6  -7   5  118.40    5.85   3
   5   7  -5   11.03    2.38   2
  -5   7   5    9.43    2.32   2
  -5  -7   5   13.76    2.56   3
   5  -7  -5   13.63    2.33   1
   4   7  -5   -0.12    1.18   2
  -4  -7   5    0.39    1.28   3
   4  -7  -5    2.93    1.54   1
  -4   7   5   -0.17    1.31   2
   3   7  -5  102.49    4.82   2
   3  -7  -5  107.52    4.49   1
  -3  -7   5   98.97    4.58   3
  -3   7   5   99.05    4.79   2
   2   7  -5   37.30    3.15   2
  -2   7   5   32.01    2.44   1
  -2   7   5   32.22    3.04   2
  -1   7   5   13.40    2.13   2
  -1   7   5   17.23    1.94   1
   1   7  -5   17.72    2.35   2
  -1   7   5   17.93    1.36   3
   0   7  -5    1.03    1.05   2
   0   7   5    0.52    1.13   2
   0   7   5    0.29    0.87   1
   1  -7   5   15.30    1.17   1
  -1   7  -5   15.30    2.12   2
  -1  -7  -5   16.78    1.69   3
   1   7   5   18.41    1.92   1
  -1   7  -5   14.48    2.09   3
   1   7   5   14.83    2.24   2
   2   7   5   33.18    2.44   1
   2  -7   5   31.72    1.94   1
  -2  -7  -5   34.09    2.39   3
   2   7   5   31.83    2.91   2
  -2   7  -5   37.40    2.82   3
  -2   7  -5   34.29    2.89   2
  -3  -7  -5  103.56    4.11   3
   3  -7   5  101.55    3.96   1
  -3   7  -5  101.49    4.44   2
  -3   7  -5  102.41    4.35   3
   3   7   5  104.03    4.49   2
   3   7   5   96.91    4.22   1
   4   7   5   -1.50    1.06   1
  -4   7  -5    1.01    1.32   2
  -4   7  -5   -0.09    1.18   3
  -4  -7  -5    0.08    1.26   3
   4   7   5    1.74    1.35   2
   4  -7   5    0.43    1.13   1
   5   7   5   11.29    2.14   1
   5   7   5   14.67    2.58   2
  -5   7  -5   13.60    2.40   2
  -5  -7  -5   14.51    2.57   3
   6  -7   5  106.17    5.23   1
   6   7   5  115.00    5.29   2
  -6   7  -5  112.70    9.15   3
  -6  -7  -5  113.17    5.47   3
   6   7   5  114.92    5.02   1
  -6   7  -5  106.77    5.18   2
  -7   7  -5   59.39    4.24   2
   7  -7   5   60.19    4.36   1
  -7  -7  -5   59.49    4.76   3
  -7   7  -5   60.83    4.66   3
   7   7   5   56.56    4.40   2
  -8   7  -5   -0.11    1.80   2
  -8  -7  -5    0.56    1.92   3
   8  -7   5    1.21    1.35   1
  -8   7  -5   -0.15    2.07   3
   8   7   5   -1.37    1.37   2
   9   7   5   -0.13    1.95   2
   9  -7   5    0.91    2.03   1
  -9  -7  -5    1.62    2.17   3
  10   7   5   12.36    3.13   2
  10  -7   5   13.21    3.11   1
 -10  -7  -5   11.96    3.39   3
 -11  -7  -5   14.27    3.48   3
  11  -7   5   20.08    4.13   1
 -10   8   5   26.34    4.42   2
  10   8  -5   21.14    3.97   2
  10  -8  -5   31.96    4.86   1
 -10  -8   5   27.21    4.30   3
   9   8  -5    8.43    3.08   2
   9  -8  -5   11.24    3.23   1
  -9   8   5   12.85    3.41   2
  -9  -8   5   10.29    2.98   3
   8   8  -5   36.76    4.40   2
  -8   8   5   27.33    4.24   2
   8  -8  -5   32.51    4.39   1
  -8  -8   5   39.61    4.68   3
   7  -8  -5    1.28    1.67   1
  -7  -8   5   -1.76    1.40   3
  -7   8   5   -1.44    1.97   2
   7   8  -5   -0.87    1.66   2
   6   8  -5   70.36    4.92   2
  -6  -8   5   68.46    4.47   3
  -6   8   5   68.52    5.38   2
   6  -8  -5   61.49    4.27   1
   5   8  -5   51.38    4.38   2
  -5  -8   5   42.51    4.01   3
   5  -8  -5   47.53    3.76   1
  -5   8   5   50.15    4.40   2
   4  -8  -5  258.11    7.83   1
  -4  -8   5  273.97    8.23   3
   4   8  -5  265.50    8.37   2
  -4   8   5  273.73    8.75   2
   3   8  -5   -0.05    1.36   2
  -3   8   5    1.55    1.37   2
   3  -8  -5    0.03    1.16   1
  -3  -8   5   -0.46    1.45   3
   2  -8  -5  214.22    6.09   1
  -2   8   5  197.68    6.90   2
   2   8  -5  198.19    6.70   2
   1   8  -5   11.49    2.19   2
  -1   8   5   15.40    2.49   2
  -1   8   5   13.66    1.85   1
   0   8   5  217.48    5.80   1
   0   8   5  215.65    7.04   2
   0   8  -5  212.73    6.83   2
  -1   8  -5   16.78    2.41   3
   1   8   5   13.75    1.86   1
   1   8   5   14.92    2.43   2
  -1   8  -5   11.23    2.17   2
  -2  -8  -5  194.35    5.48   3
  -2   8  -5  202.41    6.20   3
   2   8   5  180.64    6.52   2
  -2   8  -5  209.92    6.76   2
  -3   8  -5    1.74    1.25   3
  -3   8  -5    1.55    1.50   2
   3   8   5   -1.13    1.15   1
   3   8   5    2.70    1.44   2
  -3  -8  -5    2.49    1.52   3
   4   8   5  278.52    8.28   2
  -4  -8  -5  273.66    7.51   3
  -4   8  -5  294.65    7.89   3
  -4   8  -5  246.10    7.86   2
   4  -8   5  259.61    7.34   1
  -5  -8  -5   42.68    3.55   3
   5   8   5   46.14    3.94   2
  -5   8  -5   47.05    3.94   2
   5  -8   5   41.28    3.44   1
  -5   8  -5   53.89    5.36   3
  -6   8  -5   69.12    4.50   2
  -6   8  -5   76.63    9.29   3
  -6  -8  -5   61.91    4.28   3
   6  -8   5   64.50    4.08   1
   6   8   5   63.56    4.32   2
  -7   8  -5    0.06    1.62   2
   7  -8   5   -0.81    1.51   1
  -7   8  -5    3.14    2.93   3
  -7  -8  -5    1.61    1.99   3
   7   8   5    5.33    2.06   2
   8  -8   5   42.97    4.26   1
  -8  -8  -5   33.99    4.31   3
   8   8   5   38.42    4.15   2
  -8   8  -5   37.38    4.21   2
  -9  -8  -5   10.00    3.00   3
   9   8   5   11.20    2.87   2
   9  -8   5   12.19    2.93   1
 -10  -8  -5   32.82    4.69   3
  10  -8   5   31.84    4.30   1
  10   8   5   28.00    4.18   2
 -10  -9   5    6.57    2.55   3
  10  -9  -5   11.08    3.41   1
  10   9  -5   10.74    3.19   2
 -10   9   5    8.85    2.96   2
   9  -9  -5    4.99    2.73   1
   9   9  -5   -1.75    2.27   2
  -9   9   5    0.18    2.48   2
  -9  -9   5    0.44    2.08   3
  -8  -9   5   15.70    3.38   3
  -8   9   5   25.90    4.34   2
   8  -9  -5   23.79    3.80   1
   8   9  -5   24.70    4.15   2
  -7  -9   5    6.73    2.60   3
   7  -9  -5    8.51    2.45   1
  -7   9   5   13.74    3.37   2
   7   9  -5    5.04    2.35   2
   6  -9  -5   34.15    3.69   1
  -6   9   5   29.08    4.01   2
  -6  -9   5   40.38    4.16   3
   6   9  -5   34.66    4.23   2
  -5  -9   5   24.34    3.51   3
   5  -9  -5   23.16    3.05   1
   5   9  -5   22.99    3.33   2
  -5   9   5   28.15    3.77   2
   4  -9  -5   23.12    2.96   1
  -4   9   5   23.72    3.53   2
   4   9  -5   25.85    3.50   2
  -4  -9   5   25.55    3.23   3
   3  -9  -5    7.57    1.91   1
  -3   9   5    4.52    2.02   2
   3   9  -5    5.31    2.01   2
   2  -9  -5  157.73    5.36   1
   2   9  -5  171.34    6.63   2
  -2   9   5  143.80    6.37   2
  -1   9   5   14.58    2.10   1
  -1   9   5   17.04    2.84   2
   1   9  -5   14.18    2.48   2
   0   9  -5    2.82    1.52   2
   0   9   5   -0.54    1.42   2
   1   9   5   15.59    2.69   2
  -1   9  -5   18.65    2.70   3
  -1   9  -5   21.10    3.02   2
  -2  -9  -5  165.62    5.39   3
   2   9   5  171.66    6.83   2
  -2   9  -5  179.73    6.82   2
  -2   9  -5  189.86    6.17   3
  -3  -9  -5    7.24    2.00   3
  -3   9  -5    7.75    2.16   3
  -3   9  -5    7.98    2.08   2
   3   9   5    8.45    2.34   2
   4   9   5   22.11    3.17   2
  -4   9  -5   30.61    3.28   3
  -4  -9  -5   22.10    2.79   3
  -4   9  -5   24.13    3.23   2
   5   9   5   27.89    3.44   2
  -5   9  -5   17.40    3.63   3
  -5  -9  -5   20.19    2.98   3
  -5   9  -5   25.98    3.46   2
  -6   9  -5   39.18    4.08   2
  -6  -9  -5   39.01    3.87   3
   6   9   5   33.24    3.86   2
  -7   9  -5   13.18    2.94   2
  -7  -9  -5    8.34    2.55   3
   7   9   5    8.39    2.44   2
   7  -9   5    8.96    2.50   1
  -8  -9  -5   14.97    3.59   3
  -8   9  -5   21.55    3.76   2
   8  -9   5   24.34    3.48   1
   8   9   5   27.69    4.02   2
   9  -9   5   -0.43    2.18   1
   9   9   5    1.31    2.42   2
  -9  -9  -5    2.16    2.41   3
  10  -9   5    7.07    2.92   1
 -10  -9  -5   13.18    3.20   3
  10   9   5    5.43    2.92   2
  -9  10   5   -1.12    2.38   2
   9 -10  -5    2.36    2.77   1
  -9 -10   5    4.23    2.34   3
   9  10  -5    4.72    2.90   2
   8 -10  -5    3.09    2.42   1
  -8 -10   5    0.06    2.16   3
   8  10  -5    6.35    2.91   2
  -8  10   5    4.04    2.52   2
   7  10  -5    6.21    2.68   2
  -7 -10   5    9.52    2.89   3
  -7  10   5    8.89    3.22   2
   7 -10  -5    9.81    2.72   1
   6 -10  -5    4.34    1.88   1
  -6 -10   5    3.77    2.36   3
   6  10  -5    6.96    2.67   2
  -6  10   5    1.42    1.99   2
  -5  10   5   39.91    4.48   2
   5  10  -5   32.28    4.01   2
   5 -10  -5   41.74    4.15   1
  -5 -10   5   39.24    4.33   3
   4 -10  -5    0.14    1.53   1
   4  10  -5    1.62    1.85   2
  -4 -10   5   -0.96    1.72   3
  -4  10   5    1.53    1.89   2
   3  10  -5   47.41    4.43   2
  -3  10   5   49.04    4.56   2
  -2  10   5    4.96    2.05   2
  -1  10   5   10.41    2.69   2
   1  10  -5   10.26    2.27   2
   0  10   5   16.48    2.95   2
   0  10  -5   22.76    3.26   2
  -1  10  -5    7.23    2.17   2
   1  10   5    5.75    2.22   2
  -1  10  -5    8.89    2.24   3
   2  10   5    4.31    2.22   2
  -2  10  -5    7.39    2.12   3
  -2  10  -5    5.06    2.16   2
  -3  10  -5   52.97    4.06   3
  -3  10  -5   49.77    4.16   2
   3  10   5   57.10    4.66   2
   4  10   5    1.67    1.83   2
  -4 -10  -5   -1.17    1.46   3
  -4  10  -5   -0.98    1.66   2
  -5 -10  -5   43.13    4.03   3
  -5  10  -5   35.93    3.98   2
   5  10   5   34.29    3.82   2
   6  10   5    4.72    2.15   2
  -6 -10  -5    0.52    2.03   3
  -6  10  -5    2.75    2.04   2
   7  10   5   10.94    2.65   2
  -7  10  -5   10.90    2.91   2
  -7 -10  -5   11.97    2.95   3
   8  10   5    2.35    2.11   2
  -8 -10  -5    3.85    2.32   3
   9  10   5    0.22    2.40   2
  -9 -10  -5    3.42    2.41   3
  -8  11   5   -0.28    2.44   2
   8  11  -5    0.26    2.59   2
  -8 -11   5    4.25    2.54   3
   7  11  -5   31.02    4.59   2
  -7 -11   5   27.83    4.41   3
  -7  11   5   23.22    4.05   2
  -6 -11   5   20.21    3.90   3
  -6  11   5   24.47    4.17   2
   6  11  -5   14.08    3.51   2
   5  11  -5    5.81    2.36   2
  -5 -11   5    7.20    2.94   3
  -5  11   5    6.19    2.63   2
  -4  11   5   29.11    4.01   2
   4  11  -5   28.39    4.05   2
  -3  11   5    0.42    2.02   2
   3  11  -5    1.79    1.95   2
   2  11  -5    2.29    1.83   2
  -2  11   5   -0.89    1.67   2
  -1  11   5   20.15    3.34   2
   1  11  -5   23.39    3.55   2
   0  11  -5    0.78    1.76   3
   0  11  -5   -1.31    1.67   2
   0  11   5   -1.01    1.51   2
  -1  11  -5   14.54    2.95   2
   1  11   5   16.47    3.21   2
  -1  11  -5   18.65    3.12   3
  -2  11  -5   -0.20    1.70   2
   2  11   5    3.66    1.86   2
  -3  11  -5   -0.57    1.89   2
   3  11   5    3.47    1.86   2
   4  11   5   25.15    3.60   2
  -4  11  -5   28.33    3.85   2
  -5  11  -5    7.40    2.40   2
   5  11   5    6.31    2.17   2
  -6  11  -5   13.68    3.22   2
   6  11   5   20.73    3.84   2
  -6 -11  -5   14.39    3.03   3
  -7  11  -5   30.73    4.48   2
  -7 -11  -5   36.29    4.62   3
   7  11   5   35.59    4.50   2
  -8 -11  -5    3.72    2.78   3
   8  11   5    3.79    2.66   2
   7  12  -5   -1.00    1.89   2
  -7 -12   5    1.01    2.30   3
  -7  12   5    1.91    2.42   2
  -6 -12   5    6.24    2.99   3
  -6  12   5   12.44    3.38   2
   6  12  -5   11.44    3.37   2
   5  12  -5    4.24    2.25   2
  -5  12   5    2.37    2.25   2
   4  12  -5   44.41    5.03   2
  -4  12   5   34.24    4.49   2
   3  12  -5    3.42    1.96   2
  -3  12   5    0.62    2.15   2
   2  12  -5   42.70    4.79   2
  -2  12   5   44.91    4.92   2
  -1  12   5    2.08    2.42   2
   1  12  -5    0.68    1.97   2
   0  12  -5   32.36    4.21   2
   0  12   5   34.12    4.39   2
   1  12   5    3.34    2.13   2
  -1  12  -5    1.34    2.11   2
   2  12   5   47.60    5.01   2
  -2  12  -5   47.69    4.92   2
  -3  12  -5   -1.99    2.00   2
   3  12   5    1.56    1.95   2
  -4  12  -5   40.78    4.72   2
   4  12   5   39.42    4.74   2
  -5  12  -5   -1.39    2.00   2
   5  12   5    2.67    2.27   2
  -6  12  -5    9.71    2.99   2
   6  12   5    7.97    2.93   2
  -7  12  -5   -0.47    2.64   2
   7  12   5    0.89    2.37   2
   6  13  -5    0.77    2.20   2
  -6  13   5   -0.24    1.92   2
   5  13  -5    1.02    1.79   2
  -5  13   5    0.97    2.31   2
  -4  13   5    0.39    1.89   2
   4  13  -5    0.14    1.79   2
   3  13  -5    0.76    2.17   2
  -3  13   5    3.32    2.11   2
   2  13  -5   10.45    2.75   2
  -2  13   5   12.50    3.16   2
  -1  13   5    4.15    2.80   2
   1  13  -5    2.55    2.43   2
   0  13  -5    0.77    2.12   2
   0  13   5   -1.16    2.06   2
  -1  13  -5    4.42    2.46   2
   1  13   5    6.74    2.74   2
   2  13   5    8.77    2.89   2
  -2  13  -5    7.45    2.71   2
   3  13   5   -0.48    2.10   2
  -3  13  -5    0.94    2.26   2
  -4  13  -5   -1.20    2.27   2
   4  13   5   -0.47    2.14   2
   5  13   5    0.95    2.28   2
  -5  13  -5   -0.24    2.29   2
   6  13   5   -0.07    2.45   2
  -6  13  -5    1.54    2.27   2
   4  14  -5   10.30    2.36   2
  -4  14   5   12.06    3.04   2
  -3  14   5    2.00    2.16   2
   3  14  -5    3.20    2.07   2
   2  14  -5    1.09    2.03   2
  -2  14   5   -2.43    1.72   2
  -1  14   5    8.58    3.10   2
   1  14  -5   10.10    2.75   2
   0  14  -5   38.76    5.01   2
   0  14   5   38.79    5.17   2
  -1  14  -5    5.89    2.91   2
   1  14   5   17.35    3.74   2
   2  14   5    6.92    2.67   2
  -2  14  -5   -2.78    1.93   2
   3  14   5    1.73    2.45   2
  -3  14  -5    3.14    2.49   2
  -4  14  -5    9.39    3.02   2
   4  14   5   13.81    3.70   2
  -2  15   5   13.64    3.38   2
   2  15  -5   18.92    3.66   2
  -1  15   5    5.35    2.82   2
   1  15  -5    5.62    2.37   2
   0  15   5   -0.93    2.45   2
   0  15  -5    2.67    2.10   2
   1  15   5    0.45    2.35   2
  -1  15  -5    1.63    2.30   2
   2  15   5   16.42    4.14   2
  -2  15  -5   13.60    3.15   2
 -12   0   6   64.65    6.13   2
 -12   0   6   64.98    5.63   3
  12   0  -6   55.55    6.19   1
 -11   0   6   -0.60    2.30   3
 -11   0   6    5.45    2.77   2
  11   0  -6    2.31    2.49   1
  10   0  -6    4.97    2.39   1
 -10   0   6   10.96    2.52   3
 -10   0   6    8.66    2.80   2
   9   0  -6  216.99    8.70   1
  -9   0   6  218.18    7.61   3
  -9   0   6  236.80    8.79   2
   8   0  -6  147.65    6.85   1
  -8   0   6  159.25    6.04   3
  -8   0   6  159.70    6.88   2
  -7   0   6   73.62    4.33   2
  -7   0   6   77.33    3.97   3
   7   0  -6   71.33    4.38   1
  -6   0   6  555.44   10.50   3
  -6   0   6  569.77   11.98   2
   6   0  -6  550.15   12.05   1
  -5   0   6   38.86    2.40   3
  -5   0   6   36.56    2.89   2
   5   0  -6   40.57    2.86   1
  -4   0   6   18.67    1.63   3
   4   0  -6   19.92    1.92   1
  -4   0   6   20.16    2.15   2
   3   0  -6  775.37   12.07   1
  -3   0   6  781.26   10.80   3
  -2   0   6 1146.06   15.93   1
  -2   0   6 1145.79   14.07   3
  -2   0   6 1122.85   15.19   2
  -1   0   6 6540.88   78.72   1
  -1   0   6 6509.74   71.74   2
   0   0   6 6837.16   82.05   1
   0   0   6 6730.87   75.60   2
   0   0  -6 6876.88   72.78   3
   1   0   6 6614.46   80.01   1
  -1   0  -6 6641.56   71.29   3
  -2   0  -6 1130.51   19.27   3
   2   0   6 1161.83   16.39   1
   2   0   6 1148.95   13.54   2
  -3   0  -6  782.15   12.30   3
   3   0   6  779.71   12.67   1
  -3   0  -6  772.65   10.16   2
   4   0   6   22.01    2.03   1
  -4   0  -6   22.49    2.21   3
  -4   0  -6   22.36    1.45   2
  -5   0  -6   45.82    2.28   2
   5   0   6   40.98    2.73   1
  -5   0  -6   39.40    3.02   3
  -6   0  -6  536.29    9.84   2
  -6   0  -6  543.86   11.29   3
   6   0   6  544.16   11.80   1
   7   0   6   75.31    4.44   1
  -7   0  -6   76.16    3.63   2
  -7   0  -6   77.95    4.38   3
  -8   0  -6  162.85    6.63   3
  -8   0  -6  151.19    5.60   2
   8   0   6  156.67    6.73   1
   9   0   6  222.77    8.82   1
  -9   0  -6  226.94    7.50   2
  -9   0  -6  231.28    8.36   3
 -10   0  -6    5.09    2.48   3
  10   0   6    0.75    2.11   1
 -11   0  -6    4.33    2.60   3
  11   0   6    4.03    2.50   1
 -12   0  -6   68.22    6.29   3
  12   0   6   56.67    5.90   1
  12   1  -6   57.20    6.11   1
 -12   1   6   52.36    5.77   2
 -12  -1   6   50.23    5.65   2
  12  -1  -6   55.47    6.06   1
 -12  -1   6   57.07    5.56   3
  11   1  -6   10.72    3.11   1
  11  -1  -6   13.87    3.52   1
 -11  -1   6   10.24    2.81   3
 -11   1   6    8.29    3.05   2
 -11   1   6   15.80    3.25   3
 -11  -1   6    9.60    3.21   2
 -10  -1   6   29.00    3.79   3
 -10   1   6   36.69    4.81   2
 -10   1   6   37.59    4.00   3
 -10  -1   6   34.88    4.52   2
  10   1  -6   39.87    4.55   1
  10  -1  -6   38.05    4.72   1
   9  -1  -6    3.70    2.15   1
  -9   1   6   -0.20    1.48   3
   9   1  -6    0.10    1.58   1
  -9  -1   6    1.19    1.92   2
  -9  -1   6   -0.64    1.57   3
   8   1  -6   60.12    4.40   1
  -8  -1   6   65.11    4.14   3
  -8   1   6   59.39    4.80   2
   8  -1  -6   54.78    4.64   1
  -8  -1   6   55.74    4.55   2
  -8   1   6   54.08    3.66   3
  -7   1   6  170.96    6.63   2
  -7  -1   6  163.78    5.92   3
  -7  -1   6  179.03    6.85   2
   7  -1  -6  185.85    7.16   1
   7   1  -6  169.81    6.69   1
  -7   1   6  169.37    5.65   3
  -6  -1   6    1.33    1.26   3
  -6  -1   6    0.83    1.34   2
   6  -1  -6    4.61    1.79   1
  -6   1   6    4.35    1.65   2
  -6   1   6    1.76    1.14   3
   6   1  -6    2.82    1.46   1
  -5   1   6   84.22    3.23   3
  -5   1   6   86.92    4.08   2
   5   1  -6   84.14    3.79   1
   5  -1  -6   83.57    3.93   1
  -5  -1   6   82.83    4.04   2
  -5  -1   6   78.07    3.43   3
  -4  -1   6  168.58    5.09   2
   4   1  -6  170.81    4.84   1
   4  -1  -6  171.30    5.20   1
  -4   1   6  164.91    5.11   2
  -4  -1   6  161.25    4.52   3
  -4   1   6  163.10    4.06   3
  -3  -1   6   36.65    2.20   2
   3  -1  -6   40.76    2.25   1
  -3  -1   6   40.91    2.17   3
   3   1  -6   40.29    2.05   1
  -3   1   6   47.09    1.87   3
  -3   1   6   39.50    2.34   2
  -2  -1   6 2718.24   31.76   3
  -2   1   6 2823.08   30.81   3
  -2  -1   6 2821.94   33.00   2
  -2  -1   6 2811.35   35.02   1
  -2   1   6 2797.05   33.09   2
  -2   1   6 2777.92   35.70   1
  -1   1   6   56.82    2.29   1
  -1  -1   6   62.73    2.07   1
  -1  -1   6   64.22    2.08   2
  -1   1   6   61.88    2.14   2
   0   1   6   -0.84    0.61   1
   0   1  -6   -0.41    0.41   2
   0   1   6   -0.85    0.43   2
   0   1  -6   -0.60    0.54   3
   0  -1  -6   -0.16    0.44   3
   0  -1   6   -0.31    0.54   1
   1  -1   6   63.89    2.19   1
   1   1   6   61.49    2.47   1
  -1  -1  -6   62.73    3.36   3
  -1   1  -6   60.19    2.24   3
   1   1   6   61.49    1.54   2
   2  -1   6 2827.72   35.83   1
  -2   1  -6 2790.79   33.80   3
   2   1   6 2815.59   31.69   2
  -2   1  -6 2789.25   31.70   2
  -2  -1  -6 2786.22   32.40   3
   2   1   6 2849.62   36.06   1
  -3   1  -6   41.38    4.34   3
  -3   1  -6   39.18    1.58   2
  -3  -1  -6   40.57    2.29   3
   3   1   6   42.95    2.36   1
   3   1   6   41.56    1.66   2
   3  -1   6   41.63    2.30   1
   4  -1   6  164.39    5.11   1
  -4  -1  -6  169.56    5.01   3
  -4   1  -6  163.04    3.82   2
   4   1   6  167.46    5.12   1
  -4   1  -6  160.59    5.26   3
   4   1   6  166.82    3.98   2
   5   1   6   86.38    3.90   1
  -5   1  -6   80.50    3.91   3
   5  -1   6   81.36    3.88   1
  -5   1  -6   82.53    3.12   2
  -5  -1  -6   91.29    4.04   3
   6  -1   6    2.31    1.29   1
  -6   1  -6    5.23    1.71   3
   6   1   6    3.86    1.55   1
  -6  -1  -6    2.63    1.56   3
  -6  -1  -6    3.34    1.16   2
  -6   1  -6    4.00    1.27   2
   7   1   6  165.01    6.53   1
  -7  -1  -6  164.44    6.42   3
   7  -1   6  165.01    6.52   1
  -7  -1  -6  179.41    5.60   2
  -7   1  -6  180.11    6.58   3
  -7   1  -6  164.72    5.31   2
  -8  -1  -6   55.39    4.53   3
  -8  -1  -6   60.18    3.74   2
  -8   1  -6   62.28    4.42   3
   8  -1   6   54.65    4.12   1
  -8   1  -6   54.91    3.55   2
   8   1   6   56.09    4.35   1
   9   1   6    0.04    1.64   1
  -9   1  -6   -0.10    1.55   2
  -9   1  -6    2.81    1.98   3
   9  -1   6   -1.25    1.63   1
  -9  -1  -6   -1.92    1.83   3
 -10  -1  -6   34.00    4.38   3
 -10   1  -6   35.02    4.38   3
  10   1   6   30.73    4.11   1
  10  -1   6   44.10    4.94   1
  11  -1   6    7.35    3.05   1
 -11   1  -6   12.63    3.23   3
 -11  -1  -6   14.70    3.58   3
  11   1   6   11.89    3.26   1
  12  -1   6   62.04    6.39   1
 -12  -1  -6   52.26    5.73   3
 -12   1  -6   52.40    5.70   3
  12   1   6   44.23    5.46   1
 -12   2   6    5.68    2.63   2
 -12  -2   6    4.56    2.86   3
  12   2  -6   -0.15    2.71   1
  12  -2  -6    0.61    2.05   1
 -11  -2   6    0.60    2.35   3
 -11   2   6    9.30    3.01   2
 -11  -2   6    0.60    2.37   2
  11  -2  -6    2.99    2.69   1
  11   2  -6    3.78    2.42   1
 -10  -2   6   29.00    4.27   2
  10  -2  -6   34.74    4.92   1
 -10  -2   6   35.77    4.19   3
 -10   2   6   33.61    4.51   2
 -10   2   6   32.01    3.63   3
  10   2  -6   33.59    4.15   1
   9  -2  -6    7.06    2.77   1
  -9   2   6    4.72    2.24   2
  -9   2   6    9.21    2.12   3
   9   2  -6    7.20    2.50   1
  -9  -2   6    5.56    1.99   3
  -9  -2   6    2.69    1.94   2
  -8   2   6   10.87    2.53   2
  -8   2   6   15.88    2.63   3
   8   2  -6   12.84    2.77   1
   8  -2  -6   15.27    3.00   1
  -8  -2   6   10.92    2.46   3
  -8  -2   6   14.08    2.82   2
  -7   2   6    3.62    1.55   3
   7  -2  -6    3.24    1.75   1
  -7   2   6    4.47    1.93   2
  -7  -2   6    2.40    1.74   2
  -7  -2   6    3.15    1.52   3
   7   2  -6    1.89    1.50   1
  -6  -2   6  158.70    5.83   2
  -6   2   6  160.81    6.11   2
  -6   2   6  159.26    4.82   3
   6  -2  -6  156.66    5.93   1
  -6  -2   6  152.98    5.33   3
   6   2  -6  150.77    5.69   1
  -5  -2   6   52.93    3.01   3
  -5   2   6   55.90    2.55   3
  -5  -2   6   55.59    3.30   2
  -5   2   6   50.79    3.18   2
   5   2  -6   54.91    3.24   1
   5  -2  -6   55.85    3.34   1
   4  -2  -6   41.28    2.64   1
  -4   2   6   41.05    2.68   2
   4   2  -6   44.16    2.47   1
  -4  -2   6   42.80    2.54   3
  -4  -2   6   42.85    2.76   2
  -4   2   6   45.68    2.13   3
  -3   2   6  656.34    8.77   3
  -3  -2   6  653.15   10.35   3
   3   2  -6  657.01   10.33   1
  -3  -2   6  658.96   10.90   2
  -3   2   6  661.39   11.09   2
  -2   2   6  278.20    5.99   1
  -2  -2   6  265.48    5.56   3
  -2   2   6  265.75    5.76   2
  -2   2   6  267.74    3.91   3
   2   2  -6  270.28    4.90   1
   1   2  -6 1120.47   14.50   2
  -1  -2   6 1109.79   14.69   1
  -1   2   6 1119.57   14.80   2
  -1   2   6 1116.60   16.22   1
   0   2   6 2116.89   24.98   2
   0  -2   6 2123.70   26.68   1
   0   2  -6 2120.06   24.53   2
   0   2   6 2113.94   27.97   1
  -1   2  -6 1106.42   13.41   2
   1  -2   6 1127.65   15.06   1
   1   2   6 1109.37   16.04   1
  -1   2  -6 1082.52   14.54   3
   1   2   6 1101.46   13.80   2
  -1  -2  -6 1103.25   13.70   3
   2   2   6  244.07    5.48   1
   2   2   6  248.09    4.52   2
   2  -2   6  256.89    5.33   1
  -2  -2  -6  243.74    5.15   3
  -2   2  -6  260.43    4.28   2
  -2   2  -6  252.60    5.47   3
  -3  -2  -6  673.02   10.77   3
   3   2   6  672.33   11.25   1
   3   2   6  632.12    9.46   2
  -3   2  -6  658.62    9.37   2
  -3   2  -6  656.90   13.37   3
   3  -2   6  675.28   11.16   1
   4   2   6   40.19    2.58   1
   4   2   6   41.02    2.11   2
  -4   2  -6   39.44    2.03   2
  -4  -2  -6   40.52    2.68   3
  -4   2  -6   41.48    5.72   3
   4  -2   6   44.90    2.78   1
  -5  -2  -6   56.97    3.24   3
  -5   2  -6   56.49    2.66   2
   5   2   6   55.14    2.70   2
  -5   2  -6   51.40    3.18   3
   5   2   6   52.20    3.17   1
   5  -2   6   54.28    3.23   1
   6   2   6  139.83    5.35   1
  -6   2  -6  153.97    4.80   2
   6   2   6  149.84    4.73   2
  -6   2  -6  156.03    5.71   3
  -6  -2  -6  154.58    5.73   3
   6  -2   6  160.89    6.10   1
  -7  -2  -6    2.26    1.62   3
   7   2   6    1.31    1.49   1
  -7   2  -6    0.49    1.65   3
  -7   2  -6    2.14    1.21   2
   7   2   6    3.42    1.44   2
   7  -2   6    2.16    1.49   1
  -8   2  -6   15.03    2.50   2
   8  -2   6   11.92    2.54   1
  -8   2  -6    9.69    2.59   3
   8   2   6   13.42    2.54   1
   8   2   6   10.78    1.97   2
  -8  -2  -6   11.79    2.59   3
   9   2   6    3.39    2.00   1
   9   2   6    6.76    2.15   2
   9  -2   6    3.11    1.93   1
  -9  -2  -6    6.41    2.30   3
  -9   2  -6   10.22    2.87   3
 -10  -2  -6   31.57    4.35   3
 -10   2  -6   34.58    4.25   3
  10  -2   6   27.02    4.09   1
  10   2   6   32.95    4.29   1
  11   2   6    0.01    2.03   1
 -11  -2  -6    3.04    2.32   3
  11  -2   6    2.31    2.52   1
 -11   2  -6    6.15    2.90   3
 -12  -2  -6    4.93    3.27   3
 -12   2  -6    0.51    2.74   3
  12   2   6    0.94    2.46   1
  12  -2   6    2.21    2.15   1
 -12   3   6   40.73    5.40   2
 -12  -3   6   30.62    4.57   3
  12  -3  -6   26.54    4.53   1
  12   3  -6   31.72    4.74   1
  12   3  -6   31.02    4.89   2
 -11   3   6   40.95    5.20   2
  11   3  -6   31.09    4.46   1
  11   3  -6   48.50    5.57   2
 -11  -3   6   46.10    5.14   3
  11  -3  -6   45.73    5.78   1
 -10  -3   6   14.69    3.04   3
  10   3  -6   22.16    3.70   1
 -10   3   6   31.40    4.39   2
  10   3  -6   16.98    3.55   2
  10  -3  -6   22.92    4.22   1
  -9  -3   6    6.19    2.15   3
   9  -3  -6    5.96    2.69   1
  -9   3   6    3.28    2.24   2
   9   3  -6    4.85    2.00   1
   8  -3  -6  168.25    7.49   1
   8   3  -6  170.41    6.78   1
  -8   3   6  166.66    5.97   3
  -8  -3   6  173.26    6.74   3
  -8   3   6  171.82    7.19   2
  -7   3   6  294.37    9.00   2
  -7  -3   6  291.54    8.41   3
  -7   3   6  284.21    7.10   3
   7   3  -6  291.11    8.39   1
   7  -3  -6  278.14    9.07   1
  -7  -3   6  285.33    8.70   2
  -6  -3   6   36.71    3.14   3
   6  -3  -6   31.94    3.33   1
  -6   3   6   36.59    2.42   3
  -6   3   6   46.15    3.71   2
  -6  -3   6   38.72    3.09   2
   6   3  -6   34.08    2.71   1
  -5   3   6   61.94    3.59   2
  -5   3   6   67.88    2.73   3
  -5  -3   6   63.87    3.35   3
   5  -3  -6   68.76    3.76   1
   5   3  -6   68.27    3.32   1
  -4   3   6   18.26    2.22   2
  -4   3   6   17.83    1.35   3
   4  -3  -6   17.97    2.13   1
   4   3  -6   19.75    2.23   2
   4   3  -6   22.27    1.86   1
  -4  -3   6   18.61    2.17   3
  -3   3   6    7.71    1.51   2
   3   3  -6    8.97    1.57   2
  -3   3   6    7.79    0.77   3
   3  -3  -6    6.87    1.41   1
  -3  -3   6    6.50    1.34   3
   3   3  -6    8.86    1.09   1
   2   3  -6  627.93    8.92   1
  -2  -3   6  638.90   10.22   3
   2   3  -6  644.85   10.33   2
  -2   3   6  628.34   10.42   2
  -2   3   6  594.34   10.70   1
  -1   3   6 3678.11   46.63   1
  -1  -3   6 3685.38   44.96   1
   1   3  -6 3670.95   42.28   2
  -1   3   6 3664.82   42.83   2
   0   3   6   -0.07    0.72   1
   0   3  -6   -0.28    0.51   2
   0  -3   6    0.03    0.39   1
   0   3   6    0.53    0.60   2
   0  -3  -6   -0.06    0.36   3
  -1   3  -6 3596.18   41.21   3
  -1   3  -6 3609.70   40.84   2
   1   3   6 3602.08   41.31   2
   1   3   6 3642.64   45.69   1
  -1  -3  -6 3646.74   39.82   3
   1  -3   6 3547.89   44.15   1
  -2   3  -6  630.28   10.25   3
  -2   3  -6  641.02    9.22   2
   2   3   6  620.28    9.51   2
   2   3   6  639.13   10.80   1
   2  -3   6  632.28   10.18   1
  -2  -3  -6  634.72    9.62   3
   3   3   6    8.39    1.27   2
   3   3   6    8.40    1.35   1
   3  -3   6    7.92    1.37   1
  -3  -3  -6    7.55    1.42   3
  -3   3  -6    8.51    1.68   3
  -4  -3  -6   18.07    2.05   3
  -4   3  -6   21.20    3.64   3
   4  -3   6   19.13    2.01   1
  -4   3  -6   19.36    1.69   2
   4   3   6   19.28    1.93   1
   4   3   6   20.37    1.75   2
   5  -3   6   70.14    3.69   1
   5   3   6   71.40    3.51   1
  -5   3  -6   57.97    5.38   3
   5   3   6   73.92    3.19   2
  -5   3  -6   68.77    3.08   2
  -5  -3  -6   67.19    3.71   3
   6   3   6   37.46    2.60   2
  -6   3  -6   36.70    2.57   2
  -6   3  -6   34.18    3.31   3
   6  -3   6   34.76    3.19   1
  -6  -3  -6   39.22    3.50   3
   6   3   6   35.23    2.78   1
  -7  -3  -6  282.67    8.48   3
  -7   3  -6  285.12    7.45   2
   7   3   6  275.10    8.27   1
  -7   3  -6  252.49    8.44   3
   7  -3   6  273.47    8.67   1
   7   3   6  286.92    7.61   2
   8  -3   6  170.89    7.11   1
  -8  -3  -6  161.47    6.83   3
   8   3   6  167.82    6.96   1
  -8   3  -6  178.29    6.36   2
   8   3   6  146.07    5.81   2
  -8   3  -6  169.15    6.89   3
  -9   3  -6    5.87    2.36   3
  -9  -3  -6    1.84    2.13   3
   9   3   6    4.24    1.80   2
   9   3   6    5.52    2.06   1
   9  -3   6    3.91    2.01   1
 -10   3  -6   23.28    3.78   3
  10  -3   6   19.51    3.54   1
 -10  -3  -6   16.01    3.33   3
  10   3   6   18.33    3.34   1
  11   3   6   44.95    5.02   1
 -11   3  -6   40.95    5.05   3
 -11  -3  -6   37.15    4.90   3
  11  -3   6   45.58    5.20   1
 -12   3  -6   36.10    5.25   3
 -12  -3  -6   36.24    5.17   3
  12   3   6   32.90    4.81   1
  12  -3   6   34.58    4.90   1
  12  -4  -6    3.48    2.49   1
 -12   4   6   -1.51    2.45   2
  12   4  -6    6.31    2.95   2
 -12  -4   6    1.95    2.58   3
  11  -4  -6    1.10    2.71   1
  11   4  -6    7.57    3.04   2
 -11  -4   6    0.15    2.37   3
 -11   4   6    3.05    2.70   2
 -10  -4   6   20.10    3.49   3
  10   4  -6   22.78    3.88   2
  10   4  -6   13.50    3.07   1
  10  -4  -6   20.46    4.10   1
 -10   4   6   17.32    3.65   2
  -9   4   6   54.10    5.21   2
   9   4  -6   49.19    4.59   2
   9  -4  -6   55.05    5.20   1
  -9  -4   6   63.10    4.90   3
   9   4  -6   51.87    4.36   1
   8   4  -6  222.80    7.61   1
  -8  -4   6  227.56    8.00   3
   8  -4  -6  208.15    8.55   1
  -8   4   6  225.76    8.54   2
   8   4  -6  222.16    8.30   2
  -7  -4   6    0.85    1.46   3
   7  -4  -6    0.60    1.40   1
  -7   4   6    0.20    1.19   3
  -7   4   6    0.38    1.78   2
   7   4  -6    0.41    1.75   2
   7   4  -6    1.31    1.17   1
   6  -4  -6    1.30    1.36   1
  -6   4   6    3.27    1.63   2
  -6   4   6    3.38    1.27   3
  -6  -4   6    4.12    1.54   3
   6   4  -6    4.11    1.37   1
   6   4  -6    0.79    1.49   2
  -5  -4   6    7.53    1.68   3
  -5   4   6    7.99    1.17   3
   5   4  -6    5.94    1.60   2
   5  -4  -6    7.00    1.67   1
  -5   4   6    8.02    1.83   2
   5   4  -6    7.29    1.40   1
   4   4  -6  154.90    5.33   2
  -4   4   6  151.99    5.50   2
  -4   4   6  153.41    3.54   3
  -4  -4   6  149.51    4.98   3
   4   4  -6  148.58    4.24   1
   4  -4  -6  158.36    5.25   1
   3   4  -6 1234.16   16.95   1
  -3   4   6 1232.33   14.45   3
  -3   4   6 1234.52   18.60   2
   3   4  -6 1237.46   18.19   2
   3  -4  -6 1232.93   18.90   1
  -3  -4   6 1231.98   17.93   3
  -2  -4   6   95.84    3.64   3
  -2   4   6   96.39    3.69   1
  -2   4   6   95.62    3.73   2
   2   4  -6  100.83    2.29   1
   2   4  -6   94.69    3.57   2
   1   4  -6   88.84    3.14   2
  -1   4   6   91.22    3.35   2
  -1   4   6   85.12    3.27   1
   0  -4   6  866.45   11.42   1
   0   4   6  859.93   13.77   1
   0  -4  -6  862.95   10.41   3
   0   4  -6  864.96   12.53   2
   0   4   6  860.71   12.87   2
   1   4   6   96.03    3.42   1
  -1  -4  -6   96.55    2.73   3
  -1   4  -6   90.85    3.35   3
   1   4   6  105.46    3.34   2
  -1   4  -6   91.94    3.01   2
   1  -4   6   95.85    2.50   1
   2  -4   6  100.15    3.19   1
  -2  -4  -6   94.39    3.11   3
   2   4   6   89.60    3.42   1
  -2   4  -6   93.14    3.56   3
  -2   4  -6   90.07    2.99   2
   2   4   6   98.25    3.33   2
   3   4   6 1221.94   17.27   2
  -3   4  -6 1229.47   17.91   3
  -3   4  -6 1226.12   16.97   2
   3  -4   6 1238.79   18.47   1
   3   4   6 1240.61   18.74   1
  -3  -4  -6 1239.63   17.27   3
  -4   4  -6  152.15    4.49   2
   4   4   6  158.52    5.03   1
  -4   4  -6  150.97    6.67   3
  -4  -4  -6  144.16    4.89   3
   4   4   6  162.64    4.74   2
   4  -4   6  152.16    5.06   1
   5   4   6    9.14    1.67   1
  -5  -4  -6    7.71    1.78   3
   5   4   6    7.51    1.58   2
   5  -4   6    7.25    1.77   1
  -5   4  -6    6.17    1.49   2
  -5   4  -6    8.45    3.33   3
   6   4   6    4.30    1.57   2
  -6  -4  -6    1.50    1.60   3
  -6   4  -6    1.91    1.33   2
   6   4   6    1.59    1.28   1
  -6   4  -6    1.37    1.83   3
   6  -4   6    3.06    1.59   1
  -7  -4  -6    3.16    1.82   3
  -7   4  -6    1.99    2.07   3
   7   4   6    1.62    1.51   1
   7  -4   6    0.91    1.41   1
   7   4   6    0.79    1.63   2
  -7   4  -6    0.14    1.17   2
   8  -4   6  234.29    8.54   1
   8   4   6  210.41    7.67   1
   8   4   6  218.93    7.38   2
  -8   4  -6  234.85    8.20   3
  -8   4  -6  221.05    7.37   2
  -8  -4  -6  226.00    8.03   3
   9  -4   6   56.95    4.93   1
   9   4   6   55.36    4.03   2
  -9  -4  -6   54.55    5.07   3
   9   4   6   53.03    4.25   1
  -9   4  -6   65.97    5.25   3
  10   4   6   20.23    3.57   1
 -10   4  -6   22.39    3.80   3
 -10  -4  -6   18.24    3.53   3
  10  -4   6   18.43    3.41   1
 -11  -4  -6    4.56    2.66   3
 -11   4  -6    4.95    3.09   3
  11   4   6    6.40    2.83   1
  11  -4   6    8.67    2.90   1
 -12   4  -6   -2.12    2.40   3
  12   4   6    0.58    2.30   1
  12  -4   6    1.85    2.00   1
 -12  -4  -6    0.62    2.43   3
  12  -5  -6    4.58    3.11   1
 -12   5   6   11.43    2.95   2
  12   5  -6    1.94    2.58   2
 -11   5   6    1.37    2.37   2
  11  -5  -6    2.16    2.85   1
 -11  -5   6    1.73    2.59   3
  11   5  -6    2.58    2.72   2
 -10   5   6    4.42    2.72   2
 -10  -5   6    1.19    2.12   3
  10  -5  -6    6.46    2.66   1
  10   5  -6    5.77    2.71   2
  -9   5   6    2.55    2.39   2
  -9  -5   6    5.72    2.15   3
   9   5  -6    9.81    2.70   2
   9  -5  -6    3.73    2.06   1
   8  -5  -6   23.48    3.59   1
  -8   5   6   28.41    3.78   2
   8   5  -6   19.34    3.34   2
  -8  -5   6   26.94    3.63   3
  -7   5   6   37.04    3.97   2
  -7  -5   6   38.83    3.96   3
   7   5  -6   45.02    4.28   2
   7  -5  -6   39.20    3.97   1
  -6   5   6   17.48    2.87   2
   6  -5  -6   17.53    2.73   1
  -6  -5   6   12.33    2.42   3
   6   5  -6   20.64    2.27   1
   6   5  -6   13.78    2.38   2
   5   5  -6    3.67    1.06   1
   5  -5  -6    1.01    1.19   1
   5   5  -6    3.32    1.57   2
  -5   5   6    3.27    1.55   2
  -5  -5   6    3.28    1.51   3
   4   5  -6  221.63    6.72   2
  -4  -5   6  230.78    6.77   3
  -4   5   6  235.49    7.10   2
   4   5  -6  224.47    4.97   1
   4  -5  -6  233.77    6.75   1
  -4   5   6  230.20    4.44   3
   3   5  -6   97.53    2.55   1
  -3  -5   6   97.77    4.17   3
  -3   5   6   98.35    4.33   2
  -3   5   6  102.61    2.23   3
   3   5  -6   99.49    4.21   2
   3  -5  -6   99.92    4.04   1
  -2   5   6  114.64    4.34   2
  -2  -5   6  111.91    4.19   3
   2   5  -6  119.91    4.23   2
  -2   5   6  114.63    4.25   1
   1   5  -6  406.57    8.14   2
  -1   5   6  413.93    5.39   3
  -1   5   6  403.71    8.45   2
  -1   5   6  400.25    8.30   1
   0   5   6    1.17    0.90   1
   0   5   6   -1.34    0.70   2
   0  -5  -6   -0.72    0.47   3
   0   5  -6    0.69    0.85   2
   1  -5   6  389.59    6.27   1
  -1  -5  -6  399.88    6.59   3
   1   5   6  392.78    8.15   1
   1   5   6  391.89    7.89   2
  -1   5  -6  383.04    7.43   2
  -1   5  -6  393.04    7.98   3
   2   5   6  125.68    4.19   2
   2   5   6  118.08    4.27   1
  -2   5  -6  121.17    4.26   3
  -2  -5  -6  121.18    3.70   3
   2  -5   6  121.42    3.68   1
  -2   5  -6  117.10    3.88   2
   3   5   6  112.16    4.21   1
  -3   5  -6  103.78    3.87   2
  -3   5  -6  108.31    4.16   3
   3   5   6  101.47    3.94   2
   3  -5   6  102.27    3.77   1
  -3  -5  -6   98.91    3.85   3
  -4   5  -6  233.87    7.46   3
   4   5   6  230.52    6.37   1
  -4   5  -6  227.38    5.99   2
  -4  -5  -6  222.41    6.18   3
   4   5   6  236.22    6.31   2
   4  -5   6  235.16    6.50   1
  -5   5  -6    3.62    1.26   2
  -5  -5  -6    3.62    1.52   3
   5   5   6    2.22    1.32   2
  -5   5  -6    7.62    3.28   3
   5   5   6    1.16    1.18   1
   5  -5   6    1.83    1.36   1
   6  -5   6   15.74    2.64   1
   6   5   6   20.17    2.64   1
  -6   5  -6   24.00    4.80   3
  -6  -5  -6   19.30    2.73   3
   6   5   6   15.03    2.39   2
  -6   5  -6   17.93    2.45   2
   7  -5   6   43.28    4.01   1
  -7  -5  -6   36.32    3.86   3
   7   5   6   37.21    3.36   2
  -7   5  -6   39.75    3.37   2
  -7   5  -6   43.20    4.14   3
   7   5   6   37.90    3.49   1
   8   5   6   25.97    3.40   1
   8   5   6   19.98    2.86   2
  -8   5  -6   23.90    3.14   2
  -8   5  -6   28.90    3.81   3
   8  -5   6   26.19    3.49   1
  -8  -5  -6   23.57    3.48   3
   9   5   6    5.31    2.19   1
  -9  -5  -6   10.65    3.00   3
  -9   5  -6    7.98    2.58   3
   9   5   6   10.26    2.46   2
   9  -5   6    5.40    2.11   1
  10  -5   6    3.18    2.04   1
 -10   5  -6    5.81    2.62   3
  10   5   6    2.97    2.24   1
  10   5   6    6.20    2.33   2
 -10  -5  -6    5.01    2.58   3
  11   5   6    0.83    2.33   1
 -11   5  -6    0.86    2.71   3
 -11  -5  -6    1.84    2.10   3
  11  -5   6    2.05    2.23   1
  12   5   6    0.65    2.50   1
  12  -5   6    3.61    2.48   1
 -11  -6   6   -0.42    2.50   3
 -11   6   6    4.39    2.71   2
  11   6  -6   -2.96    2.32   2
  11  -6  -6    2.81    2.92   1
  10  -6  -6   -0.88    2.28   1
 -10   6   6    2.15    2.42   2
  10   6  -6    0.55    2.30   2
 -10  -6   6   -0.26    2.01   3
   9   6  -6   78.43    5.60   2
  -9   6   6   89.37    6.13   2
  -9  -6   6   92.79    5.77   3
   9  -6  -6   91.08    6.09   1
   8  -6  -6    4.14    2.31   1
   8   6  -6    4.50    2.05   2
  -8   6   6    2.07    1.95   2
  -8  -6   6    7.73    2.61   3
   7   6  -6   36.79    3.97   2
  -7  -6   6   37.29    3.91   3
  -7   6   6   46.73    4.45   2
   7  -6  -6   41.01    4.17   1
  -6   6   6   25.01    3.57   2
  -6  -6   6   26.03    3.35   3
   6   6  -6   23.97    3.36   2
   6  -6  -6   28.13    3.30   1
  -5   6   6  438.18   10.87   2
  -5  -6   6  428.93   10.26   3
   5  -6  -6  413.72   10.41   1
   5   6  -6  415.81   10.44   2
   4   6  -6   16.68    2.46   2
   4  -6  -6   14.48    2.26   1
  -4   6   6   10.46    2.14   2
  -4  -6   6   17.66    2.54   3
   3   6  -6  531.63   10.89   2
  -3  -6   6  536.87   10.93   3
   3  -6  -6  548.35   10.89   1
  -3   6   6  525.27   11.31   2
  -2   6   6   25.37    2.24   1
   2   6  -6   23.44    2.42   2
  -2   6   6   23.42    2.56   2
  -2   6   6   27.65    1.39   3
  -2  -6   6   23.45    2.42   3
  -1   6   6  266.17    6.97   2
   1   6  -6  273.56    6.83   2
  -1   6   6  277.76    4.40   3
  -1   6   6  272.49    6.76   1
   0  -6  -6 1416.34   17.04   3
   0   6   6 1380.61   20.59   2
   0   6  -6 1395.07   20.08   2
   0   6   6 1433.01   20.89   1
  -1   6  -6  279.86    6.75   2
  -1   6  -6  284.71    6.89   3
   1  -6   6  284.95    5.05   1
   1   6   6  277.14    6.84   1
   1   6   6  281.82    7.08   2
  -1  -6  -6  285.10    5.56   3
   2   6   6   24.37    2.36   2
  -2   6  -6   17.82    2.18   3
   2   6   6   25.50    2.25   1
  -2   6  -6   27.49    2.34   2
  -2  -6  -6   25.21    1.95   3
   2  -6   6   22.36    1.68   1
   3  -6   6  536.25   10.11   1
   3   6   6  549.00   10.88   1
  -3   6  -6  543.66   10.50   2
   3   6   6  543.91   10.71   2
  -3   6  -6  542.52   10.61   3
  -3  -6  -6  558.90   10.09   3
   4   6   6   12.93    2.13   2
  -4  -6  -6   15.07    2.15   3
   4   6   6   15.42    2.15   1
  -4   6  -6   18.83    2.16   2
  -4   6  -6   13.43    2.42   3
   4  -6   6   12.33    1.99   1
   5  -6   6  411.75   10.21   1
   5   6   6  429.54    9.85   2
  -5   6  -6  444.56    9.90   2
  -5   6  -6  417.79   13.48   3
   5   6   6  446.93   10.26   1
  -5  -6  -6  441.47   10.03   3
  -6   6  -6   22.44    5.44   3
  -6   6  -6   30.38    3.08   2
   6  -6   6   26.26    3.06   1
  -6  -6  -6   32.06    3.35   3
   6   6   6   25.34    2.99   1
   6   6   6   28.38    3.14   2
   7  -6   6   42.73    3.99   1
   7   6   6   47.21    4.14   1
  -7  -6  -6   51.11    4.35   3
   7   6   6   50.75    3.96   2
  -7   6  -6   45.58    3.77   2
  -7   6  -6   42.55    4.16   3
   8   6   6    4.73    1.98   1
  -8  -6  -6    2.62    1.97   3
   8   6   6    5.47    1.95   2
   8  -6   6    5.28    2.05   1
  -8   6  -6    5.05    2.10   2
  -8   6  -6    4.11    2.43   3
   9  -6   6   98.26    6.06   1
  -9  -6  -6   86.65    5.81   3
  -9   6  -6   95.96    5.87   3
   9   6   6   85.19    5.41   1
   9   6   6   98.99    5.61   2
  10  -6   6    2.72    2.14   1
  10   6   6    1.10    2.12   1
 -10  -6  -6   -0.32    2.06   3
  10   6   6    4.83    2.16   2
 -10   6  -6    4.13    2.53   3
 -11  -6  -6    5.06    2.47   3
  11  -6   6    4.17    2.45   1
  11   7  -6   22.53    4.37   2
  11  -7  -6   26.51    4.63   1
 -11   7   6   13.91    3.66   2
 -11  -7   6   28.79    4.63   3
 -10  -7   6   11.48    3.24   3
  10   7  -6   11.13    3.54   2
  10  -7  -6   12.73    3.76   1
 -10   7   6    6.88    2.81   2
  -9   7   6    7.75    2.98   2
  -9  -7   6    9.98    2.92   3
   9   7  -6   10.72    3.03   2
   9  -7  -6    7.04    2.51   1
  -8   7   6    1.11    2.10   2
  -8  -7   6    2.64    2.25   3
   8   7  -6    5.71    2.39   2
   8  -7  -6    0.90    1.60   1
  -7   7   6  104.85    5.89   2
   7  -7  -6   91.51    5.46   1
  -7  -7   6   95.87    5.47   3
   7   7  -6  103.16    5.76   2
   6   7  -6    5.73    2.15   2
  -6   7   6    4.58    2.08   2
  -6  -7   6    5.46    2.13   3
   6  -7  -6    5.34    2.19   1
  -5  -7   6   89.79    4.85   3
   5   7  -6   75.80    4.61   2
   5  -7  -6   97.02    4.93   1
  -5   7   6   88.33    5.17   2
  -4   7   6   37.35    3.58   2
  -4  -7   6   36.61    3.27   3
   4  -7  -6   33.07    3.01   1
   4   7  -6   39.22    3.58   2
  -3   7   6    6.54    1.88   2
   3  -7  -6    9.33    1.84   1
   3   7  -6    9.62    2.06   2
  -3  -7   6   11.10    2.31   3
  -2   7   6  269.83    7.04   1
   2   7  -6  262.61    7.39   2
  -2   7   6  284.07    7.99   2
  -1   7   6  162.50    5.70   2
  -1   7   6  161.72    5.26   1
   1   7  -6  166.34    5.77   2
   0   7   6   -1.66    0.96   2
   0   7  -6    0.66    1.19   2
   0   7   6   -0.93    0.93   1
   1   7   6  163.26    5.18   1
   1   7   6  152.79    5.51   2
  -1   7  -6  157.44    5.29   3
  -1  -7  -6  167.43    4.32   3
  -1   7  -6  155.01    5.29   2
  -2  -7  -6  255.28    6.00   3
  -2   7  -6  254.05    6.89   3
   2  -7   6  265.20    5.70   1
  -2   7  -6  264.47    7.05   2
   2   7   6  261.28    6.83   1
   2   7   6  270.84    7.30   2
  -3  -7  -6   11.40    1.88   3
  -3   7  -6   10.77    1.97   3
  -3   7  -6    9.55    1.91   2
   3  -7   6    7.23    1.45   1
   3   7   6    9.43    1.96   2
   3   7   6   11.67    1.88   1
   4   7   6   32.11    3.05   2
   4  -7   6   33.14    2.69   1
  -4   7  -6   36.47    3.13   3
  -4  -7  -6   33.36    3.03   3
   4   7   6   34.24    2.90   1
  -4   7  -6   34.56    3.08   2
   5  -7   6   85.87    4.47   1
  -5   7  -6   85.56    4.48   2
   5   7   6   89.63    4.79   2
   5   7   6   89.09    4.45   1
  -5  -7  -6   94.59    4.66   3
  -5   7  -6   92.94    6.81   3
  -6   7  -6    6.09    4.59   3
  -6   7  -6    8.21    2.12   2
   6   7   6    7.74    2.12   1
   6  -7   6    6.83    1.97   1
  -6  -7  -6    9.67    2.40   3
   6   7   6    7.37    2.06   2
  -7   7  -6  102.37    5.37   2
  -7   7  -6   98.76    6.53   3
  -7  -7  -6   96.49    5.19   3
   7  -7   6   97.78    5.40   1
   7   7   6  104.38    5.29   1
   7   7   6   93.61    5.09   2
  -8  -7  -6    0.77    1.81   3
  -8   7  -6    6.22    2.88   3
   8  -7   6    4.19    1.99   1
  -8   7  -6    0.83    1.72   2
   8   7   6    4.41    2.16   2
  -9  -7  -6   11.82    2.91   3
   9   7   6    9.22    2.59   2
   9  -7   6    5.09    2.22   1
  -9   7  -6    4.57    2.71   3
 -10  -7  -6   15.67    3.52   3
  10   7   6    8.52    2.84   2
  10  -7   6   12.74    3.14   1
 -11  -7  -6   21.41    3.97   3
  11  -7   6   15.85    3.64   1
 -10   8   6    0.92    2.46   2
  10  -8  -6    2.26    2.36   1
 -10  -8   6   -2.74    1.83   3
  10   8  -6    2.56    2.79   2
   9   8  -6    4.41    2.66   2
  -9  -8   6    3.03    2.38   3
   9  -8  -6   11.77    3.50   1
  -9   8   6    6.68    2.90   2
  -8   8   6    1.99    2.20   2
   8  -8  -6    0.75    2.05   1
   8   8  -6    3.88    2.35   2
  -8  -8   6    1.86    2.16   3
  -7   8   6    2.35    2.23   2
   7  -8  -6    3.97    1.88   1
  -7  -8   6    3.02    2.16   3
   7   8  -6    0.90    1.79   2
  -6  -8   6    7.22    2.37   3
   6   8  -6   11.20    2.44   2
  -6   8   6   13.91    3.04   2
   6  -8  -6   11.98    2.48   1
   5  -8  -6  169.15    6.66   1
  -5  -8   6  162.81    6.81   3
  -5   8   6  165.59    7.20   2
   5   8  -6  167.80    6.95   2
   4  -8  -6    0.76    1.50   1
  -4  -8   6   -1.63    1.29   3
  -4   8   6   -0.52    1.68   2
   4   8  -6    0.45    1.62   2
  -3   8   6   71.16    4.42   2
  -3  -8   6   71.30    4.22   3
   3   8  -6   67.43    4.25   2
   3  -8  -6   70.86    3.76   1
  -2   8   6   63.17    3.57   1
   2   8  -6   70.25    4.06   2
  -2   8   6   66.02    4.18   2
  -1   8   6    2.58    1.59   2
  -1   8   6    5.26    1.45   1
   1   8  -6    3.81    1.63   2
   0   8   6   -0.51    1.18   2
   0   8   6    0.41    1.09   1
   0   8  -6    0.38    1.23   2
  -1  -8  -6    4.22    1.26   3
  -1   8  -6    3.96    1.59   3
   1   8   6    2.95    1.42   2
  -1   8  -6    3.90    1.73   2
   1   8   6    3.82    1.37   1
   2   8   6   63.32    3.25   1
  -2   8  -6   69.78    3.89   2
  -2   8  -6   58.48    3.46   3
  -2  -8  -6   67.99    3.35   3
   2   8   6   56.45    3.67   2
  -3  -8  -6   74.57    3.78   3
   3   8   6   84.28    4.45   2
  -3   8  -6   73.89    4.13   2
   3   8   6   69.86    3.73   1
  -3   8  -6   72.95    4.05   3
  -4  -8  -6    1.41    1.53   3
  -4   8  -6    0.71    1.58   3
   4   8   6   -0.70    1.35   2
  -4   8  -6   -0.44    1.34   2
   4  -8   6   -0.78    1.12   1
   5   8   6  165.37    6.45   2
   5  -8   6  172.29    6.41   1
  -5  -8  -6  162.24    6.18   3
  -5   8  -6  158.93    6.31   2
   6   8   6   11.56    2.42   2
  -6  -8  -6   12.63    2.47   3
   6  -8   6   14.40    2.48   1
  -6   8  -6   11.98    2.50   2
  -6   8  -6   30.60    6.51   3
   7  -8   6    0.39    1.58   1
  -7   8  -6   -1.58    3.86   3
  -7  -8  -6    2.43    1.69   3
  -7   8  -6    2.40    1.91   2
   7   8   6    0.24    1.79   2
   8   8   6    2.56    2.14   2
  -8  -8  -6    4.08    2.35   3
   8  -8   6    3.68    1.85   1
  -9  -8  -6    4.24    2.47   3
   9  -8   6    6.08    2.37   1
   9   8   6   10.77    3.06   2
  10   8   6    4.52    2.58   2
  10  -8   6    4.04    2.56   1
 -10  -8  -6    3.06    2.16   3
  10  -9  -6    3.44    3.16   1
 -10  -9   6    5.10    2.46   3
  10   9  -6   10.14    3.32   2
 -10   9   6    1.34    2.17   2
   9   9  -6   24.95    3.98   2
  -9   9   6   28.20    4.81   2
   9  -9  -6   31.50    4.86   1
  -9  -9   6   28.51    4.37   3
   8  -9  -6    1.95    2.07   1
   8   9  -6    0.35    2.23   2
  -8  -9   6   -0.56    2.20   3
  -8   9   6    1.09    2.33   2
  -7  -9   6   63.89    5.58   3
  -7   9   6   59.85    5.79   2
   7  -9  -6   65.31    4.96   1
   7   9  -6   51.65    5.16   2
  -6   9   6   52.79    4.95   2
   6   9  -6   41.73    4.62   2
  -6  -9   6   47.64    4.60   3
   6  -9  -6   42.27    4.22   1
   5   9  -6    1.69    1.73   2
  -5   9   6    0.05    1.66   2
  -5  -9   6    0.88    1.80   3
   5  -9  -6    2.91    1.73   1
   4  -9  -6   17.19    2.71   1
  -4   9   6   20.61    3.44   2
   4   9  -6   18.99    3.15   2
  -4  -9   6   17.00    3.00   3
   3  -9  -6   15.03    2.36   1
   3   9  -6   15.91    2.70   2
  -3   9   6   15.02    2.71   2
   2  -9  -6   74.08    3.86   1
   2   9  -6   67.04    4.23   2
  -2   9   6   63.14    4.25   2
  -1   9   6  147.64    6.18   2
   1   9  -6  134.92    5.79   2
  -1   9   6  151.63    5.10   1
   0   9  -6    0.31    1.36   2
   0   9   6   -0.69    1.16   1
   0   9   6    0.38    1.56   2
  -1   9  -6  162.57    6.41   2
  -1   9  -6  158.03    6.10   3
   1   9   6  152.53    6.41   2
   2   9   6   79.93    4.70   2
  -2   9  -6   71.26    4.39   2
  -2   9  -6   70.82    4.00   3
  -3   9  -6   20.53    2.95   3
   3   9   6   15.14    2.63   2
  -3  -9  -6   17.94    2.46   3
  -3   9  -6   20.72    3.02   2
  -4  -9  -6   17.61    2.73   3
   4   9   6   23.15    3.15   2
  -4   9  -6   19.30    2.94   2
  -4   9  -6   23.59    3.06   3
   5   9   6    2.07    1.83   2
  -5  -9  -6    0.86    1.60   3
  -5   9  -6    2.76    1.94   2
  -5   9  -6    2.98    2.55   3
  -6  -9  -6   47.84    4.20   3
  -6   9  -6   43.84    4.16   2
   6   9   6   41.93    4.14   2
  -6   9  -6   57.21    7.87   3
  -7  -9  -6   50.75    4.56   3
  -7   9  -6   54.16    4.57   2
   7   9   6   48.74    4.49   2
   8  -9   6    2.69    1.82   1
  -8  -9  -6    2.15    2.26   3
   8   9   6   -1.39    1.73   2
   9  -9   6   28.35    4.10   1
  -9  -9  -6   28.41    4.31   3
   9   9   6   23.22    3.98   2
  10  -9   6    2.82    2.23   1
  10   9   6    1.01    2.37   2
 -10  -9  -6    6.11    2.48   3
   9  10  -6    5.32    2.90   2
  -9 -10   6   10.61    2.84   3
   9 -10  -6    8.80    3.25   1
  -9  10   6    9.55    3.10   2
  -8 -10   6    8.71    3.15   3
   8 -10  -6   16.00    3.48   1
  -8  10   6   12.59    3.51   2
   8  10  -6   12.77    3.30   2
  -7  10   6    3.59    2.52   2
   7  10  -6    3.77    2.57   2
   7 -10  -6    4.10    2.04   1
  -7 -10   6    5.74    2.64   3
  -6 -10   6   46.50    4.89   3
  -6  10   6   45.02    5.12   2
   6  10  -6   50.86    5.13   2
   6 -10  -6   45.17    4.38   1
   5  10  -6    1.64    1.84   2
  -5  10   6    1.16    1.97   2
   5 -10  -6   -0.57    1.48   1
  -5 -10   6    0.60    1.85   3
  -4  10   6   18.70    3.35   2
   4  10  -6   13.61    2.73   2
   4 -10  -6   11.95    2.56   1
   3  10  -6    6.19    2.14   2
  -3  10   6   13.58    3.07   2
   3 -10  -6   12.31    2.34   1
   2  10  -6   34.28    3.76   2
  -2  10   6   39.58    4.12   2
  -1  10   6   28.42    3.67   2
   1  10  -6   26.63    3.36   2
   0  10  -6  132.56    6.14   2
   0  10   6  134.31    6.32   2
   0  10  -6  142.26    5.92   3
  -1  10  -6   24.27    3.56   2
   1  10   6   27.95    3.70   2
  -1  10  -6   31.36    3.48   3
  -2  10  -6   40.71    3.87   2
   2  10   6   36.28    3.90   2
  -2  10  -6   36.07    3.54   3
   3  10   6   10.31    2.51   2
  -3  10  -6   13.67    2.76   3
  -3  10  -6   10.22    2.40   2
   4  10   6   10.90    2.43   2
  -4  10  -6   11.20    2.43   3
  -4 -10  -6   15.40    2.52   3
  -4  10  -6   11.46    2.64   2
  -5 -10  -6    3.30    1.78   3
   5  10   6   -0.21    1.61   2
  -5  10  -6   -0.06    1.78   2
   6  10   6   46.48    4.55   2
  -6  10  -6   49.94    4.54   2
  -6 -10  -6   41.29    4.13   3
  -7  10  -6    4.80    2.37   2
  -7 -10  -6    4.90    2.36   3
   7  10   6    3.32    2.25   2
   8  10   6   16.48    3.36   2
  -8 -10  -6   18.03    3.56   3
   9  10   6    9.52    3.21   2
  -9 -10  -6    9.29    2.74   3
  -8  11   6    1.04    2.32   2
  -8 -11   6   -3.00    1.96   3
   8 -11  -6   -2.00    2.17   1
   8  11  -6    0.40    2.58   2
  -7  11   6    7.55    2.81   2
   7  11  -6    3.17    2.69   2
  -7 -11   6    3.85    2.92   3
   6  11  -6   -1.21    1.92   2
  -6 -11   6   -1.53    1.92   3
  -6  11   6    2.47    2.43   2
  -5  11   6    5.21    2.56   2
  -5 -11   6    0.72    2.20   3
   5  11  -6    1.38    2.33   2
  -4  11   6   -0.47    1.98   2
   4  11  -6   -0.66    1.93   2
  -3  11   6   -0.47    1.60   2
   3  11  -6    0.70    1.55   2
  -2  11   6   12.13    2.96   2
   2  11  -6   13.48    2.73   2
  -1  11   6    1.05    1.71   2
   1  11  -6    4.00    2.05   2
   0  11  -6    2.80    1.97   2
   0  11   6   -0.26    1.53   2
   0  11  -6   -1.67    1.92   3
  -1  11  -6    0.29    1.84   3
  -1  11  -6   -0.67    1.50   2
   1  11   6    0.34    1.71   2
  -2  11  -6   14.77    2.81   3
  -2  11  -6   14.10    2.95   2
   2  11   6   13.36    2.99   2
  -3  11  -6   -0.79    1.52   2
   3  11   6    2.91    1.96   2
   4  11   6   -0.06    1.77   2
  -4  11  -6    2.72    2.07   2
   5  11   6    2.45    2.04   2
  -5  11  -6    5.39    2.32   2
  -6 -11  -6   -0.89    1.94   3
  -6  11  -6   -1.99    1.93   2
   6  11   6   -0.11    1.93   2
   7  11   6    3.80    2.48   2
  -7 -11  -6    1.24    2.26   3
   8  11   6   -0.22    2.43   2
  -8 -11  -6   -0.53    2.10   3
  -7 -12   6    6.45    2.67   3
   7  12  -6    5.49    2.78   2
  -7  12   6    4.12    2.25   2
  -6  12   6    3.96    2.32   2
   6  12  -6    5.43    2.42   2
  -6 -12   6    5.27    2.66   3
   5  12  -6   10.82    2.91   2
  -5  12   6   18.32    3.89   2
  -4  12   6    5.02    2.36   2
   4  12  -6    8.39    2.79   2
   3  12  -6   -1.61    1.61   2
  -3  12   6    0.22    2.40   2
  -2  12   6    1.89    1.97   2
   2  12  -6    1.25    1.73   2
   1  12  -6   -0.41    1.81   2
  -1  12   6    0.70    1.93   2
   0  12  -6  145.96    7.50   2
   0  12  -6  150.60    6.86   3
   0  12   6  160.24    7.90   2
  -1  12  -6    1.11    1.83   2
   1  12   6   -0.26    2.04   2
   2  12   6    3.48    2.27   2
  -2  12  -6    7.03    2.60   2
   3  12   6    0.09    1.62   2
  -3  12  -6   -0.46    2.10   2
  -4  12  -6    5.35    2.67   2
   4  12   6    9.32    2.86   2
  -5  12  -6   25.32    4.18   2
   5  12   6   21.62    3.76   2
   6  12   6    0.67    2.11   2
  -6  12  -6    2.92    2.65   2
   7  12   6   12.31    3.05   2
  -6  13   6    0.83    2.01   2
   6  13  -6    5.59    2.24   2
  -5  13   6   -2.66    1.90   2
   5  13  -6    0.22    1.62   2
   4  13  -6   -0.52    1.69   2
  -4  13   6    3.19    2.61   2
  -3  13   6   14.52    3.41   2
   3  13  -6   11.64    2.97   2
   2  13  -6   11.90    3.05   2
  -2  13   6   11.95    3.42   2
  -1  13   6   48.23    5.44   2
   1  13  -6   41.07    5.06   2
   0  13   6    5.01    2.42   2
   0  13  -6    0.02    2.16   2
   1  13   6   35.94    4.83   2
  -1  13  -6   36.41    4.86   2
  -2  13  -6    6.92    2.82   2
   2  13   6   11.78    3.21   2
   3  13   6   13.60    3.41   2
  -3  13  -6   10.05    3.12   2
  -4  13  -6    2.00    2.50   2
   4  13   6    5.08    2.59   2
   5  13   6    1.19    2.22   2
  -5  13  -6    2.81    2.76   2
  -6  13  -6    3.04    2.50   2
   6  13   6    5.06    2.66   2
   4  14  -6    0.68    1.87   2
  -4  14   6   -0.42    1.94   2
  -3  14   6    2.03    1.97   2
   3  14  -6    0.38    1.80   2
   2  14  -6    1.08    2.16   2
  -2  14   6    2.86    2.44   2
   1  14  -6    5.85    2.90   2
  -1  14   6    3.73    2.84   2
   0  14  -6    3.25    2.80   2
   0  14   6    9.79    3.27   2
   1  14   6   13.06    3.25   2
  -1  14  -6   15.12    3.82   2
  -2  14  -6    0.72    2.36   2
   2  14   6   -1.42    2.22   2
   3  14   6    3.01    2.86   2
  -3  14  -6    2.16    2.61   2
  -4  14  -6   -1.02    1.97   2
   4  14   6    2.77    2.44   2
   1  15  -6    5.92    2.62   2
  -1  15   6    7.20    3.24   2
   0  15  -6    1.63    2.12   2
   0  15   6   -1.21    2.58   2
  -1  15  -6    8.79    2.72   2
   1  15   6    4.71    2.89   2
 -12   0   7    0.22    1.94   3
  12   0  -7    0.63    2.40   1
 -12   0   7    1.38    2.27   2
  11   0  -7   -1.18    2.19   1
 -11   0   7    4.74    2.36   3
 -11   0   7   -2.29    1.63   2
 -10   0   7    3.09    1.88   3
  10   0  -7    1.53    2.33   1
 -10   0   7   -1.17    2.00   2
  -9   0   7   -0.53    1.67   3
   9   0  -7    4.13    2.19   1
  -9   0   7    4.92    2.13   2
  -8   0   7    1.85    1.56   3
  -8   0   7    0.27    1.60   2
   8   0  -7    1.65    1.95   1
   7   0  -7    0.06    1.43   1
  -7   0   7   -0.90    1.07   3
  -7   0   7   -0.41    1.29   2
   6   0  -7   -0.78    1.25   1
  -6   0   7    0.01    0.96   3
  -6   0   7    0.83    1.24   2
  -5   0   7    0.08    1.02   2
   5   0  -7    0.94    1.04   1
  -5   0   7    2.02    1.04   3
  -4   0   7    0.64    1.10   2
  -4   0   7   -0.09    0.72   3
   4   0  -7   -0.68    0.90   1
  -3   0   7   -0.66    0.70   3
   3   0  -7   -0.65    0.69   1
  -3   0   7    0.72    1.02   2
  -2   0   7   -0.48    0.52   1
  -2   0   7   -0.56    0.53   3
  -2   0   7   -0.77    0.72   2
  -1   0   7   -0.57    0.52   2
  -1   0   7   -0.16    0.62   1
   0   0   7   -0.99    0.37   2
   0   0  -7    0.32    0.55   3
   0   0   7    0.17    0.58   1
   1   0   7   -0.32    0.60   1
  -1   0  -7   -0.65    0.59   3
  -2   0  -7    0.41    1.04   3
   2   0   7   -0.56    0.59   1
   3   0   7   -0.75    0.64   1
  -3   0  -7   -0.12    0.46   2
  -3   0  -7    2.27    1.35   3
   4   0   7   -0.38    0.74   1
  -4   0  -7    1.74    1.58   3
  -4   0  -7   -0.76    0.56   2
  -5   0  -7   -0.31    0.61   2
   5   0   7    0.24    0.91   1
  -5   0  -7   -0.47    1.10   3
   6   0   7    1.88    1.28   1
  -6   0  -7   -0.37    0.83   2
  -6   0  -7    0.90    1.36   3
   7   0   7    0.07    1.29   1
  -7   0  -7   -0.33    1.05   2
  -7   0  -7    0.27    1.50   3
   8   0   7    1.79    1.51   1
  -8   0  -7   -0.96    1.55   3
  -8   0  -7   -0.94    1.04   2
   9   0   7    1.44    1.98   1
  -9   0  -7    2.49    2.16   3
  10   0   7   -0.79    2.00   1
 -10   0  -7    8.90    2.65   3
 -11   0  -7    2.45    2.43   3
  11   0   7   -0.19    2.00   1
 -12   0  -7    1.75    2.54   3
  12   0   7    2.05    2.33   1
 -12  -1   7   33.69    5.07   2
  12   1  -7   30.96    4.83   1
 -12  -1   7   33.96    4.84   3
 -12   1   7   32.99    4.95   2
  12  -1  -7   30.45    5.00   1
 -11   1   7    3.39    2.29   2
 -11  -1   7    4.18    2.14   3
 -11  -1   7    0.46    2.18   2
  11   1  -7    5.18    3.01   1
  11  -1  -7    0.58    2.35   1
 -11   1   7    1.07    2.06   3
 -10  -1   7   42.08    4.47   3
 -10   1   7   39.91    4.86   2
  10  -1  -7   36.37    4.90   1
 -10  -1   7   37.24    4.61   2
  10   1  -7   37.62    4.63   1
 -10   1   7   44.43    4.05   3
   9   1  -7   44.63    4.60   1
  -9  -1   7   41.42    4.07   3
  -9   1   7   43.53    4.59   2
   9  -1  -7   43.74    4.70   1
  -9  -1   7   39.46    4.34   2
  -9   1   7   47.25    3.86   3
  -8  -1   7   35.40    3.44   3
  -8  -1   7   38.59    4.15   2
   8  -1  -7   31.20    3.79   1
  -8   1   7   32.18    3.88   2
   8   1  -7   28.79    3.68   1
  -8   1   7   30.46    3.15   3
  -7  -1   7   33.96    3.13   3
  -7  -1   7   29.49    3.46   2
  -7   1   7   32.03    3.45   2
   7  -1  -7   36.22    3.73   1
  -7   1   7   33.09    2.82   3
   7   1  -7   37.70    3.63   1
  -6   1   7   16.02    1.93   3
   6   1  -7   19.51    2.54   1
  -6  -1   7   16.50    2.43   2
  -6   1   7   19.56    2.71   2
  -6  -1   7   12.25    1.80   3
   6  -1  -7   14.92    2.35   1
  -5   1   7   50.35    2.51   3
   5   1  -7   50.83    3.04   1
   5  -1  -7   55.63    3.23   1
  -5  -1   7   56.07    2.97   3
  -5   1   7   52.04    3.22   2
  -5  -1   7   53.49    3.25   2
  -4   1   7  277.45    6.95   2
  -4   1   7  275.40    5.52   3
  -4  -1   7  288.78    6.95   2
   4   1  -7  285.17    6.58   1
   4  -1  -7  280.90    6.83   1
  -4  -1   7  275.29    6.14   3
   3   1  -7  481.98    8.50   1
  -3   1   7  501.55    7.45   3
  -3   1   7  502.40    9.12   2
  -3  -1   7  492.93    8.30   3
  -3  -1   7  498.47    8.99   2
  -2   1   7    2.26    0.65   3
  -2   1   7    1.25    0.78   2
  -2  -1   7    0.90    0.71   2
  -2   1   7    3.13    0.90   1
  -2  -1   7    1.22    0.67   1
  -2  -1   7    1.65    0.79   3
  -1   1   7  385.55    6.42   2
  -1  -1   7  382.55    6.61   1
  -1   1   7  392.88    7.28   1
  -1  -1   7  376.57    6.22   2
   0   1  -7   -1.50    0.54   3
   0   1   7   -1.22    0.57   1
   0   1  -7   -1.07    0.39   2
   0   1   7   -0.63    0.48   2
   0  -1  -7   -1.18    0.44   3
   0  -1   7   -1.40    0.54   1
  -1  -1  -7  366.54    8.21   3
   1   1   7  362.56    7.05   1
  -1   1  -7  369.53    6.50   3
   1  -1   7  386.65    6.70   1
   1   1   7  379.17    5.18   2
  -2  -1  -7    0.09    0.74   3
   2   1   7    2.14    0.86   1
   2  -1   7    1.24    0.72   1
   2   1   7    2.16    0.50   2
  -2   1  -7    1.26    0.92   3
  -3   1  -7  473.22   12.87   3
  -3  -1  -7  486.90    8.70   3
   3  -1   7  496.22    9.03   1
   3   1   7  487.04    7.08   2
  -3   1  -7  484.33    6.85   2
   3   1   7  489.30    9.11   1
   4  -1   7  275.32    6.92   1
  -4  -1  -7  267.24    6.56   3
   4   1   7  264.28    5.13   2
  -4   1  -7  266.94    8.42   3
  -4   1  -7  270.29    5.14   2
   4   1   7  271.11    6.80   1
  -5  -1  -7   48.68    3.06   3
  -5   1  -7   54.07    2.46   2
   5  -1   7   47.53    2.97   1
   5   1   7   54.31    2.44   2
   5   1   7   51.98    3.14   1
  -5   1  -7   45.49    3.11   3
  -6   1  -7   16.94    2.47   3
  -6   1  -7   13.96    1.73   2
   6   1   7   14.57    2.26   1
   6   1   7   16.91    1.78   2
   6  -1   7   15.71    2.38   1
  -6  -1  -7   12.25    2.30   3
   7  -1   7   30.45    3.31   1
   7   1   7   34.46    3.46   1
  -7   1  -7   39.83    3.67   3
  -7  -1  -7   30.89    3.31   3
  -7   1  -7   34.83    2.52   2
   8   1   7   33.47    3.64   1
  -8   1  -7   35.73    3.12   2
  -8   1  -7   37.86    4.04   3
   8  -1   7   23.80    3.37   1
   8   1   7   29.17    2.79   2
  -8  -1  -7   36.23    3.84   3
   9  -1   7   49.97    4.72   1
  -9  -1  -7   48.68    4.58   3
  -9   1  -7   47.88    4.65   3
   9   1   7   42.22    4.36   1
  10  -1   7   35.45    4.44   1
 -10   1  -7   40.67    4.70   3
 -10  -1  -7   43.11    4.78   3
  10   1   7   36.54    4.38   1
 -11   1  -7    3.33    2.63   3
 -11  -1  -7   -1.33    2.13   3
  11  -1   7    3.15    2.73   1
  11   1   7    6.40    2.75   1
  12  -1   7   25.21    4.27   1
 -12  -1  -7   25.91    4.59   3
  12   1   7   20.66    4.05   1
 -12   1  -7   29.41    4.78   3
 -12  -2   7    2.56    2.39   3
  12   2  -7   -2.03    2.24   1
  12  -2  -7    0.41    2.23   1
 -12   2   7    3.14    2.63   2
 -11   2   7   94.63    6.45   2
 -11  -2   7   78.41    6.11   3
  11  -2  -7   92.05    6.96   1
  11   2  -7   97.03    6.57   1
 -11  -2   7   84.50    6.27   2
  10   2  -7   10.12    3.06   1
 -10  -2   7    8.45    2.38   3
 -10  -2   7   13.56    3.13   2
  10  -2  -7   12.82    3.44   1
 -10   2   7   10.86    3.12   2
  -9   2   7    1.82    1.69   3
   9  -2  -7    4.30    2.36   1
   9   2  -7    2.41    1.85   1
  -9   2   7    3.95    2.17   2
  -9  -2   7    2.24    1.78   3
  -9  -2   7   -0.04    1.78   2
   8  -2  -7  334.09   10.65   1
  -8  -2   7  329.24    9.18   3
   8   2  -7  327.20    9.96   1
  -8  -2   7  336.04   10.11   2
  -8   2   7  333.68   10.21   2
  -8   2   7  337.70    8.56   3
   7   2  -7   55.44    3.79   1
  -7   2   7   63.51    3.56   3
   7  -2  -7   65.27    4.33   1
  -7  -2   7   62.05    3.75   3
  -7   2   7   62.61    4.20   2
  -7  -2   7   73.05    4.46   2
   6   2  -7   -0.17    1.06   1
  -6  -2   7    0.13    1.03   3
  -6  -2   7   -0.54    1.29   2
   6  -2  -7    0.12    1.25   1
  -6   2   7    1.36    1.05   3
  -6   2   7    2.23    1.38   2
  -5  -2   7  642.24   11.44   3
   5  -2  -7  663.91   12.64   1
   5   2  -7  636.92   11.97   1
  -5   2   7  625.46   10.07   3
  -5  -2   7  630.09   12.28   2
  -5   2   7  628.39   12.33   2
  -4   2   7   13.90    1.31   3
  -4  -2   7    9.64    1.66   2
  -4  -2   7   13.36    1.78   3
   4   2  -7   14.52    1.61   1
  -4   2   7   17.29    2.22   2
   4  -2  -7   15.00    1.99   1
  -3  -2   7    5.09    1.17   3
  -3   2   7    5.63    1.33   1
   3   2  -7    5.82    1.02   1
  -3   2   7    4.73    1.21   2
  -3  -2   7    4.61    1.18   2
  -3   2   7    4.10    0.73   3
  -2   2   7  540.18    9.87   1
  -2  -2   7  550.04    9.10   2
  -2  -2   7  551.19    9.01   3
  -2   2   7  552.52    9.30   2
  -2  -2   7  558.41    8.58   1
  -2   2   7  554.61    7.05   3
  -1   2   7 2560.95   30.40   2
  -1   2   7 2570.94   33.55   1
  -1  -2   7 2587.92   32.11   1
   1   2  -7 2558.58   30.03   2
   0  -2  -7 5309.16   60.18   3
   0   2   7 5386.89   66.51   1
   0   2   7 5427.31   59.83   2
   0  -2   7 5382.65   65.19   1
   0   2  -7 5433.67   59.42   2
  -1  -2  -7 2577.34   29.48   3
   1   2   7 2577.52   34.02   1
   1   2   7 2596.53   29.93   2
   1  -2   7 2653.02   32.89   1
  -1   2  -7 2592.43   30.69   3
  -1   2  -7 2616.47   29.48   2
  -2  -2  -7  546.10    8.73   3
   2   2   7  551.08    7.87   2
  -2   2  -7  545.48    7.45   2
   2  -2   7  543.65    9.11   1
   2   2   7  549.53    9.83   1
  -2   2  -7  529.37    9.16   3
   3   2   7    6.56    0.98   2
  -3  -2  -7    5.75    1.22   3
  -3   2  -7    5.31    1.83   3
  -3   2  -7    7.13    0.90   2
   3   2   7    4.40    1.13   1
   3  -2   7    7.98    1.27   1
   4   2   7   15.55    1.88   1
  -4  -2  -7   14.62    1.90   3
   4   2   7   14.75    1.47   2
  -4   2  -7   13.56    1.33   2
   4  -2   7   13.71    1.79   1
  -4   2  -7   13.41    3.54   3
   5   2   7  644.23   10.59   2
  -5  -2  -7  646.95   12.17   3
  -5   2  -7  644.58   10.46   2
   5   2   7  642.42   12.47   1
   5  -2   7  624.91   12.45   1
  -6   2  -7    1.98    1.54   3
  -6   2  -7    0.95    0.95   2
   6  -2   7   -0.97    1.04   1
   6   2   7    1.86    1.06   2
   6   2   7    0.73    1.14   1
  -6  -2  -7   -0.85    1.24   3
  -7   2  -7   66.73    4.43   3
   7   2   7   69.76    3.57   2
  -7  -2  -7   65.18    4.16   3
   7  -2   7   73.16    4.37   1
  -7   2  -7   64.42    3.49   2
   7   2   7   57.62    3.88   1
   8   2   7  311.08    9.54   1
  -8  -2  -7  312.47    9.66   3
  -8   2  -7  326.43    8.34   2
   8   2   7  326.66    8.35   2
  -8   2  -7  340.83   10.02   3
   8  -2   7  328.38   10.14   1
  -9  -2  -7    6.27    2.30   3
   9  -2   7    1.24    1.49   1
  -9   2  -7   -1.40    1.82   3
   9   2   7    1.49    1.63   1
   9   2   7    2.44    1.74   2
 -10  -2  -7   11.05    2.86   3
  10  -2   7   13.20    2.89   1
  10   2   7   14.25    3.24   1
 -10   2  -7   16.89    3.29   3
  11  -2   7   91.63    6.26   1
 -11  -2  -7   84.55    5.92   3
 -11   2  -7   93.61    6.41   3
  11   2   7   86.69    6.14   1
 -12   2  -7    3.54    2.95   3
  12  -2   7    1.12    2.41   1
 -12  -2  -7    2.02    2.46   3
  12   2   7    0.14    2.28   1
  12  -3  -7   20.32    4.00   1
 -12  -3   7   14.71    3.53   3
 -12   3   7   19.27    3.99   2
  12   3  -7   24.90    4.66   2
 -11  -3   7    7.01    2.67   3
  11  -3  -7    2.04    2.94   1
  11   3  -7   -1.70    2.07   1
 -11   3   7    2.03    2.56   2
  11   3  -7    1.95    2.60   2
  10  -3  -7   28.26    4.52   1
  10   3  -7   30.82    4.36   2
  10   3  -7   24.62    3.74   1
 -10  -3   7   28.85    3.96   3
 -10   3   7   26.74    4.20   2
  -9  -3   7    8.67    2.22   3
   9  -3  -7    4.01    2.32   1
   9   3  -7    4.76    2.29   1
  -9   3   7    2.00    2.08   2
  -8  -3   7   13.21    2.88   2
  -8   3   7   21.25    3.46   2
   8   3  -7   10.47    2.66   1
  -8   3   7   14.31    2.46   3
  -8  -3   7   12.21    2.52   3
   8  -3  -7   11.04    2.94   1
  -7   3   7  276.91    7.02   3
  -7  -3   7  273.53    8.69   2
   7  -3  -7  294.57    9.05   1
   7   3  -7  281.43    8.35   1
  -7  -3   7  270.55    8.03   3
  -7   3   7  276.04    8.87   2
  -6  -3   7   60.19    3.60   3
   6  -3  -7   57.30    3.92   1
  -6   3   7   59.26    3.79   2
  -6   3   7   61.37    2.97   3
  -6  -3   7   65.40    4.08   2
   6   3  -7   63.51    3.57   1
  -5  -3   7   35.21    2.77   3
   5  -3  -7   40.27    2.92   1
  -5   3   7   42.35    3.35   2
   5   3  -7   40.51    2.75   1
  -5   3   7   38.69    2.15   3
  -4  -3   7   26.45    2.36   3
   4   3  -7   30.35    2.59   2
   4  -3  -7   30.01    2.66   1
   4   3  -7   30.12    2.14   1
  -4   3   7   25.81    2.51   2
  -4   3   7   26.96    1.54   3
  -3   3   7 1104.89   17.49   1
  -3   3   7 1109.97   13.18   3
  -3  -3   7 1103.71   16.11   3
   3   3  -7 1095.10   15.64   1
  -3   3   7 1103.51   16.85   2
   3   3  -7 1142.93   16.61   2
  -2   3   7 1280.97   19.01   1
   2   3  -7 1279.14   16.76   1
   2   3  -7 1280.65   17.57   2
  -2  -3   7 1276.81   17.45   3
  -2   3   7 1270.96   17.79   2
   1   3  -7  419.42    7.30   2
  -1   3   7  418.27    7.65   2
  -1  -3   7  423.06    6.35   1
  -1   3   7  422.90    8.36   1
   0   3   7   -1.03    0.59   1
   0  -3  -7    0.00    0.37   3
   0  -3   7   -0.14    0.46   1
   0   3   7   -0.76    0.60   2
   0   3  -7   -0.24    0.54   2
  -1   3  -7  417.63    6.58   2
  -1  -3  -7  418.06    6.47   3
   1   3   7  417.19    8.30   1
   1  -3   7  412.74    6.86   1
  -1   3  -7  415.62    7.71   3
   1   3   7  415.30    7.07   2
  -2  -3  -7 1246.46   16.40   3
   2  -3   7 1265.27   17.69   1
   2   3   7 1269.68   16.52   2
  -2   3  -7 1260.87   17.40   3
   2   3   7 1257.46   18.81   1
  -2   3  -7 1278.90   15.99   2
   3   3   7 1097.93   16.96   1
  -3   3  -7 1052.67   16.19   3
   3  -3   7 1076.27   16.46   1
  -3   3  -7 1088.50   14.40   2
  -3  -3  -7 1076.83   15.49   3
   3   3   7 1083.68   14.81   2
  -4   3  -7   27.33    1.81   2
   4   3   7   27.81    2.37   1
   4  -3   7   21.64    2.11   1
  -4  -3  -7   28.41    2.45   3
   4   3   7   28.26    2.04   2
  -4   3  -7   25.99    3.97   3
   5   3   7   37.35    2.87   1
   5   3   7   35.90    2.34   2
  -5   3  -7   38.89    2.29   2
  -5   3  -7   42.90    5.52   3
  -5  -3  -7   37.16    3.07   3
   5  -3   7   39.52    2.81   1
   6   3   7   61.97    3.24   2
  -6  -3  -7   59.10    3.88   3
   6   3   7   65.49    3.84   1
  -6   3  -7   62.66    3.91   3
   6  -3   7   59.42    3.89   1
  -6   3  -7   57.96    3.01   2
   7  -3   7  280.40    8.71   1
   7   3   7  257.53    7.08   2
  -7   3  -7  255.44    8.80   3
  -7   3  -7  279.66    7.27   2
  -7  -3  -7  280.24    8.67   3
   7   3   7  271.05    8.41   1
  -8   3  -7   12.92    2.89   3
   8   3   7   12.99    2.31   2
  -8  -3  -7   12.09    2.79   3
   8  -3   7   11.75    2.69   1
   8   3   7   13.24    2.69   1
  -8   3  -7   10.36    2.24   2
   9   3   7    5.65    2.25   1
  -9  -3  -7    4.29    2.31   3
   9   3   7    7.26    2.08   2
   9  -3   7    5.86    2.16   1
  -9   3  -7    2.35    2.12   3
 -10  -3  -7   29.55    4.37   3
 -10   3  -7   29.22    4.28   3
  10  -3   7   29.71    4.20   1
  10   3   7   22.47    3.69   1
 -11   3  -7    2.79    2.72   3
  11   3   7    3.88    2.39   1
  11  -3   7    2.23    2.18   1
 -11  -3  -7    0.93    2.50   3
 -12   3  -7   11.67    3.67   3
 -12  -3  -7   16.00    3.67   3
  12   3   7   18.97    4.02   1
  12  -3   7   17.05    3.63   1
  12  -4  -7    1.49    2.14   1
 -12  -4   7    4.58    3.02   3
 -12   4   7   -0.54    2.23   2
  12   4  -7   -0.46    2.79   2
  11   4  -7    0.76    2.86   2
 -11   4   7    4.46    2.76   2
 -11  -4   7    6.62    2.86   3
  11  -4  -7    6.60    3.27   1
 -10  -4   7   27.69    4.00   3
  10   4  -7   27.50    4.02   2
 -10   4   7   23.81    4.05   2
  10  -4  -7   24.30    4.52   1
   9   4  -7   11.81    2.93   2
  -9   4   7    8.45    2.74   2
  -9  -4   7    8.47    2.45   3
   9   4  -7    7.46    2.22   1
   9  -4  -7    7.15    2.33   1
   8   4  -7  151.76    7.08   2
   8   4  -7  144.08    6.02   1
  -8   4   7  139.95    6.82   2
   8  -4  -7  141.13    7.06   1
  -8  -4   7  144.20    6.47   3
  -7  -4   7    5.40    2.01   3
  -7   4   7    0.54    1.63   2
   7   4  -7    1.90    1.82   2
   7   4  -7    4.69    1.60   1
   7  -4  -7    8.79    2.30   1
  -6  -4   7    4.68    1.79   3
   6  -4  -7    5.48    1.79   1
   6   4  -7    3.96    1.53   1
  -6   4   7    6.65    1.39   3
   6   4  -7    2.91    1.49   2
  -6   4   7    4.07    1.81   2
  -5   4   7   91.14    4.50   2
  -5  -4   7   80.42    3.99   3
  -5   4   7   85.80    2.89   3
   5   4  -7   91.68    3.73   1
   5   4  -7   91.63    4.48   2
   5  -4  -7   83.54    4.41   1
   4   4  -7  372.98    8.65   2
  -4   4   7  363.48    5.86   3
  -4   4   7  371.82    8.87   2
   4   4  -7  365.25    7.36   1
  -4  -4   7  353.30    8.19   3
   4  -4  -7  346.35    8.35   1
  -3   4   7   10.86    1.78   1
  -3  -4   7    9.07    1.78   3
  -3   4   7   11.23    0.74   3
  -3   4   7   13.80    2.05   2
   3   4  -7    9.41    1.65   2
  -2   4   7  849.31   14.16   1
  -2   4   7  865.00   13.83   2
  -2  -4   7  869.28   13.54   3
   2   4  -7  867.93   11.67   1
   2   4  -7  875.02   13.47   2
  -1  -4   7   31.82    1.03   1
   1   4  -7   29.49    1.95   2
  -1   4   7   28.64    2.21   1
  -1   4   7   33.13    2.13   2
   0   4   7 2097.10   28.82   1
   0   4  -7 2099.51   25.84   2
   0  -4   7 2096.38   26.20   1
   0  -4  -7 2081.75   23.26   3
   0   4   7 2082.79   26.45   2
   1   4   7   32.59    2.22   1
   1  -4   7   32.60    1.58   1
  -1   4  -7   33.13    2.43   3
  -1   4  -7   36.37    1.95   2
   1   4   7   34.07    2.10   2
  -1  -4  -7   33.63    1.68   3
  -2  -4  -7  854.00   12.11   3
   2  -4   7  848.07   12.98   1
   2   4   7  841.70   12.69   2
   2   4   7  849.82   14.12   1
  -2   4  -7  864.22   12.34   2
  -2   4  -7  852.59   13.34   3
  -3  -4  -7   11.03    1.61   3
  -3   4  -7   11.90    1.45   2
   3   4   7   11.45    1.51   2
   3  -4   7   14.04    1.69   1
  -3   4  -7   12.23    1.79   3
   3   4   7   11.39    1.81   1
  -4  -4  -7  355.67    7.89   3
   4   4   7  352.74    8.22   1
   4   4   7  340.53    7.40   2
   4  -4   7  341.28    8.09   1
  -4   4  -7  341.61    7.06   2
  -4   4  -7  343.52   10.02   3
   5  -4   7   89.51    4.23   1
  -5   4  -7   89.82    7.72   3
  -5  -4  -7   86.05    4.26   3
  -5   4  -7   82.11    3.58   2
   5   4   7   93.24    3.78   2
   5   4   7   87.36    4.09   1
   6   4   7    4.42    1.67   1
  -6   4  -7    4.03    1.44   2
  -6   4  -7    6.53    2.41   3
   6   4   7    4.57    1.56   2
  -6  -4  -7    4.17    1.77   3
   6  -4   7    4.54    1.61   1
   7   4   7    4.94    1.95   1
  -7   4  -7    5.47    2.46   3
  -7   4  -7    5.78    1.60   2
   7   4   7    7.28    1.92   2
   7  -4   7    4.53    1.92   1
  -7  -4  -7    5.84    2.21   3
  -8   4  -7  138.77    6.78   3
   8   4   7  152.43    6.67   1
   8   4   7  146.73    5.96   2
  -8  -4  -7  148.93    6.71   3
   8  -4   7  149.34    6.91   1
   9  -4   7    8.34    2.37   1
  -9  -4  -7    4.06    2.24   3
   9   4   7    8.85    2.41   2
   9   4   7    8.37    2.41   1
  -9   4  -7   10.04    2.74   3
 -10  -4  -7   20.51    3.75   3
  10  -4   7   20.69    3.71   1
  10   4   7   18.32    3.45   1
 -10   4  -7   30.13    4.37   3
 -11  -4  -7    6.13    2.59   3
  11  -4   7    5.41    2.45   1
  11   4   7    5.27    2.77   1
 -11   4  -7    5.53    2.90   3
 -12  -4  -7    3.74    2.42   3
 -12   4  -7   -1.13    3.11   3
  12   4   7   -1.03    2.06   1
  12  -4   7    4.83    2.60   1
  11  -5  -7   -1.49    2.19   1
 -11  -5   7    4.16    2.54   3
 -11   5   7   -0.17    2.33   2
  11   5  -7    1.52    2.43   2
  10  -5  -7   11.48    3.43   1
  10   5  -7   15.84    3.56   2
 -10  -5   7   17.92    3.82   3
 -10   5   7   19.44    3.97   2
  -9  -5   7   11.64    2.73   3
   9   5  -7    2.58    2.42   2
  -9   5   7   10.16    3.01   2
   9  -5  -7    6.14    2.37   1
  -8  -5   7    1.34    1.83   3
  -8   5   7   -0.61    1.59   2
   8   5  -7    0.93    1.87   2
   8  -5  -7   -1.81    1.45   1
  -7  -5   7  302.60    9.05   3
   7   5  -7  291.81    9.31   2
   7  -5  -7  287.84    9.70   1
  -7   5   7  279.25    9.38   2
   6   5  -7  135.41    4.69   1
   6  -5  -7  130.60    5.87   1
  -6   5   7  129.31    5.99   2
  -6  -5   7  125.56    5.47   3
   6   5  -7  106.22    5.33   2
  -5  -5   7   64.26    3.75   3
   5   5  -7   68.59    4.13   2
  -5   5   7   55.58    3.82   2
   5  -5  -7   58.46    3.93   1
   5   5  -7   58.67    2.82   1
   4  -5  -7  192.02    6.15   1
   4   5  -7  195.75    6.29   2
  -4  -5   7  174.17    5.86   3
   4   5  -7  190.83    4.58   1
  -4   5   7  167.80    6.04   2
  -3   5   7 1039.92   17.02   1
   3   5  -7 1045.20   14.11   1
  -3  -5   7 1038.90   16.48   3
   3   5  -7 1044.51   16.71   2
  -3   5   7 1012.24   16.85   2
  -2   5   7  242.59    6.34   1
  -2   5   7  227.53    6.47   2
  -2  -5   7  233.11    6.33   3
   2   5  -7  225.20    6.10   2
   1   5  -7  169.18    4.90   2
  -1   5   7  166.87    5.15   2
  -1   5   7  167.96    5.10   1
   0   5  -7    0.75    0.92   2
   0  -5   7    0.66    0.41   1
   0  -5  -7   -0.16    0.50   3
   0   5   7    0.58    0.95   1
   0   5   7    0.54    0.84   2
  -1  -5  -7  168.64    3.75   3
   1   5   7  163.51    4.81   2
   1   5   7  158.84    4.93   1
  -1   5  -7  165.47    5.04   3
   1  -5   7  174.37    3.62   1
  -1   5  -7  168.77    4.59   2
   2  -5   7  226.17    5.05   1
   2   5   7  221.80    5.68   2
   2   5   7  223.33    6.17   1
  -2   5  -7  218.42    5.42   2
  -2   5  -7  230.37    6.10   3
  -2  -5  -7  227.95    5.13   3
   3   5   7 1032.99   15.65   2
  -3   5  -7 1009.21   15.19   2
   3   5   7 1017.46   16.80   1
  -3   5  -7 1053.80   16.28   3
   3  -5   7 1002.11   15.90   1
  -3  -5  -7 1029.12   15.06   3
   4   5   7  189.39    5.57   2
  -4   5  -7  181.74    5.28   2
   4  -5   7  188.99    5.66   1
  -4   5  -7  186.58    6.62   3
  -4  -5  -7  176.40    5.56   3
   4   5   7  190.90    5.90   1
  -5  -5  -7   62.83    3.70   3
   5   5   7   60.51    3.55   1
   5  -5   7   65.42    3.79   1
   5   5   7   64.92    3.58   2
  -5   5  -7   62.40    3.28   2
  -5   5  -7   68.75    6.61   3
  -6   5  -7  131.52    4.96   2
   6   5   7  127.71    5.18   2
   6   5   7  128.08    5.56   1
  -6  -5  -7  125.76    5.49   3
  -6   5  -7  164.25   11.24   3
   6  -5   7  115.12    5.43   1
  -7   5  -7  271.75    8.61   3
  -7  -5  -7  276.10    8.64   3
   7  -5   7  271.65    8.81   1
  -7   5  -7  285.80    7.97   2
   7   5   7  288.05    8.68   1
   7   5   7  267.95    7.87   2
   8   5   7    0.94    1.43   2
  -8   5  -7    0.90    2.19   3
   8  -5   7    1.70    1.60   1
   8   5   7    0.79    1.51   1
  -8  -5  -7    3.37    1.93   3
  -9  -5  -7    9.10    2.64   3
   9   5   7    8.10    2.37   2
  -9   5  -7   15.09    3.45   3
   9   5   7   10.83    2.77   1
   9  -5   7    7.30    2.44   1
 -10  -5  -7   22.20    3.76   3
 -10   5  -7   15.56    3.44   3
  10   5   7   14.16    3.11   1
  10  -5   7   15.43    3.40   1
  11  -5   7    0.67    2.17   1
 -11   5  -7   -1.52    2.58   3
 -11  -5  -7    2.49    2.27   3
  11   5   7   -0.92    2.02   1
 -11   6   7   11.07    3.55   2
  11  -6  -7   17.70    4.10   1
  11   6  -7   18.05    4.23   2
 -11  -6   7    9.70    3.39   3
 -10  -6   7    1.23    2.49   3
  10   6  -7    2.54    2.32   2
 -10   6   7   -0.88    2.37   2
  10  -6  -7    0.35    2.28   1
  -9  -6   7    2.89    2.27   3
   9  -6  -7    7.50    2.68   1
  -9   6   7    2.27    2.15   2
   9   6  -7    8.90    2.66   2
  -8   6   7    7.90    2.57   2
  -8  -6   7    5.18    1.97   3
   8   6  -7    4.15    2.01   2
   8  -6  -7    4.52    2.19   1
   7  -6  -7    9.49    2.51   1
  -7   6   7   11.25    2.74   2
  -7  -6   7   11.67    2.69   3
   7   6  -7    9.34    2.33   2
  -6  -6   7    0.34    1.62   3
   6  -6  -7    0.10    1.40   1
  -6   6   7    1.72    1.73   2
   6   6  -7    0.33    1.76   2
   5   6  -7   53.00    4.05   2
  -5   6   7   48.41    3.90   2
  -5  -6   7   50.08    3.91   3
   5  -6  -7   49.67    3.73   1
   4  -6  -7    0.06    1.16   1
  -4   6   7    0.28    1.26   2
   4   6  -7    0.71    1.33   2
  -4  -6   7    1.71    1.48   3
  -3  -6   7  332.76    8.33   3
  -3   6   7  313.76    8.34   2
   3   6  -7  315.67    8.19   2
   2   6  -7   19.48    2.35   2
  -2   6   7   17.88    2.41   2
  -2   6   7   17.11    2.26   1
  -1   6   7  110.41    4.23   1
  -1   6   7  104.28    4.37   2
  -1   6   7  110.28    2.23   3
   1   6  -7  105.96    4.15   2
   0   6   7    2.36    1.37   1
   0   6   7    3.36    1.39   2
   0   6  -7    7.86    1.63   2
   0  -6  -7    3.42    0.90   3
  -1  -6  -7  103.29    3.10   3
  -1   6  -7  108.95    4.03   2
   1   6   7  103.82    4.22   2
   1   6   7  102.07    4.16   1
   1  -6   7   96.56    2.62   1
  -1   6  -7  102.62    4.19   3
  -2   6  -7   14.01    1.88   2
  -2   6  -7   15.28    2.12   3
  -2  -6  -7   14.56    1.65   3
   2  -6   7   15.33    1.44   1
   2   6   7   15.28    2.03   1
   2   6   7   14.38    1.92   2
   3  -6   7  309.78    7.05   1
   3   6   7  324.92    7.94   1
  -3   6  -7  311.72    7.72   3
  -3  -6  -7  298.34    6.90   3
  -3   6  -7  318.62    7.53   2
   3   6   7  305.54    7.57   2
  -4   6  -7   -0.03    1.38   3
  -4  -6  -7    0.21    1.13   3
   4  -6   7   -0.23    0.97   1
   4   6   7    0.68    1.20   1
  -4   6  -7   -0.21    1.02   2
   4   6   7    1.66    1.26   2
  -5   6  -7   51.01    5.71   3
   5   6   7   48.27    3.38   1
  -5   6  -7   54.39    3.40   2
   5   6   7   58.15    3.65   2
   5  -6   7   54.60    3.44   1
  -5  -6  -7   54.23    3.66   3
  -6   6  -7    2.51    3.60   3
  -6   6  -7   -0.77    1.18   2
   6   6   7    0.97    1.45   2
   6   6   7   -0.01    1.51   1
  -6  -6  -7    0.66    1.61   3
   6  -6   7   -0.95    1.30   1
   7   6   7   13.53    2.62   2
  -7   6  -7   10.03    3.18   3
  -7  -6  -7   10.15    2.48   3
   7  -6   7    9.26    2.28   1
  -7   6  -7   10.29    2.22   2
   7   6   7    8.03    2.28   1
  -8  -6  -7    3.61    2.29   3
   8  -6   7    6.23    2.06   1
   8   6   7    4.85    1.96   1
  -8   6  -7    3.24    2.68   3
   8   6   7    7.65    2.05   2
   9   6   7    4.46    2.18   2
   9  -6   7    7.22    2.36   1
  -9   6  -7    6.77    2.65   3
   9   6   7    4.00    2.06   1
  -9  -6  -7    3.28    2.57   3
  10  -6   7   -0.72    1.94   1
  10   6   7    0.13    2.14   1
 -10  -6  -7    1.77    2.53   3
 -10   6  -7    1.70    2.46   3
 -11  -6  -7   17.54    3.86   3
  11  -6   7   13.61    3.47   1
 -11   6  -7   15.10    4.13   3
 -11   7   7    5.46    2.68   2
  11   7  -7    3.66    3.09   2
 -11  -7   7    5.12    2.81   3
  11  -7  -7    6.26    3.03   1
  10  -7  -7   28.03    4.65   1
 -10  -7   7   31.67    4.57   3
 -10   7   7   29.81    4.72   2
  10   7  -7   17.22    3.94   2
   9   7  -7    0.81    2.53   2
  -9   7   7    8.03    3.12   2
   9  -7  -7    4.07    2.57   1
  -9  -7   7    4.15    2.45   3
  -8  -7   7    3.24    2.18   3
  -8   7   7    7.49    2.63   2
   8   7  -7    0.78    1.72   2
   8  -7  -7    5.65    2.28   1
  -7   7   7    8.63    2.77   2
   7  -7  -7    3.54    1.99   1
   7   7  -7    4.31    2.12   2
  -7  -7   7    7.98    2.49   3
  -6  -7   7   20.44    3.20   3
   6  -7  -7   18.07    2.99   1
  -6   7   7   18.28    3.18   2
   6   7  -7   18.01    2.80   2
  -5   7   7   -1.48    1.48   2
   5   7  -7    0.46    1.67   2
   5  -7  -7    1.37    1.57   1
  -5  -7   7    2.34    1.67   3
  -4   7   7   39.89    3.70   2
  -4  -7   7   46.82    3.77   3
   4   7  -7   50.58    3.73   2
   4  -7  -7   39.93    3.15   1
  -3   7   7    6.83    1.89   2
  -3  -7   7   11.50    2.24   3
   3  -7  -7   10.19    1.92   1
   3   7  -7   13.35    2.30   2
  -2   7   7  137.24    4.93   1
  -2   7   7  140.50    5.58   2
   2   7  -7  142.32    5.40   2
  -1   7   7    2.95    1.54   2
   1   7  -7    4.87    1.60   2
  -1   7   7    3.10    1.33   1
   0   7  -7    1.02    1.21   2
   0   7   7    0.35    1.07   2
   0   7   7   -1.14    0.98   1
   1   7   7    4.08    1.41   1
  -1   7  -7    4.47    1.64   3
  -1   7  -7    3.72    1.41   2
   1   7   7    4.09    1.40   2
  -1  -7  -7    3.01    1.09   3
   2  -7   7  146.56    3.95   1
  -2   7  -7  142.00    5.19   3
  -2   7  -7  142.23    5.10   2
  -2  -7  -7  139.97    4.36   3
   2   7   7  142.22    5.38   2
   2   7   7  140.76    4.96   1
  -3   7  -7   12.45    2.22   3
  -3  -7  -7   14.80    2.03   3
   3   7   7    7.26    1.79   2
   3  -7   7   10.97    1.67   1
   3   7   7   11.62    2.11   1
  -3   7  -7    8.42    1.79   2
   4   7   7   46.31    3.44   2
   4  -7   7   42.14    2.89   1
  -4  -7  -7   44.29    3.29   3
  -4   7  -7   46.73    3.52   3
  -4   7  -7   47.54    3.18   2
   4   7   7   45.04    3.26   1
   5  -7   7    1.32    1.39   1
   5   7   7   -0.57    1.37   1
  -5   7  -7   -1.45    1.27   2
  -5  -7  -7    2.01    1.53   3
  -5   7  -7    0.50    2.14   3
   5   7   7    0.07    1.25   2
  -6  -7  -7   21.69    3.07   3
   6   7   7   16.25    2.66   1
  -6   7  -7   15.19    2.67   2
  -6   7  -7   23.97    5.70   3
   6  -7   7   16.90    2.61   1
   6   7   7   19.22    2.77   2
   7   7   7    4.68    1.97   2
   7   7   7    5.53    2.12   1
  -7   7  -7    6.37    2.07   2
  -7  -7  -7    5.65    2.18   3
   7  -7   7    6.10    1.82   1
  -7   7  -7   10.21    4.68   3
   8   7   7    5.62    2.12   1
  -8   7  -7   -0.76    2.75   3
   8  -7   7    1.04    1.54   1
  -8  -7  -7    5.83    2.23   3
   8   7   7    5.26    2.23   2
   9  -7   7    6.63    2.32   1
  -9  -7  -7    7.89    3.01   3
  -9   7  -7    1.71    2.52   3
   9   7   7    6.09    2.50   2
 -10  -7  -7   26.25    4.17   3
  10  -7   7   25.61    4.11   1
  11  -7   7    8.14    3.22   1
 -11  -7  -7    1.81    2.15   3
  10   8  -7   -1.48    2.54   2
 -10   8   7    0.86    2.45   2
 -10  -8   7    0.29    2.50   3
  10  -8  -7    2.80    2.33   1
   9  -8  -7    2.03    2.30   1
   9   8  -7    1.54    2.27   2
  -9  -8   7   -0.45    2.03   3
  -9   8   7    3.29    2.39   2
   8  -8  -7    2.52    2.09   1
   8   8  -7    3.15    2.29   2
  -8  -8   7    0.49    2.08   3
  -8   8   7    2.51    2.57   2
   7   8  -7   34.39    4.30   2
  -7  -8   7   34.13    4.27   3
   7  -8  -7   37.37    4.10   1
  -7   8   7   35.44    4.47   2
  -6  -8   7   32.05    3.81   3
  -6   8   7   33.32    3.93   2
   6   8  -7   32.61    4.04   2
   6  -8  -7   30.32    3.72   1
   5   8  -7  154.02    6.71   2
   5  -8  -7  150.58    6.24   1
  -5  -8   7  161.69    6.78   3
  -5   8   7  155.85    7.13   2
   4   8  -7   33.85    3.64   2
  -4   8   7   34.44    3.85   2
  -4  -8   7   34.28    3.49   3
   4  -8  -7   38.29    3.42   1
   3   8  -7    0.33    1.26   2
  -3   8   7   -0.55    1.30   2
   3  -8  -7   -0.80    1.20   1
   2   8  -7   33.85    3.26   2
  -2   8   7   34.25    2.91   1
  -2   8   7   32.57    3.47   2
   1   8  -7   48.76    3.54   2
  -1   8   7   54.53    3.22   1
  -1   8   7   49.71    3.46   2
   0   8  -7   65.91    3.90   2
   0   8   7   56.61    3.69   2
   0   8   7   61.46    3.32   1
   1   8   7   48.43    3.45   2
   1   8   7   49.31    3.12   1
  -1   8  -7   50.30    3.46   3
  -1   8  -7   50.79    3.45   2
  -2   8  -7   40.48    3.37   2
   2   8   7   26.45    3.01   2
  -2  -8  -7   34.37    2.52   3
   2   8   7   35.18    2.94   1
  -2   8  -7   33.09    3.02   3
  -3   8  -7    1.05    1.70   3
   3   8   7   -0.08    1.36   2
   3   8   7    0.56    1.32   1
  -3   8  -7    1.13    1.35   2
  -3  -8  -7    0.85    1.40   3
   4   8   7   34.32    3.15   1
   4   8   7   29.98    3.23   2
  -4  -8  -7   32.98    3.07   3
  -4   8  -7   31.38    3.26   3
  -4   8  -7   33.24    3.33   2
   5   8   7  150.20    6.14   2
  -5   8  -7  148.22    5.99   2
  -5  -8  -7  158.28    5.93   3
   5  -8   7  154.33    5.85   1
  -6  -8  -7   31.58    3.59   3
  -6   8  -7   30.41    6.20   3
  -6   8  -7   37.60    3.64   2
   6   8   7   38.03    3.59   2
   6  -8   7   34.08    3.44   1
  -7   8  -7   35.59    3.86   2
  -7   8  -7   45.08    7.33   3
  -7  -8  -7   33.52    3.95   3
   7   8   7   31.11    3.61   2
   7  -8   7   41.00    3.97   1
   8  -8   7    0.65    1.58   1
  -8   8  -7   -0.46    2.54   3
  -8  -8  -7    1.44    2.24   3
   8   8   7    1.64    1.78   2
  -9  -8  -7    1.96    2.48   3
   9  -8   7    4.67    2.20   1
   9   8   7    2.26    2.15   2
 -10  -8  -7    4.40    2.35   3
  10  -8   7    0.89    2.24   1
 -10  -9   7   18.41    3.78   3
 -10   9   7   19.44    3.93   2
  10   9  -7    8.53    3.23   2
  10  -9  -7   11.02    3.62   1
  -9   9   7   -0.58    1.97   2
   9  -9  -7    1.53    2.42   1
   9   9  -7   -0.23    2.52   2
  -9  -9   7    2.79    2.15   3
   8   9  -7    2.16    2.34   2
   8  -9  -7    0.77    2.11   1
  -8  -9   7    0.62    2.24   3
  -8   9   7   -2.46    2.12   2
  -7  -9   7  102.68    6.29   3
   7   9  -7   92.56    6.09   2
  -7   9   7   91.51    6.20   2
   7  -9  -7   97.07    6.06   1
  -6   9   7    2.70    2.06   2
  -6  -9   7    0.25    1.64   3
   6  -9  -7    3.33    1.92   1
   6   9  -7    0.91    1.85   2
  -5  -9   7   11.70    2.55   3
  -5   9   7    5.29    2.33   2
   5  -9  -7    6.34    2.10   1
   5   9  -7    8.39    2.35   2
  -4  -9   7    3.09    1.89   3
   4  -9  -7    1.40    1.62   1
  -4   9   7    2.52    2.02   2
   4   9  -7    3.09    1.81   2
  -3   9   7  322.56   10.02   2
   3   9  -7  320.18    9.48   2
   3  -9  -7  345.48    9.05   1
   2   9  -7    2.57    1.76   2
  -2   9   7    4.89    1.73   1
  -2   9   7    2.48    1.75   2
  -1   9   7   26.30    3.20   2
  -1   9   7   25.52    2.79   1
   1   9  -7   25.01    3.08   2
   0   9   7    0.43    1.19   1
   0   9   7    0.54    1.53   2
   0   9  -7   -1.15    1.29   2
   1   9   7   25.00    3.41   2
  -1   9  -7   24.67    3.07   3
  -1   9  -7   24.93    3.16   2
   2   9   7    0.92    1.59   2
  -2   9  -7    2.47    1.74   3
  -2   9  -7    4.01    1.91   2
  -3   9  -7  337.89    9.26   2
  -3  -9  -7  339.07    8.31   3
   3   9   7  332.67    9.60   2
   4   9   7    3.20    1.87   2
  -4   9  -7    0.96    1.75   3
  -4  -9  -7    2.12    1.58   3
  -4   9  -7   -0.45    1.54   2
  -5  -9  -7   11.16    2.35   3
  -5   9  -7    7.77    2.42   2
  -5   9  -7    9.41    2.76   3
   5   9   7    7.24    2.30   2
  -6   9  -7    3.46    3.84   3
  -6  -9  -7   -1.50    1.64   3
  -6   9  -7    3.13    1.81   2
   6   9   7    2.26    1.82   2
  -7  -9  -7   97.70    5.60   3
   7   9   7   92.99    5.44   2
   8   9   7   -1.94    1.82   2
  -8  -9  -7    1.90    2.24   3
   9   9   7    0.39    2.17   2
  -9  -9  -7    3.98    2.46   3
   9  -9   7    0.10    1.93   1
 -10  -9  -7    6.96    2.38   3
  10  -9   7   13.19    3.38   1
   9  10  -7   -2.03    2.57   2
  -9  10   7    1.87    1.98   2
  -9 -10   7    1.95    2.39   3
   9 -10  -7    0.46    2.35   1
  -8 -10   7    4.74    2.48   3
  -8  10   7    5.44    2.71   2
   8  10  -7    3.96    2.63   2
   8 -10  -7    4.58    2.52   1
  -7  10   7   24.14    4.07   2
  -7 -10   7   26.66    4.35   3
   7 -10  -7   27.12    3.98   1
   7  10  -7   21.96    4.09   2
   6  10  -7    1.89    2.27   2
   6 -10  -7    0.98    1.81   1
  -6  10   7   -0.87    2.03   2
  -6 -10   7    3.17    2.26   3
   5 -10  -7   -0.88    1.77   1
   5  10  -7   -1.21    1.81   2
  -5  10   7    0.40    1.83   2
  -5 -10   7   -0.01    1.76   3
  -4  10   7    7.61    2.52   2
   4 -10  -7    1.72    1.60   1
   4  10  -7    1.50    1.54   2
   3  10  -7    2.38    1.78   2
  -3  10   7    1.09    1.69   2
   3 -10  -7    2.40    1.53   1
   2  10  -7    1.07    1.77   2
  -2  10   7   -0.85    1.74   2
   1  10  -7   50.88    4.43   2
  -1  10   7   57.48    4.70   2
   0  10  -7   62.83    4.31   3
   0  10   7   59.03    4.64   2
   0  10  -7   58.83    4.11   2
  -1  10  -7   53.20    4.17   3
  -1  10  -7   46.67    4.24   2
   1  10   7   55.22    4.55   2
   2  10   7   -1.69    1.35   2
  -2  10  -7    1.97    1.62   2
  -2  10  -7    1.15    1.88   3
  -3  10  -7   -1.72    1.72   3
   3  10   7    3.98    1.84   2
  -3  10  -7    2.01    1.57   2
  -4  10  -7   -2.46    1.41   2
   4  10   7    1.06    1.78   2
  -4  10  -7    1.50    2.06   3
   5  10   7    2.91    1.75   2
  -5 -10  -7   -1.46    1.44   3
  -5  10  -7   -0.93    1.64   2
   6  10   7    0.34    1.50   2
  -6 -10  -7    2.08    1.95   3
  -6  10  -7   -1.26    1.69   2
  -7 -10  -7   25.37    3.86   3
   7  10   7   31.66    4.17   2
  -8 -10  -7    5.86    2.58   3
   8  10   7    4.26    2.59   2
  -9 -10  -7    2.80    2.25   3
   9  10   7    2.70    2.68   2
  -8  11   7    6.80    2.58   2
   8 -11  -7    0.03    2.52   1
   8  11  -7   -0.65    2.64   2
  -8 -11   7    1.12    2.16   3
  -7  11   7   41.05    5.25   2
  -7 -11   7   41.22    4.89   3
   7 -11  -7   48.15    5.16   1
   7  11  -7   39.54    4.94   2
   6  11  -7   17.01    3.44   2
  -6 -11   7    8.84    3.00   3
  -6  11   7   13.07    3.35   2
   5  11  -7   23.99    3.77   2
  -5  11   7   28.10    4.28   2
  -4  11   7   11.28    3.11   2
   4  11  -7   11.16    2.72   2
  -3  11   7   16.35    3.24   2
   3  11  -7   21.23    3.36   2
   2  11  -7   26.03    3.59   2
  -2  11   7   19.29    3.33   2
   1  11  -7   62.33    4.55   2
  -1  11   7   49.49    4.79   2
   0  11   7    0.04    1.75   2
   0  11  -7    3.09    2.01   2
   0  11  -7    2.64    2.03   3
   1  11   7   57.81    4.89   2
  -1  11  -7   53.54    4.63   3
  -1  11  -7   58.17    4.78   2
  -2  11  -7   29.23    3.78   3
  -2  11  -7   29.67    3.82   2
   2  11   7   26.72    3.81   2
  -3  11  -7   16.33    3.16   2
  -3  11  -7   21.86    3.45   3
   3  11   7   19.28    3.23   2
   4  11   7    9.38    2.49   2
  -4  11  -7   18.65    3.26   2
   5  11   7   25.72    3.79   2
  -5  11  -7   25.92    3.80   2
  -6  11  -7   18.72    3.62   2
   6  11   7   21.58    3.61   2
   7  11   7   34.21    4.63   2
  -7 -11  -7   43.66    4.68   3
  -8 -11  -7    1.76    2.52   3
   8  11   7    0.83    2.44   2
  -7 -12   7    8.41    2.94   3
  -7  12   7    2.60    1.91   2
   7  12  -7    2.60    2.04   2
  -6  12   7   29.58    4.70   2
   6  12  -7   27.77    4.09   2
  -5  12   7   67.49    6.15   2
   5  12  -7   57.58    5.67   2
   4  12  -7    9.08    2.83   2
  -4  12   7    7.28    3.20   2
   3  12  -7   20.29    3.51   2
  -3  12   7   20.63    3.94   2
   2  12  -7    0.62    1.82   2
  -2  12   7   -3.32    1.61   2
   1  12  -7   11.20    2.79   2
  -1  12   7   10.62    2.93   2
   0  12  -7   16.96    3.47   2
   0  12   7   11.40    2.70   2
   0  12  -7    7.48    2.86   3
  -1  12  -7   13.86    3.30   2
  -1  12  -7   17.59    3.51   3
   1  12   7   15.56    3.37   2
  -2  12  -7    1.64    2.17   2
   2  12   7   -0.16    1.81   2
   3  12   7   21.38    3.60   2
  -3  12  -7   24.79    4.04   2
  -4  12  -7   17.12    3.44   2
   4  12   7   10.96    2.93   2
   5  12   7   58.46    5.45   2
  -5  12  -7   63.93    5.51   2
   6  12   7   23.70    4.30   2
   7  12   7    4.76    2.85   2
   6  13  -7   -0.83    1.77   2
  -6  13   7    2.01    2.36   2
  -5  13   7    2.39    2.13   2
   5  13  -7    3.95    2.10   2
   4  13  -7    3.88    2.08   2
  -4  13   7    1.90    2.14   2
  -3  13   7    1.30    2.06   2
   3  13  -7   -1.82    1.70   2
   2  13  -7    6.94    2.71   2
  -2  13   7    6.83    3.04   2
   1  13  -7    6.70    2.53   3
  -1  13   7    0.71    1.99   2
   1  13  -7   -1.27    1.79   2
   0  13  -7   -1.46    2.32   2
   0  13   7   -2.61    1.85   2
   1  13   7    1.82    2.19   2
  -1  13  -7   -1.61    2.23   2
  -2  13  -7    8.13    3.04   2
   2  13   7    4.20    2.62   2
  -3  13  -7    1.67    2.64   2
   3  13   7    1.88    2.12   2
   4  13   7    2.61    2.66   2
  -4  13  -7    1.91    2.50   2
   5  13   7    4.59    2.50   2
  -5  13  -7   -3.78    2.20   2
   6  13   7    2.01    2.86   2
   4  14  -7    3.86    2.36   2
  -4  14   7    4.55    2.46   2
  -3  14   7    0.25    2.07   2
   3  14  -7    1.94    2.09   2
   2  14  -7    1.74    2.00   2
  -2  14   7    2.60    2.66   2
   1  14  -7    2.33    2.00   2
  -1  14   7    6.52    2.91   2
   0  14  -7   46.76    5.44   2
   0  14   7   48.15    5.91   2
  -1  14  -7    0.87    2.47   2
   1  14   7    2.06    2.17   2
  -2  14  -7    2.89    2.64   2
   2  14   7    1.50    2.45   2
   3  14   7   -0.94    2.34   2
  -3  14  -7    1.74    2.30   2
   4  14   7    3.96    2.54   2
  -4  14  -7    9.94    3.08   2
   1  15  -7    0.76    2.21   2
  -1  15   7    1.08    3.04   2
   0  15   7    0.94    2.41   2
   0  15  -7    2.39    2.13   2
  -1  15  -7    1.59    2.19   2
   1  15   7    5.19    3.24   2
 -12   0   8   -1.70    2.25   3
  12   0  -8    3.62    3.03   1
 -12   0   8   -1.46    2.03   2
 -11   0   8   15.40    3.61   2
 -11   0   8   20.80    3.92   3
  11   0  -8   21.21    4.28   1
 -10   0   8   36.12    4.07   3
  10   0  -8   24.79    4.27   1
 -10   0   8   24.67    4.07   2
  -9   0   8    1.03    1.63   3
   9   0  -8    1.40    1.80   1
  -9   0   8    4.41    2.12   2
   8   0  -8    0.86    1.76   1
  -8   0   8    0.48    1.45   3
  -8   0   8    0.58    1.67   2
  -7   0   8   75.77    3.85   3
  -7   0   8   71.87    4.39   2
   7   0  -8   75.86    4.49   1
  -6   0   8   10.72    2.25   2
  -6   0   8    9.62    1.64   3
   6   0  -8    9.25    1.97   1
  -5   0   8  115.64    4.75   2
   5   0  -8  113.76    4.53   1
  -5   0   8  115.61    3.97   3
   4   0  -8    4.39    1.27   1
  -4   0   8    6.81    1.19   3
  -4   0   8    6.77    1.54   2
  -3   0   8   65.64    2.53   3
  -3   0   8   68.05    3.03   2
  -3   0   8   69.78    2.86   1
  -2   0   8  103.12    3.34   2
  -2   0   8  101.78    2.89   3
  -2   0   8   95.29    3.22   1
  -1   0   8    2.46    0.76   2
  -1   0   8    2.48    0.83   1
   0   0   8 2294.95   26.17   2
   0   0  -8 2298.83   26.35   3
   0   0   8 2273.99   29.90   1
   1   0   8    2.08    0.90   1
  -1   0  -8    1.36    0.68   3
  -2   0  -8   95.17    4.40   3
   2   0   8  104.36    3.46   1
   3   0   8   67.09    1.71   2
   3   0   8   65.66    2.92   1
  -3   0  -8   65.63    4.49   3
  -4   0  -8    5.41    1.61   3
  -4   0  -8    5.16    0.84   2
   4   0   8    5.42    1.29   1
   5   0   8  113.75    4.63   1
  -5   0  -8  117.99    3.46   2
  -5   0  -8  114.50    4.63   3
  -6   0  -8   13.26    1.59   2
   6   0   8    9.61    1.94   1
  -6   0  -8   10.53    2.02   3
   7   0   8   72.38    4.25   1
  -7   0  -8   76.54    3.59   2
  -7   0  -8   71.83    4.31   3
  -8   0  -8    1.98    1.88   3
   8   0   8    4.33    1.93   1
  -9   0  -8    1.81    2.07   3
   9   0   8   -1.34    1.63   1
  10   0   8   27.43    4.31   1
 -10   0  -8   26.27    4.09   3
  11   0   8   25.56    4.30   1
 -11   0  -8   16.76    3.59   3
 -12   0  -8   -0.20    2.66   3
  12   0   8    3.71    2.29   1
  12  -1  -8   11.39    3.63   1
  12   1  -8    7.99    3.12   1
 -12  -1   8   16.19    3.59   3
 -12  -1   8   12.76    3.49   2
 -12   1   8   13.60    3.33   2
 -11  -1   8    8.26    2.68   2
  11   1  -8    3.69    2.53   1
 -11  -1   8    3.44    2.35   3
  11  -1  -8    2.39    2.55   1
 -11   1   8   -2.71    2.00   2
 -10  -1   8   14.83    3.36   2
  10  -1  -8   19.47    3.88   1
 -10  -1   8   18.93    3.23   3
 -10   1   8   15.47    3.47   2
  10   1  -8   21.41    3.80   1
 -10   1   8   25.09    3.48   3
  -9   1   8   11.06    2.52   3
  -9  -1   8    4.92    2.26   2
  -9   1   8   12.29    2.78   2
  -9  -1   8    8.14    2.28   3
   9  -1  -8    8.92    2.60   1
   9   1  -8    8.39    2.60   1
   8   1  -8   10.14    2.57   1
  -8   1   8   13.69    2.37   3
  -8   1   8   17.62    3.14   2
   8  -1  -8   13.31    2.93   1
  -8  -1   8   14.02    2.77   2
  -8  -1   8   15.47    2.52   3
  -7   1   8   52.16    3.12   3
  -7   1   8   43.75    3.93   2
   7   1  -8   44.01    3.87   1
  -7  -1   8   48.46    4.08   2
   7  -1  -8   49.86    4.20   1
  -7  -1   8   44.58    3.16   3
   6   1  -8   12.53    2.15   1
   6  -1  -8   12.23    2.30   1
  -6  -1   8   12.34    1.96   3
  -6   1   8   10.92    1.75   3
  -6  -1   8   13.31    2.33   2
  -6   1   8   12.61    2.42   2
   5   1  -8   25.19    2.44   1
   5  -1  -8   19.66    2.26   1
  -5  -1   8   25.96    2.71   2
  -5   1   8   20.15    1.71   3
  -5   1   8   19.33    2.50   2
  -5  -1   8   27.56    2.35   3
   4   1  -8   42.51    2.45   1
  -4   1   8   41.97    2.82   2
  -4  -1   8   41.21    2.42   3
  -4  -1   8   41.02    2.75   2
   4  -1  -8   42.39    2.70   1
  -4   1   8   41.19    2.10   3
   3   1  -8    3.34    0.95   1
  -3  -1   8    3.48    1.14   2
  -3   1   8    4.61    1.20   2
  -3   1   8    4.18    0.84   3
  -3   1   8    2.87    1.06   1
  -2   1   8  621.11    8.46   3
  -2   1   8  611.03   10.52   1
  -2  -1   8  616.06    9.47   3
  -2  -1   8  610.59    9.96   1
  -2  -1   8  615.43    9.84   2
  -2   1   8  616.56    9.99   2
  -1  -1   8  826.90   12.23   1
  -1   1   8  820.96   11.36   2
  -1   1   8  797.89   12.93   1
  -1  -1   8  817.63   11.19   2
   0  -1  -8    0.25    0.44   3
   0   1   8    0.61    0.68   1
   0   1  -8    0.50    0.58   3
   0  -1   8    0.13    0.57   1
   0   1   8    0.45    0.50   2
   1   1   8  810.76    9.98   2
   1  -1   8  807.26   12.36   1
  -1   1  -8  808.34   11.65   3
   1   1   8  794.23   12.78   1
  -1  -1  -8  795.05   13.00   3
   2  -1   8  552.95    9.56   1
   2   1   8  564.79    9.89   1
   2   1   8  567.13    7.26   2
  -2  -1  -8  558.76   11.57   3
  -2   1  -8  562.47    9.52   3
   3   1   8    2.24    0.61   2
   3  -1   8    2.88    1.01   1
  -3   1  -8    5.00    1.98   3
  -3  -1  -8    2.40    1.02   3
  -3   1  -8    1.81    0.52   2
   3   1   8    1.89    0.95   1
   4  -1   8   40.04    2.54   1
  -4   1  -8   43.00    1.77   2
   4   1   8   40.30    1.84   2
  -4   1  -8   39.16    4.56   3
  -4  -1  -8   38.89    2.81   3
   4   1   8   43.25    2.79   1
  -5   1  -8   26.05    2.80   3
  -5  -1  -8   24.66    2.61   3
  -5   1  -8   25.31    1.73   2
   5   1   8   28.66    1.85   2
   5  -1   8   22.41    2.41   1
   5   1   8   25.15    2.49   1
  -6   1  -8   15.64    2.39   3
  -6   1  -8   16.14    1.75   2
   6   1   8   13.15    2.19   1
   6   1   8   14.13    1.69   2
  -6  -1  -8    9.34    1.99   3
   6  -1   8   13.32    2.30   1
   7   1   8   47.45    3.64   1
  -7   1  -8   43.78    3.87   3
  -7   1  -8   41.34    2.76   2
  -7  -1  -8   45.14    3.90   3
   7  -1   8   42.83    3.79   1
   7   1   8   41.68    2.77   2
   8   1   8   12.84    2.07   2
   8  -1   8   14.40    2.77   1
  -8  -1  -8   19.31    3.12   3
  -8   1  -8   13.17    2.62   3
   8   1   8   13.81    2.65   1
  -9   1  -8    7.87    2.58   3
   9   1   8    8.04    2.34   1
   9  -1   8    7.99    2.60   1
  -9  -1  -8    8.18    2.60   3
  10   1   8   22.79    3.86   1
 -10  -1  -8   12.67    3.17   3
 -10   1  -8   19.46    3.55   3
  10  -1   8   17.04    3.58   1
 -11   1  -8    2.14    2.42   3
 -11  -1  -8    4.35    2.58   3
  11  -1   8    1.23    2.28   1
  11   1   8    4.25    2.68   1
 -12  -1  -8   15.06    3.86   3
  12   1   8   13.59    3.67   1
 -12   1  -8   15.29    4.26   3
  12  -1   8    9.81    2.96   1
 -12  -2   8    1.40    2.60   3
  12  -2  -8    1.22    2.10   1
 -12   2   8    5.11    2.81   2
  12   2  -8    1.63    2.48   1
  11   2  -8    4.31    2.60   1
  11  -2  -8    3.72    2.78   1
 -11  -2   8    2.33    2.38   2
 -11   2   8    6.48    2.99   2
 -11  -2   8    4.70    2.45   3
  10  -2  -8   -0.36    2.31   1
 -10  -2   8   -1.70    1.94   2
  10   2  -8    0.60    2.03   1
 -10   2   8    1.43    2.29   2
 -10  -2   8    2.10    1.86   3
  -9  -2   8   39.55    3.97   3
  -9  -2   8   45.06    4.73   2
  -9   2   8   39.00    3.54   3
   9  -2  -8   42.40    4.87   1
  -9   2   8   38.59    4.75   2
   9   2  -8   36.79    4.21   1
  -8   2   8    5.88    1.86   3
   8  -2  -8    5.88    2.31   1
  -8   2   8    8.16    2.49   2
   8   2  -8    6.23    2.28   1
  -8  -2   8    4.32    2.05   2
  -8  -2   8    0.43    1.69   3
   7  -2  -8   13.00    2.51   1
  -7   2   8   13.26    2.67   2
  -7  -2   8   14.73    2.33   3
  -7   2   8   15.61    2.12   3
   7   2  -8   11.76    2.30   1
  -7  -2   8   17.47    2.82   2
  -6  -2   8   42.24    3.01   3
   6  -2  -8   40.19    3.20   1
  -6  -2   8   44.09    3.67   2
  -6   2   8   38.92    3.57   2
   6   2  -8   41.93    3.18   1
  -6   2   8   39.17    2.46   3
   5   2  -8    8.49    1.62   1
  -5  -2   8    8.00    1.80   2
  -5  -2   8    7.06    1.51   3
   5  -2  -8    9.40    2.04   1
  -5   2   8    7.07    1.78   2
  -5   2   8    7.61    1.31   3
  -4  -2   8  320.00    7.61   2
  -4  -2   8  309.20    7.01   3
   4   2  -8  314.02    6.95   1
  -4   2   8  302.75    5.63   3
  -4   2   8  312.49    7.59   2
   4  -2  -8  302.67    7.27   1
  -3   2   8  222.36    5.87   1
  -3   2   8  211.82    5.73   2
  -3  -2   8  210.56    5.37   3
   3   2  -8  211.63    5.00   1
  -3   2   8  215.47    4.01   3
  -3  -2   8  220.61    5.70   2
  -2  -2   8  104.13    3.43   2
  -2   2   8  114.62    3.84   1
  -2  -2   8  116.91    3.65   3
  -2   2   8  104.46    3.68   2
  -2  -2   8  107.57    3.00   1
   1   2  -8  358.37    6.32   2
   1  -2  -8  368.41    4.96   3
  -1   2   8  368.34    7.54   1
  -1   2   8  366.45    6.59   2
  -1  -2   8  365.92    6.32   1
   0   2   8 1302.61   16.25   2
   0   2  -8 1248.89   16.72   3
   0   2  -8 1289.21   15.71   2
   0  -2  -8 1275.94   17.40   3
   0  -2   8 1272.92   17.38   1
   0   2   8 1301.89   18.85   1
   1  -2   8  386.31    6.86   1
   1   2   8  380.98    6.00   2
  -1  -2  -8  372.99    6.27   3
  -1   2  -8  372.72    5.46   2
  -1   2  -8  381.26    7.12   3
   1   2   8  370.87    7.69   1
   2   2   8  110.24    3.91   1
  -2   2  -8  108.53    2.34   2
  -2   2  -8  105.48    3.64   3
  -2  -2  -8  106.27    3.27   3
   2  -2   8  100.23    3.29   1
   2   2   8  107.88    2.67   2
   3   2   8  204.39    5.57   1
   3   2   8  203.52    4.20   2
  -3  -2  -8  211.08    5.34   3
  -3   2  -8  193.37    6.38   3
  -3   2  -8  216.81    3.97   2
   3  -2   8  199.79    5.38   1
  -4   2  -8  301.83   11.35   3
   4   2   8  306.93    7.62   1
  -4   2  -8  305.11    5.66   2
   4  -2   8  314.25    7.30   1
  -4  -2  -8  306.08    7.29   3
   4   2   8  308.39    5.83   2
   5   2   8    6.99    1.24   2
  -5  -2  -8    6.91    1.89   3
   5  -2   8    8.98    1.75   1
   5   2   8    4.49    1.48   1
  -5   2  -8    6.95    2.34   3
  -5   2  -8    5.26    1.10   2
  -6  -2  -8   39.70    3.40   3
   6   2   8   40.01    3.09   1
  -6   2  -8   39.37    3.51   3
   6   2   8   38.99    2.43   2
   6  -2   8   41.03    3.39   1
  -6   2  -8   37.82    2.38   2
   7   2   8   15.17    2.06   2
  -7  -2  -8   17.02    2.73   3
   7   2   8   16.35    2.62   1
  -7   2  -8   -5.53    2.60   3
   7  -2   8   15.74    2.67   1
  -7   2  -8   13.40    2.00   2
   8   2   8    4.76    1.93   1
   8  -2   8    4.11    1.88   1
  -8   2  -8    6.63    2.52   3
   8   2   8    3.88    1.67   2
  -8  -2  -8    7.62    2.43   3
  -9   2  -8   37.92    4.35   3
   9  -2   8   40.23    4.39   1
  -9  -2  -8   30.99    4.08   3
   9   2   8   43.43    4.50   1
 -10   2  -8    2.31    2.21   3
  10   2   8    2.01    2.05   1
  10  -2   8    0.34    1.87   1
 -10  -2  -8    1.46    1.81   3
  11  -2   8    1.50    2.26   1
 -11  -2  -8    3.97    2.74   3
  11   2   8    7.57    2.90   1
 -11   2  -8    3.47    2.52   3
 -12  -2  -8    7.66    2.88   3
  12   2   8    3.64    2.43   1
  12  -2   8    4.64    2.60   1
 -12   2  -8    3.55    3.12   3
  12  -3  -8   22.53    4.28   1
  12   3  -8   12.43    3.88   2
 -12   3   8   19.84    3.76   2
 -12  -3   8   21.05    4.16   3
  11   3  -8    3.98    2.52   1
 -11  -3   8    4.17    2.46   3
 -11   3   8    7.80    3.13   2
  11   3  -8   12.69    3.44   2
  11  -3  -8    4.80    2.68   1
 -10  -3   8    0.97    1.86   3
 -10   3   8    4.37    2.64   2
  10  -3  -8    1.36    2.55   1
  10   3  -8    3.43    2.33   2
  10   3  -8    3.05    2.07   1
   9   3  -8   52.99    4.60   1
  -9   3   8   51.25    5.29   2
   9  -3  -8   45.28    4.93   1
  -9  -3   8   55.66    4.55   3
   8  -3  -8  419.60   12.34   1
  -8  -3   8  411.87   10.82   3
  -8   3   8  398.86   11.69   2
  -8  -3   8  406.38   11.56   2
   8   3  -8  398.99   11.01   1
   7  -3  -8   97.41    5.49   1
  -7  -3   8   95.60    5.17   2
  -7   3   8   98.25    5.44   2
  -7   3   8  100.91    4.20   3
   7   3  -8  100.02    4.95   1
  -7  -3   8  102.64    4.93   3
  -6   3   8  107.05    5.31   2
   6  -3  -8  110.78    5.24   1
  -6   3   8  119.33    3.96   3
  -6  -3   8  114.92    4.84   3
   6   3  -8  113.99    4.80   1
  -6  -3   8  111.88    5.14   2
  -5  -3   8   33.24    2.78   3
   5   3  -8   31.58    2.60   1
  -5   3   8   34.41    1.97   3
  -5  -3   8   34.15    2.90   2
  -5   3   8   27.83    2.91   2
   5  -3  -8   28.72    2.76   1
   4   3  -8    3.10    1.04   1
  -4   3   8    1.58    1.18   2
   4  -3  -8    3.16    1.20   1
  -4  -3   8    2.57    1.23   3
   4   3  -8    2.66    1.24   2
  -4   3   8    3.51    0.80   3
  -3   3   8  335.41    7.56   2
  -3   3   8  327.42    4.92   3
  -3  -3   8  332.87    7.34   3
   3   3  -8  324.59    7.26   2
   3   3  -8  334.27    6.29   1
  -3   3   8  331.53    7.86   1
  -2   3   8 1866.11   26.16   1
  -2   3   8 1862.50   24.34   2
  -2  -3   8 1836.54   23.70   3
   2   3  -8 1831.09   23.85   2
  -1   3   8 1326.61   19.75   1
  -1  -3   8 1351.75   17.62   1
   1   3  -8 1341.40   17.61   2
  -1   3   8 1335.87   18.10   2
   0   3   8    0.72    0.82   1
   0   3   8   -0.26    0.59   2
   0  -3   8    0.20    0.52   1
   0  -3  -8   -0.21    0.37   3
   0   3  -8   -0.31    0.57   2
  -1   3  -8 1297.89   17.82   3
  -1   3  -8 1305.44   16.23   2
   1   3   8 1309.24   19.54   1
  -1  -3  -8 1309.67   16.09   3
   1  -3   8 1318.07   17.82   1
   1   3   8 1304.60   16.93   2
  -2   3  -8 1784.44   23.37   3
   2  -3   8 1808.34   24.31   1
   2   3   8 1807.22   22.29   2
  -2   3  -8 1806.46   21.64   2
   2   3   8 1817.84   25.53   1
  -2  -3  -8 1792.56   22.36   3
  -3   3  -8  331.98    5.92   2
   3   3   8  320.85    7.53   1
   3   3   8  324.47    6.28   2
  -3  -3  -8  331.49    7.02   3
   3  -3   8  318.16    7.12   1
  -3   3  -8  337.82    7.64   3
  -4   3  -8    4.57    2.56   3
   4   3   8    3.85    1.06   2
  -4  -3  -8    4.67    1.39   3
  -4   3  -8    3.31    0.94   2
   4   3   8    2.10    1.16   1
   4  -3   8    4.64    1.26   1
   5   3   8   30.89    2.20   2
  -5  -3  -8   33.90    2.99   3
  -5   3  -8   28.76    5.06   3
  -5   3  -8   33.30    2.17   2
   5   3   8   33.24    2.66   1
   5  -3   8   34.83    2.73   1
   6   3   8  123.12    5.16   1
  -6  -3  -8  111.82    5.13   3
  -6   3  -8  109.28    4.03   2
  -6   3  -8  106.00    5.13   3
   6  -3   8  112.03    5.13   1
   6   3   8  111.38    4.14   2
  -7  -3  -8   96.16    5.10   3
  -7   3  -8   98.20    5.61   3
   7   3   8  107.09    4.50   2
  -7   3  -8  102.13    4.26   2
   7   3   8  100.68    5.11   1
   7  -3   8   94.67    5.09   1
   8   3   8  393.26   11.07   1
  -8  -3  -8  408.10   11.34   3
   8   3   8  401.00    9.65   2
   8  -3   8  394.74   11.50   1
  -8   3  -8  420.27   11.33   3
   9  -3   8   55.30    4.98   1
   9   3   8   38.70    4.12   1
  -9   3  -8   56.95    4.98   3
  -9  -3  -8   50.98    4.80   3
  10   3   8    1.00    1.85   1
  10  -3   8    2.25    2.04   1
 -10   3  -8    0.42    2.27   3
 -10  -3  -8   -0.27    2.26   3
 -11   3  -8    6.64    3.03   3
  11   3   8    7.14    2.81   1
 -11  -3  -8   10.51    3.16   3
  11  -3   8    5.60    2.93   1
  12  -3   8   22.36    4.35   1
 -12   3  -8   20.00    4.34   3
 -12  -3  -8   19.58    4.27   3
  12   3   8   20.28    3.99   1
  12   4  -8   13.47    3.86   2
 -12   4   8   14.78    3.31   2
  12  -4  -8   14.75    3.72   1
 -12  -4   8   19.19    3.89   3
 -11  -4   8   15.96    4.04   3
  11   4  -8   14.62    3.90   2
  11  -4  -8   17.58    4.00   1
 -11   4   8   13.68    3.68   2
 -10   4   8   65.37    6.04   2
  10  -4  -8   60.94    6.36   1
 -10  -4   8   72.01    5.78   3
  10   4  -8   66.87    5.98   2
  -9  -4   8    5.52    2.29   3
   9   4  -8    2.05    1.97   1
  -9   4   8    7.10    2.59   2
   9  -4  -8    6.52    2.60   1
   9   4  -8    7.70    2.67   2
   8  -4  -8   36.80    4.34   1
  -8   4   8   43.08    4.56   2
  -8  -4   8   37.63    4.10   3
   8   4  -8   32.51    3.49   1
   8   4  -8   37.70    4.13   2
  -7  -4   8   29.35    3.29   3
   7  -4  -8   32.10    3.94   1
   7   4  -8   30.82    3.10   1
   7   4  -8   33.95    3.70   2
  -7   4   8   33.48    3.92   2
   6   4  -8  344.71    9.42   2
  -6  -4   8  337.40    8.83   3
  -6   4   8  319.27    9.33   2
   6   4  -8  335.78    8.35   1
   6  -4  -8  332.03    9.58   1
   5   4  -8  502.73   10.00   1
  -5  -4   8  494.94   10.65   3
  -5   4   8  470.79   11.01   2
  -5   4   8  518.81    8.09   3
   5  -4  -8  506.66   11.20   1
   5   4  -8  496.78   11.08   2
   4   4  -8  239.93    5.65   1
   4   4  -8  240.87    6.94   2
  -4   4   8  229.57    6.83   2
  -4   4   8  241.72    4.28   3
   4  -4  -8  238.94    6.73   1
  -4  -4   8  238.00    6.60   3
   3   4  -8    1.52    0.72   1
  -3  -4   8    1.35    1.22   3
   3   4  -8    2.02    1.17   2
  -3   4   8    1.83    1.31   2
  -3   4   8    2.66    1.25   1
  -2   4   8    0.77    1.03   1
   2   4  -8    0.46    0.52   1
   2   4  -8    0.46    1.04   2
  -2   4   8    1.47    1.13   2
  -1   4   8  326.67    7.49   1
   1   4  -8  307.75    6.49   2
  -1   4   8  318.46    6.97   2
  -1  -4   8  318.65    5.00   1
   0   4   8   28.18    2.06   2
   0   4   8   30.20    2.33   1
   0  -4  -8   26.30    1.18   3
   0   4  -8   25.93    1.83   2
   0  -4   8   30.23    1.45   1
   1  -4   8  319.10    5.73   1
   1   4   8  307.15    6.44   2
  -1   4  -8  299.93    6.93   3
  -1  -4  -8  320.34    5.43   3
   1   4   8  310.89    7.31   1
  -1   4  -8  314.17    6.01   2
   2   4   8   -0.52    1.00   1
  -2   4  -8   -0.20    0.80   3
  -2  -4  -8    0.52    0.87   3
   2   4   8    0.84    0.82   2
   2  -4   8    0.24    0.77   1
  -2   4  -8   -0.07    0.73   2
   3   4   8    1.35    0.93   2
  -3  -4  -8    2.38    1.13   3
   3  -4   8    3.09    1.01   1
   3   4   8    1.60    1.08   1
  -3   4  -8   -1.50    1.12   3
  -3   4  -8    2.14    0.91   2
  -4  -4  -8  241.65    6.45   3
   4  -4   8  231.62    6.33   1
   4   4   8  236.45    6.63   1
   4   4   8  234.38    5.79   2
  -4   4  -8  235.88    5.51   2
  -4   4  -8  229.96    7.86   3
  -5  -4  -8  477.22   10.37   3
   5   4   8  507.43   10.99   1
  -5   4  -8  499.80    9.40   2
   5  -4   8  502.60   10.92   1
  -5   4  -8  490.08   16.42   3
   5   4   8  493.63    9.54   2
  -6   4  -8  292.96   11.84   3
  -6   4  -8  321.77    7.64   2
   6  -4   8  334.49    9.29   1
   6   4   8  323.48    7.75   2
   6   4   8  316.37    8.79   1
  -6  -4  -8  347.20    9.05   3
   7   4   8   32.67    3.45   1
  -7  -4  -8   31.95    3.55   3
  -7   4  -8   34.31    3.90   3
  -7   4  -8   38.46    3.07   2
   7  -4   8   32.87    3.55   1
   7   4   8   37.59    3.17   2
  -8  -4  -8   33.77    4.13   3
   8   4   8   35.44    3.90   1
   8  -4   8   42.55    4.17   1
   8   4   8   32.25    3.28   2
  -8   4  -8   19.65    3.77   3
  -9   4  -8    3.35    2.11   3
   9  -4   8    5.09    2.37   1
   9   4   8    2.30    1.96   1
  -9  -4  -8    5.64    2.45   3
  10  -4   8   67.74    5.90   1
 -10   4  -8   71.08    5.91   3
 -10  -4  -8   73.24    5.95   3
  10   4   8   65.94    5.32   1
 -11   4  -8   13.91    3.73   3
  11   4   8   13.37    3.33   1
 -11  -4  -8   15.46    3.46   3
  11  -4   8   13.69    3.49   1
 -12   4  -8   14.22    3.90   3
  12  -4   8   12.15    3.64   1
 -12  -4  -8   13.57    3.39   3
  12   4   8   12.16    3.08   1
 -11   5   8    1.56    2.25   2
 -11  -5   8   -0.98    2.41   3
  11   5  -8    3.37    2.69   2
  11  -5  -8    0.76    2.70   1
  10  -5  -8    0.52    2.40   1
 -10  -5   8    0.71    2.27   3
 -10   5   8    3.34    2.49   2
  10   5  -8    1.64    2.47   2
  -9   5   8    1.33    2.20   2
  -9  -5   8    4.53    2.19   3
   9   5  -8   -0.54    1.87   2
   9  -5  -8    1.99    1.83   1
   8  -5  -8   11.53    2.84   1
   8   5  -8    6.05    2.31   2
  -8   5   8   11.78    2.94   2
  -8  -5   8    9.62    2.51   3
  -7   5   8  156.42    6.96   2
   7   5  -8  137.00    6.45   2
  -7  -5   8  142.49    6.29   3
   7  -5  -8  136.59    6.44   1
   6   5  -8   38.95    3.71   2
  -6   5   8   45.14    4.09   2
   6  -5  -8   41.71    3.79   1
  -6  -5   8   39.07    3.59   3
   5  -5  -8  155.39    5.87   1
   5   5  -8  146.60    5.90   2
  -5   5   8  154.73    6.14   2
  -5  -5   8  149.04    5.63   3
  -4  -5   8   55.40    3.58   3
   4  -5  -8   53.42    3.32   1
   4   5  -8   52.66    3.35   2
   4   5  -8   58.50    2.53   1
  -4   5   8   56.10    3.78   2
   3   5  -8    9.41    1.77   2
  -3  -5   8   11.45    2.04   3
  -3   5   8    8.10    1.90   2
  -3   5   8   12.96    2.01   1
   3   5  -8    9.00    0.98   1
  -2   5   8  701.77   12.60   2
   2   5  -8  705.98   12.21   2
  -2   5   8  690.83   12.97   1
   1   5  -8    0.28    0.91   2
  -1   5   8   -0.50    0.88   2
  -1   5   8    0.22    0.98   1
   0   5  -8    0.24    0.88   2
   0   5   8   -1.02    0.88   1
   0  -5   8   -0.30    0.39   1
   0   5   8   -0.72    0.72   2
   0  -5  -8   -0.20    0.52   3
   1   5   8    0.24    1.02   1
   1  -5   8    0.55    0.63   1
  -1  -5  -8    1.13    0.75   3
   1   5   8   -0.39    0.80   2
  -1   5  -8    2.26    0.94   2
  -1   5  -8    1.25    1.14   3
  -2   5  -8  674.54   11.00   2
   2   5   8  681.50   12.49   1
  -2  -5  -8  669.00   10.40   3
   2   5   8  681.01   11.58   2
   2  -5   8  677.65   10.76   1
  -2   5  -8  642.28   11.76   3
   3  -5   8    9.05    1.51   1
  -3  -5  -8    9.25    1.59   3
  -3   5  -8    8.95    1.76   3
  -3   5  -8   10.89    1.51   2
   3   5   8    9.11    1.57   2
   3   5   8    8.94    1.70   1
  -4  -5  -8   51.46    3.10   3
   4   5   8   56.33    3.10   2
   4   5   8   51.81    3.29   1
  -4   5  -8   59.54    3.84   3
   4  -5   8   56.63    3.28   1
  -4   5  -8   57.16    3.02   2
   5   5   8  148.01    5.12   2
  -5   5  -8  155.97    4.98   2
  -5  -5  -8  156.68    5.63   3
   5   5   8  153.08    5.69   1
  -5   5  -8  146.36    8.17   3
   5  -5   8  157.61    5.67   1
  -6  -5  -8   44.86    3.77   3
  -6   5  -8   40.50    2.97   2
  -6   5  -8   58.38    8.43   3
   6  -5   8   41.56    3.53   1
   6   5   8   43.26    3.45   1
   7   5   8  150.19    6.34   1
  -7  -5  -8  134.48    5.94   3
  -7   5  -8  140.51    6.58   3
   7  -5   8  150.31    6.48   1
   7   5   8  126.18    5.40   2
   8  -5   8   10.70    2.50   1
   8   5   8    9.46    2.27   2
  -8   5  -8    7.02    3.24   3
  -8  -5  -8    9.35    2.53   3
   8   5   8   10.79    2.46   1
   9  -5   8    0.80    1.76   1
   9   5   8    0.29    1.85   1
  -9  -5  -8    0.15    2.13   3
  -9   5  -8   -0.63    2.29   3
 -10   5  -8   -1.29    2.17   3
  10   5   8   -0.98    1.99   1
 -10  -5  -8    2.29    2.39   3
  10  -5   8    1.56    1.90   1
  11   5   8    4.31    2.74   1
 -11   5  -8   22.41    4.77   3
  11  -5   8   -1.07    2.14   1
 -11  -5  -8    4.89    2.44   3
 -11   6   8   -0.13    2.07   2
 -11  -6   8    4.23    2.94   3
  11  -6  -8    2.26    2.67   1
  11   6  -8    1.33    2.83   2
 -10   6   8   53.16    5.87   2
  10  -6  -8   49.41    5.68   1
 -10  -6   8   59.86    5.84   3
  10   6  -8   54.00    6.13   2
   9  -6  -8    0.81    2.00   1
  -9   6   8    0.43    2.33   2
   9   6  -8   -0.37    2.27   2
  -9  -6   8    0.91    1.84   3
   8   6  -8    7.67    2.54   2
  -8   6   8   20.23    3.72   2
  -8  -6   8   11.79    2.60   3
   8  -6  -8   13.17    2.83   1
  -7   6   8    2.48    1.93   2
  -7  -6   8    1.78    1.89   3
   7   6  -8    3.81    2.12   2
   7  -6  -8    4.78    1.99   1
  -6   6   8   40.76    4.05   2
   6   6  -8   44.52    4.09   2
  -6  -6   8   47.08    4.06   3
   6  -6  -8   43.39    4.15   1
  -5  -6   8  251.33    7.80   3
   5   6  -8  260.11    8.35   2
  -5   6   8  250.98    8.13   2
   5  -6  -8  250.99    7.89   1
   4  -6  -8  399.28    9.36   1
  -4  -6   8  340.00    8.99   3
  -4   6   8  371.56    9.89   2
   4   6  -8  402.53    9.57   2
  -3  -6   8  188.80    6.29   3
  -3   6   8  196.12    6.54   2
   3   6  -8  197.88    6.32   2
  -3   6   8  204.39    6.37   1
  -2   6   8   23.59    2.46   1
   2   6  -8   29.20    2.67   2
  -2   6   8   27.87    2.83   2
  -1   6   8  137.98    4.98   1
  -1   6   8  139.67    5.12   2
   1   6  -8  140.68    4.80   2
   0   6   8 1205.80   19.38   1
   0  -6  -8 1218.69   14.81   3
   0   6   8 1223.08   18.82   2
   0   6  -8 1250.44   18.33   2
  -1  -6  -8  133.83    3.59   3
   1   6   8  134.40    4.85   1
  -1   6  -8  141.21    5.04   3
   1  -6   8  142.86    3.28   1
   1   6   8  145.41    4.95   2
  -1   6  -8  138.66    4.64   2
   2   6   8   22.03    2.27   2
  -2   6  -8   27.83    2.63   3
   2  -6   8   22.99    1.67   1
   2   6   8   24.64    2.39   1
  -2   6  -8   26.57    2.33   2
  -2  -6  -8   27.20    2.04   3
   3  -6   8  191.37    5.39   1
  -3   6  -8  182.79    6.02   3
  -3  -6  -8  194.36    5.47   3
   3   6   8  180.82    5.62   2
  -3   6  -8  194.82    5.60   2
   3   6   8  202.23    6.32   1
   4   6   8  401.63    9.08   2
  -4   6  -8  386.75    9.39   3
  -4  -6  -8  399.14    8.76   3
  -4   6  -8  394.89    8.62   2
   4  -6   8  385.92    8.94   1
   4   6   8  395.45    9.51   1
  -5   6  -8  271.57   10.55   3
   5   6   8  269.60    8.01   1
   5   6   8  266.55    7.61   2
  -5   6  -8  258.62    7.16   2
  -5  -6  -8  246.70    7.55   3
   5  -6   8  258.64    7.67   1
  -6   6  -8   47.62    7.66   3
   6   6   8   39.46    3.59   1
  -6  -6  -8   40.58    3.66   3
  -6   6  -8   43.14    3.19   2
   6  -6   8   44.75    3.48   1
   6   6   8   41.35    3.43   2
   7   6   8    3.40    1.89   1
  -7  -6  -8    2.43    1.99   3
  -7   6  -8   10.97    4.60   3
   7   6   8    1.68    1.80   2
   7  -6   8    1.65    1.62   1
   8   6   8   17.57    2.82   2
   8  -6   8   15.91    3.02   1
   8   6   8   13.11    2.76   1
  -8  -6  -8   14.32    2.96   3
  -8   6  -8   19.65    3.83   3
   9  -6   8   -0.60    1.71   1
   9   6   8    1.42    2.13   1
  -9  -6  -8   -0.36    1.99   3
  -9   6  -8   -0.09    2.14   3
 -10  -6  -8   50.37    5.41   3
  10   6   8   47.70    5.13   1
 -10   6  -8   54.56    5.61   3
  10  -6   8   54.70    5.37   1
  11  -6   8   -0.22    2.26   1
 -11  -6  -8    3.08    2.24   3
 -11   6  -8    3.86    3.40   3
  11   7  -8    3.73    3.19   2
  11  -7  -8    1.73    3.19   1
 -11  -7   8    1.02    2.55   3
 -11   7   8   -0.07    2.25   2
  10  -7  -8   20.91    3.94   1
 -10   7   8   19.83    3.94   2
  10   7  -8   21.71    4.23   2
 -10  -7   8   16.70    3.81   3
  -9   7   8    1.27    2.47   2
  -9  -7   8    1.57    2.36   3
   9  -7  -8   -0.40    2.04   1
   9   7  -8   -0.84    1.98   2
  -8  -7   8   18.37    3.41   3
   8   7  -8   22.52    3.70   2
   8  -7  -8   19.38    3.45   1
  -8   7   8   23.05    3.92   2
   7   7  -8   12.83    2.90   2
  -7  -7   8   14.62    2.85   3
   7  -7  -8   11.55    2.80   1
  -6  -7   8    6.49    2.28   3
  -6   7   8    3.21    1.89   2
   6  -7  -8    2.70    1.74   1
   6   7  -8    4.31    1.98   2
  -5   7   8    6.43    2.13   2
   5  -7  -8    4.93    1.76   1
  -5  -7   8    8.69    2.29   3
   5   7  -8    6.26    2.11   2
  -4   7   8   20.69    3.01   2
   4   7  -8   17.59    2.70   2
   4  -7  -8   12.27    2.23   1
  -4  -7   8   21.72    2.91   3
  -3  -7   8   28.69    3.15   3
  -3   7   8   24.85    3.07   2
   3   7  -8   24.39    2.91   2
  -2   7   8  341.08    8.59   1
   2   7  -8  326.56    8.43   2
  -2   7   8  337.38    8.95   2
  -1   7   8    4.85    1.46   1
   1   7  -8    6.13    1.65   2
  -1   7   8    3.05    1.42   2
   0   7   8   -0.51    0.97   2
   0   7  -8   -1.07    1.12   2
   0   7   8    1.37    1.27   1
  -1  -7  -8    5.29    1.10   3
  -1   7  -8    5.97    1.57   2
   1   7   8    2.98    1.40   2
   1   7   8    3.16    1.45   1
  -1   7  -8    4.44    1.70   3
   2   7   8  318.74    8.19   2
  -2  -7  -8  334.72    6.97   3
  -2   7  -8  313.63    8.18   3
  -2   7  -8  331.86    8.00   2
   2   7   8  340.51    8.35   1
   3  -7   8   29.70    2.22   1
   3   7   8   32.16    2.94   1
  -3   7  -8   29.29    2.91   3
   3   7   8   28.13    2.74   2
  -3  -7  -8   29.42    2.50   3
  -3   7  -8   26.79    2.63   2
   4   7   8   21.22    2.67   2
  -4   7  -8   18.69    2.44   2
  -4  -7  -8   21.22    2.37   3
   4  -7   8   17.07    2.16   1
   4   7   8   17.10    2.60   1
  -4   7  -8   18.71    2.75   3
  -5   7  -8    5.80    2.74   3
  -5  -7  -8    9.48    2.15   3
   5   7   8    4.89    1.83   2
  -5   7  -8    4.10    1.68   2
   5   7   8    5.53    2.05   1
   5  -7   8    7.18    1.81   1
   6   7   8    4.75    1.73   2
  -6   7  -8   -1.20    4.03   3
   6   7   8    6.10    2.02   1
   6  -7   8    3.29    1.65   1
  -6   7  -8    0.59    1.48   2
  -6  -7  -8    3.18    2.00   3
   7  -7   8   11.47    2.37   1
   7   7   8    5.31    2.11   1
   7   7   8   13.57    2.56   2
  -7  -7  -8    9.98    2.61   3
  -7   7  -8   15.40    5.12   3
  -8   7  -8   24.49    4.17   3
   8   7   8   16.40    3.15   1
   8   7   8   24.75    3.46   2
  -8  -7  -8   21.11    3.59   3
   8  -7   8   17.84    3.13   1
   9  -7   8   -3.32    1.38   1
  -9  -7  -8    0.33    2.12   3
  -9   7  -8    2.54    2.38   3
 -10   7  -8   20.38    4.48   3
 -10  -7  -8   18.32    3.60   3
  10  -7   8   18.50    3.62   1
  11  -7   8    0.76    2.20   1
 -11  -7  -8   -0.79    1.59   3
  10   8  -8    8.88    3.03   2
 -10  -8   8   11.81    3.42   3
  10  -8  -8   12.49    3.65   1
 -10   8   8   10.48    3.28   2
  -9  -8   8   10.51    3.12   3
  -9   8   8   11.22    3.27   2
   9   8  -8   10.22    3.14   2
   9  -8  -8   12.06    3.33   1
  -8  -8   8    4.28    2.43   3
   8  -8  -8    0.00    2.00   1
  -8   8   8    5.49    2.63   2
   8   8  -8    2.44    2.20   2
   7  -8  -8   -0.26    1.41   1
  -7  -8   8    0.41    2.10   3
  -7   8   8    0.79    2.24   2
   7   8  -8    4.40    2.35   2
   6  -8  -8    1.81    1.72   1
  -6   8   8    3.28    2.23   2
   6   8  -8    1.05    1.71   2
  -6  -8   8    0.72    1.75   3
  -5   8   8   41.66    4.26   2
   5  -8  -8   45.48    4.07   1
  -5  -8   8   44.23    4.25   3
   5   8  -8   38.65    4.05   2
   4  -8  -8   57.02    3.99   1
   4   8  -8   42.53    4.02   2
  -4   8   8   56.72    4.53   2
  -4  -8   8   51.30    4.25   3
   3  -8  -8  145.95    5.62   1
  -3   8   8  138.61    6.03   2
   3   8  -8  148.78    6.10   2
   2   8  -8    2.50    1.40   2
  -2   8   8   -0.68    1.20   2
  -2   8   8    1.77    1.50   1
  -1   8   8   60.90    3.84   2
  -1   8   8   69.72    3.70   1
   1   8  -8   70.95    4.01   2
   0   8   8    6.76    1.92   2
   0   8   8   12.07    2.04   1
   0   8  -8   13.74    2.38   2
  -1   8  -8   76.26    4.18   2
   1   8   8   57.32    3.85   2
   1   8   8   71.09    3.78   1
  -1   8  -8   63.34    3.92   3
   2   8   8    1.35    1.41   2
  -2   8  -8    0.49    1.48   3
   2   8   8    2.46    1.52   1
  -2  -8  -8    1.08    1.28   3
  -2   8  -8   -0.30    1.28   2
  -3   8  -8  154.53    5.81   2
   3   8   8  142.41    5.70   2
  -3   8  -8  150.88    5.98   3
  -3  -8  -8  147.53    5.05   3
   3   8   8  153.15    5.87   1
  -4  -8  -8   55.36    3.63   3
   4   8   8   53.23    3.89   1
  -4   8  -8   49.74    3.68   2
  -4   8  -8   50.68    3.58   3
   4   8   8   49.72    3.67   2
   5  -8   8   46.20    3.45   1
  -5  -8  -8   45.64    3.79   3
  -5   8  -8   46.06    4.82   3
   5   8   8   47.65    3.93   2
  -5   8  -8   48.05    3.80   2
   5   8   8   44.89    3.92   1
  -6   8  -8    1.78    1.61   2
   6  -8   8    4.33    1.56   1
  -6  -8  -8   -0.49    1.56   3
   6   8   8   -0.46    1.55   2
  -6   8  -8    6.90    3.94   3
  -7  -8  -8    0.23    1.81   3
   7  -8   8    1.15    1.43   1
   7   8   8    3.27    1.90   2
  -7   8  -8    3.38    5.22   3
  -8  -8  -8    4.45    2.43   3
  -8   8  -8    1.12    2.76   3
   8  -8   8    1.10    1.87   1
   8   8   8    0.60    1.62   2
   9  -8   8   13.71    3.20   1
  -9  -8  -8   16.60    3.52   3
   9   8   8   17.00    3.20   2
 -10  -8  -8   14.28    3.28   3
  10  -8   8    9.94    2.87   1
 -10   9   8    4.78    2.67   2
 -10  -9   8    2.81    2.39   3
  10  -9  -8    4.04    2.65   1
  10   9  -8   -0.29    2.76   2
   9  -9  -8   -1.55    2.15   1
  -9   9   8   -0.97    2.16   2
  -9  -9   8   -0.05    2.14   3
   9   9  -8   -1.68    2.17   2
   8   9  -8   31.73    4.38   2
   8  -9  -8   33.40    4.67   1
  -8   9   8   43.44    5.24   2
  -8  -9   8   41.21    5.12   3
   7  -9  -8    6.67    2.39   1
  -7  -9   8   14.48    3.31   3
  -7   9   8    8.61    3.14   2
   7   9  -8    8.83    2.79   2
   6   9  -8   20.74    3.57   2
   6  -9  -8   27.36    3.70   1
  -6  -9   8   30.41    4.09   3
  -6   9   8   32.85    4.54   2
  -5  -9   8   -2.86    1.58   3
   5  -9  -8    0.81    1.60   1
  -5   9   8   -1.72    1.96   2
   5   9  -8   -1.53    1.34   2
   4  -9  -8   38.61    3.54   1
   4   9  -8   32.73    3.87   2
  -4   9   8   35.20    4.06   2
  -3   9   8   24.17    3.43   2
   3  -9  -8   28.13    2.99   1
   3   9  -8   26.56    3.41   2
  -2   9   8    0.07    1.49   2
  -2   9   8    2.23    1.61   1
   2   9  -8    1.32    1.53   2
  -1   9   8    4.15    1.63   1
   1   9  -8   -0.05    1.40   2
  -1   9   8    0.93    1.40   2
   0   9  -8    1.64    1.72   3
   0   9   8   -1.98    1.14   1
   0   9   8   -1.13    1.51   2
   0   9  -8    0.69    1.36   2
  -1   9  -8    2.09    1.78   3
   1   9   8    1.92    1.46   1
   1   9   8    1.87    1.62   2
  -1   9  -8    3.67    1.78   2
  -2   9  -8    0.92    1.53   2
   2   9   8    0.38    1.42   2
  -2   9  -8    0.85    1.65   3
  -3   9  -8   23.42    3.10   2
   3   9   8   24.12    3.30   2
  -3   9  -8   30.86    3.51   3
  -4  -9  -8   32.57    3.14   3
   4   9   8   37.50    3.77   2
  -4   9  -8   40.52    3.84   3
  -4   9  -8   33.17    3.55   2
  -5   9  -8   -2.60    1.38   2
   5   9   8    0.45    1.51   2
  -5  -9  -8    2.88    1.62   3
  -5   9  -8   -2.73    2.10   3
   6   9   8   27.07    3.46   2
  -6   9  -8   29.01    3.60   2
  -6  -9  -8   27.73    3.43   3
  -6   9  -8   36.64    5.90   3
   7   9   8    6.19    2.33   2
  -7   9  -8   19.25    6.39   3
  -7  -9  -8    7.84    2.48   3
  -8  -9  -8   46.43    4.97   3
   8   9   8   42.11    4.59   2
   9   9   8    0.59    2.36   2
  -9  -9  -8   -1.42    2.09   3
 -10  -9  -8    1.12    1.99   3
   9  10  -8    3.09    2.41   2
  -9 -10   8    2.08    1.98   3
  -9  10   8   -1.73    1.75   2
   9 -10  -8   -3.36    2.17   1
   8 -10  -8   10.17    3.48   1
  -8 -10   8   18.58    3.68   3
   8  10  -8   14.60    3.53   2
  -8  10   8   13.91    3.51   2
  -7 -10   8    3.64    2.33   3
   7  10  -8    4.42    2.57   2
   7 -10  -8    2.37    1.81   1
  -7  10   8   -0.80    2.06   2
  -6 -10   8   42.05    4.79   3
   6  10  -8   37.32    4.80   2
  -6  10   8   34.15    4.55   2
   6 -10  -8   38.78    4.26   1
  -5 -10   8   -1.18    1.59   3
   5 -10  -8    0.60    1.56   1
  -5  10   8   -3.35    1.35   2
   5  10  -8   -1.29    1.63   2
   4  10  -8   24.85    3.65   2
  -4  10   8   22.07    3.65   2
   4 -10  -8   33.38    3.50   1
   3  10  -8   23.38    3.32   2
   3 -10  -8   26.59    3.00   1
  -3  10   8   23.42    3.47   2
   2  10  -8   -0.33    1.55   2
  -2  10   8   -0.68    1.68   2
   1  10  -8   25.03    3.35   2
  -1  10   8   27.44    3.58   2
   0  10  -8  152.54    6.42   2
   0  10  -8  160.17    6.60   3
   0  10   8  156.29    6.79   2
   1  10   8   25.59    3.38   2
  -1  10  -8   20.82    3.02   2
  -1  10  -8   23.80    3.32   3
  -2  10  -8   -1.98    1.70   3
  -2  10  -8    0.43    1.73   2
   2  10   8    2.18    1.74   2
   3  10   8   24.45    3.34   2
  -3  10  -8   21.22    3.19   2
  -3  10  -8   21.79    3.33   3
   4  10   8   31.97    3.91   2
  -4  10  -8   29.87    3.49   3
  -4  10  -8   28.02    3.55   2
  -5  10  -8   -0.45    1.60   2
   5  10   8    0.43    1.61   2
  -5  10  -8    4.16    2.58   3
   6  10   8   34.12    4.08   2
  -6 -10  -8   32.29    3.92   3
   7  10   8    1.84    2.14   2
  -7 -10  -8    4.66    2.20   3
   8  10   8   11.25    3.02   2
  -8 -10  -8   11.34    3.07   3
   9  10   8    0.50    2.56   2
  -9 -10  -8    2.01    2.12   3
   8  11  -8   -1.42    2.39   2
   8 -11  -8    2.14    2.53   1
  -8  11   8    1.38    1.85   2
  -8 -11   8    4.27    2.18   3
   7 -11  -8    0.98    2.14   1
  -7 -11   8    0.85    2.23   3
   7  11  -8    4.12    2.39   2
  -7  11   8   -1.06    1.93   2
  -6 -11   8   18.09    3.43   3
   6  11  -8   17.15    3.53   2
  -6  11   8   24.13    4.14   2
   6 -11  -8   22.63    3.90   1
   5  11  -8    7.01    2.71   2
  -5  11   8    5.70    2.46   2
  -4  11   8    1.29    1.94   2
   4  11  -8   -2.28    1.74   2
  -3  11   8    0.25    2.10   2
   3  11  -8    1.60    1.81   2
  -2  11   8   40.26    4.51   2
   2  11  -8   33.57    4.08   2
  -1  11   8   11.71    2.64   2
   1  11  -8   13.22    2.94   2
   0  11  -8   -0.15    1.91   3
   0  11   8    0.68    1.79   2
   0  11  -8   -0.40    1.72   2
   1  11   8   14.17    2.88   2
  -1  11  -8   15.08    2.83   3
  -1  11  -8   16.18    3.25   2
   2  11   8   46.79    4.95   2
  -2  11  -8   39.64    4.02   3
  -2  11  -8   41.26    4.42   2
   3  11   8    3.19    1.92   2
  -3  11  -8   -0.91    1.75   2
  -3  11  -8    0.93    2.13   3
  -4  11  -8   -2.14    1.56   2
   4  11   8    2.41    1.76   2
  -5  11  -8    0.21    1.92   2
   5  11   8    8.41    2.67   2
   6  11   8   24.15    3.90   2
   7  11   8   -1.19    2.33   2
   8  11   8    2.57    2.31   2
  -8 -11  -8   -0.64    2.21   3
  -7 -12   8   -1.05    1.82   3
  -7  12   8    4.58    2.30   2
   7  12  -8    0.31    2.07   2
   6  12  -8    8.17    2.65   2
  -6  12   8   11.39    3.14   2
  -5  12   8   10.24    3.15   2
   5  12  -8    7.63    3.01   2
  -4  12   8   30.47    4.56   2
   4  12  -8   32.98    4.34   2
  -3  12   8   14.49    3.52   2
   3  12  -8    7.59    2.58   2
  -2  12   8   -0.62    1.73   2
   2  12  -8    1.68    1.97   2
  -1  12   8    1.02    2.20   2
   1  12  -8   -0.22    1.94   2
   0  12  -8    0.32    2.24   3
   0  12   8    0.35    1.73   2
   0  12  -8    0.72    1.82   2
  -1  12  -8    4.50    2.38   3
  -1  12  -8   12.31    2.89   2
   1  12   8    9.97    2.88   2
  -2  12  -8   -2.31    1.87   2
   2  12   8    0.51    1.78   2
   3  12   8    5.78    2.50   2
  -3  12  -8   11.67    3.21   2
   4  12   8   30.49    4.40   2
  -4  12  -8   26.88    4.16   2
  -5  12  -8    5.57    2.39   2
   5  12   8    7.30    2.83   2
   6  12   8   12.25    3.23   2
   7  12   8    2.90    2.28   2
   6  13  -8   19.26    3.59   2
  -6  13   8   10.56    3.25   2
  -5  13   8   -0.60    1.98   2
   5  13  -8    3.26    2.12   2
   4  13  -8    6.03    2.46   2
  -4  13   8    5.13    2.58   2
   3  13  -8    1.57    2.25   2
  -3  13   8   -4.08    1.94   2
   2  13  -8   51.64    5.35   2
  -2  13   8   55.25    5.63   2
   1  13  -8    4.87    2.63   3
   1  13  -8    1.30    2.29   2
  -1  13   8   -0.38    2.16   2
   0  13   8    1.76    2.29   2
   0  13  -8   -0.65    2.21   2
  -1  13  -8    0.37    2.49   2
   1  13   8    2.72    2.31   2
  -2  13  -8   54.70    5.68   2
   2  13   8   62.08    5.96   2
   3  13   8    1.15    2.13   2
  -3  13  -8    0.98    2.50   2
   4  13   8    9.73    3.23   2
  -4  13  -8    6.71    2.91   2
   5  13   8   -1.30    2.07   2
   6  13   8    8.47    3.35   2
   4  14  -8    9.56    2.68   2
  -4  14   8    7.80    2.84   2
  -3  14   8    5.28    2.49   2
   3  14  -8    0.73    1.83   2
  -2  14   8   -1.39    2.43   2
   2  14  -8    4.62    2.37   2
   1  14  -8    5.35    2.55   2
  -1  14   8    2.50    2.46   2
   0  14  -8   25.73    4.19   2
   0  14   8   19.53    4.18   2
   1  14   8    0.78    2.39   2
  -1  14  -8    5.91    2.85   2
   2  14   8   -0.26    2.20   2
  -2  14  -8   -0.92    2.16   2
   3  14   8   -0.04    2.46   2
  -3  14  -8    2.94    2.30   2
  -4  14  -8   11.55    3.32   2
   4  14   8   16.27    3.73   2
 -12   0   9    3.58    2.52   2
  12   0  -9    1.65    2.38   1
 -11   0   9    1.37    2.30   2
 -11   0   9   -0.50    1.91   3
  11   0  -9    3.36    2.74   1
  10   0  -9    1.33    2.21   1
 -10   0   9   -1.29    2.02   2
 -10   0   9    2.34    2.00   3
   9   0  -9   -0.15    2.08   1
  -9   0   9    3.25    2.29   2
  -9   0   9    2.11    1.61   3
   8   0  -9    2.16    1.92   1
  -8   0   9    0.50    1.45   3
  -8   0   9   -2.74    1.48   2
  -7   0   9   -1.21    1.17   3
  -7   0   9    1.45    1.57   2
   7   0  -9   -0.09    1.24   1
  -6   0   9    0.75    1.00   3
   6   0  -9   -2.28    0.82   1
  -6   0   9    0.55    1.48   2
  -5   0   9   -0.74    1.15   2
  -5   0   9    1.15    0.90   3
   5   0  -9    0.41    1.16   1
   4   0  -9   -0.35    0.82   1
  -4   0   9    2.72    1.15   2
  -4   0   9    1.23    0.86   3
  -3   0   9    0.66    0.87   1
  -3   0   9    1.25    0.99   2
  -3   0   9    0.44    0.79   3
  -2   0   9    0.01    0.66   2
  -2   0   9    0.28    0.67   1
  -1   0   9    0.73    0.74   1
  -1   0   9   -0.17    0.56   2
   0   0   9   -1.23    0.56   2
   0   0   9   -0.69    0.77   1
   1   0   9    0.29    0.65   1
  -1   0  -9   -0.04    0.56   3
  -2   0  -9   -0.47    1.02   3
   2   0   9   -0.20    0.63   1
   3   0   9    0.11    0.81   1
   3   0   9    0.12    0.38   2
  -3   0  -9    0.96    1.84   3
   4   0   9    0.31    0.93   1
  -4   0  -9   -0.63    1.00   3
   4   0   9    1.17    0.62   2
  -5   0  -9   -0.22    1.26   3
  -5   0  -9   -0.38    0.67   2
   5   0   9    0.22    0.97   1
   6   0   9   -0.58    1.15   1
  -6   0  -9    1.18    0.86   2
  -6   0  -9   -0.67    1.22   3
  -7   0  -9   -1.79    1.52   3
   7   0   9   -1.07    1.03   1
  -8   0  -9    1.42    1.95   3
   8   0   9   -0.27    1.55   1
  -9   0  -9    1.09    2.14   3
   9   0   9    1.44    1.75   1
  10   0   9   -0.62    2.00   1
 -10   0  -9    2.62    2.28   3
 -11   0  -9   -0.73    2.33   3
  11   0   9    0.56    1.99   1
 -12   0  -9   -1.05    2.64   3
  12   0   9    1.38    2.04   1
 -12   1   9    6.24    2.44   2
  12   1  -9    0.95    2.57   1
 -12  -1   9    5.28    2.60   2
 -12  -1   9    5.83    2.72   3
  12  -1  -9    3.19    2.79   1
 -11  -1   9   10.51    3.16   2
 -11   1   9   13.75    3.43   2
  11  -1  -9    3.90    3.01   1
  11   1  -9    7.24    3.19   1
 -11  -1   9    9.75    2.78   3
 -10  -1   9   -0.56    1.81   3
 -10   1   9    1.42    2.24   2
  10  -1  -9    1.38    2.46   1
 -10  -1   9    2.09    2.24   2
 -10   1   9    1.36    1.73   3
  10   1  -9    0.01    2.08   1
  -9  -1   9    1.77    1.63   3
  -9   1   9    2.14    2.22   2
   9  -1  -9    1.48    2.04   1
  -9   1   9    4.28    2.15   3
   9   1  -9    3.62    2.27   1
   8  -1  -9  165.65    7.48   1
  -8  -1   9  153.38    6.04   3
  -8   1   9  145.69    6.97   2
  -8   1   9  139.38    5.65   3
  -8  -1   9  148.01    6.82   2
   8   1  -9  167.89    7.07   1
  -7  -1   9   -0.02    1.20   3
   7   1  -9    0.82    1.65   1
  -7   1   9    1.38    1.19   3
  -7   1   9    1.55    1.52   2
   7  -1  -9   -0.52    1.69   1
  -7  -1   9    1.02    1.55   2
  -6   1   9    2.40    1.17   3
   6   1  -9    5.80    1.65   1
  -6   1   9    1.56    1.58   2
  -6  -1   9    4.18    1.41   3
   6  -1  -9    2.43    1.56   1
  -6  -1   9    1.15    1.49   2
  -5   1   9   14.50    1.66   3
   5   1  -9   14.63    2.08   1
  -5   1   9   15.71    2.41   2
  -5  -1   9   16.41    1.93   3
   5  -1  -9   16.94    2.27   1
  -5  -1   9   13.38    2.22   2
  -4   1   9   16.72    2.18   2
  -4   1   9   17.35    1.60   3
   4   1  -9   16.30    1.83   1
  -4  -1   9   15.45    2.14   2
   4  -1  -9   15.76    2.02   1
  -4  -1   9   20.46    1.91   3
  -3   1   9    5.88    1.40   2
  -3   1   9    6.70    1.45   1
  -3  -1   9    5.52    1.20   3
  -3   1   9    7.07    1.05   3
  -3  -1   9    5.48    1.20   1
  -3  -1   9    7.38    1.41   2
  -2  -1   9  990.41   14.13   2
  -2   1   9  989.62   15.52   1
  -2   1   9  997.74   14.40   2
  -2  -1   9  984.59   14.66   1
  -1   1   9  497.56    9.26   1
  -1  -1   9  503.29    8.67   1
  -1  -1   9  497.70    7.80   2
  -1   1   9  507.53    8.07   2
   1  -1  -9  492.73    7.14   3
   0  -1   9   -0.11    0.62   1
   0  -1  -9    0.66    0.57   3
   0   1   9    0.66    0.71   1
   0   1  -9    0.97    0.69   3
   0   1   9    0.46    0.54   2
   1   1   9  499.53    9.27   1
  -1  -1  -9  488.36    9.13   3
   1  -1   9  497.68    8.72   1
   1   1   9  495.87    6.67   2
  -1   1  -9  496.63    8.50   3
   2   1   9  946.56   11.51   2
  -2   1  -9  961.23   14.08   3
   2   1   9  931.50   15.15   1
   2  -1   9  955.36   14.87   1
  -2  -1  -9  976.57   17.95   3
   3   1   9    6.18    0.75   2
  -3   1  -9    6.00    0.67   2
  -3  -1  -9    3.89    1.15   3
  -3   1  -9    4.43    1.90   3
   3  -1   9    7.76    1.41   1
   3   1   9    6.09    1.49   1
   4   1   9   14.03    1.21   2
   4  -1   9   15.77    2.00   1
  -4  -1  -9   15.46    2.12   3
   4   1   9   15.66    1.94   1
  -4   1  -9   20.50    3.89   3
  -4   1  -9   15.85    1.15   2
  -5   1  -9   17.15    2.41   3
  -5   1  -9   15.47    1.47   2
  -5  -1  -9   16.34    2.32   3
   5  -1   9   14.60    2.10   1
   5   1   9   19.99    1.62   2
   5   1   9   16.62    2.24   1
  -6   1  -9    6.03    1.91   3
   6   1   9    4.59    1.09   2
   6  -1   9    5.21    1.67   1
  -6  -1  -9    0.36    1.42   3
   6   1   9    4.38    1.49   1
  -6   1  -9    5.18    1.15   2
  -7  -1  -9   -0.31    1.58   3
  -7   1  -9   -5.35    1.79   3
   7   1   9    1.10    1.47   1
   7   1   9    1.55    1.14   2
   7  -1   9    1.01    1.39   1
  -8   1  -9  146.53    6.59   3
  -8  -1  -9  149.45    6.71   3
   8  -1   9  161.48    7.04   1
   8   1   9  150.38    6.85   1
  -9  -1  -9    5.14    2.24   3
  -9   1  -9    0.86    1.85   3
   9  -1   9    0.86    1.63   1
   9   1   9   -0.23    1.71   1
  10  -1   9    0.90    2.07   1
 -10  -1  -9   -0.20    1.96   3
  10   1   9    1.28    2.20   1
 -10   1  -9    2.29    2.08   3
 -11  -1  -9    7.41    2.96   3
 -11   1  -9   12.36    3.61   3
  11  -1   9    8.93    2.98   1
  11   1   9    5.90    2.71   1
 -12   1  -9    2.59    2.74   3
 -12  -1  -9    0.08    2.49   3
  12   1   9    0.45    2.02   1
  12  -1   9    0.08    1.86   1
 -12   2   9    9.19    2.99   2
  12  -2  -9    5.45    2.81   1
  12   2  -9    3.16    2.62   1
 -12  -2   9    4.08    2.67   3
 -11   2   9    1.68    2.38   2
 -11  -2   9    2.55    2.50   3
  11  -2  -9    2.28    2.74   1
 -11  -2   9    0.96    2.19   2
  11   2  -9    3.84    3.25   1
 -10   2   9    1.47    2.39   2
 -10  -2   9    1.73    2.12   2
 -10  -2   9   -2.57    1.48   3
  10   2  -9    1.22    2.04   1
  10  -2  -9    0.66    2.26   1
   9  -2  -9   27.27    4.07   1
   9   2  -9   35.38    4.11   1
  -9   2   9   38.63    4.74   2
  -9  -2   9   30.31    3.61   3
   8   2  -9    3.45    2.06   1
  -8  -2   9    2.70    2.05   2
  -8   2   9    4.29    1.84   3
  -8   2   9    4.00    2.25   2
   8  -2  -9    7.98    2.45   1
   7   2  -9    0.61    1.39   1
   7  -2  -9   -0.53    1.42   1
  -7   2   9   -1.80    1.02   3
  -7  -2   9   -0.24    1.40   2
  -7  -2   9   -0.59    1.29   3
  -7   2   9    2.05    1.76   2
  -6   2   9  106.65    3.77   3
   6   2  -9  109.57    4.81   1
   6  -2  -9   96.01    4.78   1
  -6  -2   9  106.18    4.51   3
  -6  -2   9   93.65    4.70   2
  -6   2   9   85.50    4.66   2
  -5   2   9  394.57    9.44   2
  -5  -2   9  400.15    8.60   3
   5  -2  -9  396.46    9.44   1
   5   2  -9  390.91    8.79   1
  -5   2   9  385.82    7.23   3
  -5  -2   9  397.60    9.40   2
  -4  -2   9  661.01   11.42   3
   4  -2  -9  639.09   12.33   1
  -4   2   9  642.73    9.60   3
  -4  -2   9  647.24   12.00   2
  -4   2   9  637.73   12.05   2
   4   2  -9  655.69   11.39   1
  -3   2   9    3.08    1.12   1
  -3  -2   9    3.61    1.18   2
  -3  -2   9    2.86    1.14   3
  -3   2   9    3.88    0.82   3
   3   2  -9    2.36    0.90   1
  -3   2   9    1.71    1.16   2
  -2   2   9    3.14    1.02   2
  -2   2   9    5.72    1.32   1
  -2  -2   9    3.85    0.93   1
  -1   2   9  416.71    7.30   2
  -1   2   9  423.33    8.49   1
   1   2  -9  397.25    6.94   2
   1  -2  -9  417.28    5.77   3
  -1  -2   9  427.74    7.35   1
   0   2   9 1145.30   17.73   1
   0  -2  -9 1166.56   15.78   3
   0   2  -9 1148.07   15.82   3
   0   2   9 1190.00   15.19   2
   0   2  -9 1204.86   14.64   2
   0  -2   9 1160.97   16.39   1
  -1  -2  -9  418.77    8.21   3
   1  -2   9  422.65    7.62   1
  -1   2  -9  431.12    7.94   3
  -1   2  -9  416.41    5.94   2
   1   2   9  416.55    8.55   1
   1   2   9  426.53    6.58   2
  -2   2  -9    2.75    1.01   3
   2   2   9    2.72    0.66   2
  -2  -2  -9    2.55    0.89   3
   2  -2   9    3.49    0.95   1
  -2   2  -9    3.59    0.58   2
   2   2   9    2.90    1.14   1
   3  -2   9    1.91    1.03   1
   3   2   9    2.98    0.82   2
  -3   2  -9    2.92    1.42   3
  -3  -2  -9   -1.28    0.98   3
   3   2   9    2.92    1.11   1
   4  -2   9  646.65   11.98   1
  -4  -2  -9  636.27   11.54   3
   4   2   9  641.30    9.68   2
  -4   2  -9  635.22   17.25   3
   4   2   9  619.00   12.03   1
  -4   2  -9  635.07    9.29   2
   5   2   9  385.10    7.31   2
  -5  -2  -9  386.07    8.97   3
  -5   2  -9  410.84   12.88   3
   5  -2   9  380.25    9.13   1
  -5   2  -9  395.64    7.11   2
   5   2   9  382.33    9.12   1
  -6   2  -9  106.13    5.19   3
   6  -2   9  105.30    5.13   1
  -6   2  -9  110.58    3.76   2
   6   2   9  103.77    5.00   1
  -6  -2  -9  113.30    5.17   3
   6   2   9  100.72    3.72   2
   7   2   9   -1.17    1.04   2
  -7   2  -9   -4.54    1.49   3
   7  -2   9    1.32    1.44   1
  -7  -2  -9    0.33    1.41   3
   7   2   9    0.53    1.29   1
   8  -2   9    6.49    2.19   1
  -8   2  -9    4.40    2.32   3
  -8  -2  -9    2.17    1.83   3
   8   2   9    5.43    2.20   1
  -9   2  -9   37.14    4.25   3
   9   2   9   25.62    3.66   1
  -9  -2  -9   34.49    4.34   3
   9  -2   9   31.55    4.14   1
 -10   2  -9   -1.32    1.76   3
  10  -2   9    2.62    2.00   1
  10   2   9    2.53    2.21   1
 -10  -2  -9    2.57    2.43   3
  11   2   9    1.60    2.26   1
 -11  -2  -9    0.86    2.43   3
 -11   2  -9    6.42    2.94   3
  11  -2   9    1.07    2.10   1
 -12   2  -9    7.16    3.33   3
 -12  -2  -9    1.89    2.68   3
  12  -2   9    5.85    2.68   1
  12   2   9    6.33    2.65   1
  12   3  -9   10.97    3.18   2
 -12   3   9   13.09    3.42   2
  12  -3  -9    7.24    2.99   1
 -12  -3   9   11.31    3.87   3
 -11  -3   9   13.57    3.37   3
  11   3  -9    6.51    2.78   1
  11  -3  -9    9.17    3.53   1
 -11   3   9   13.70    3.57   2
  11   3  -9   12.13    3.72   2
  10   3  -9    1.22    2.26   1
 -10   3   9   -0.68    1.84   2
  10   3  -9    2.24    2.21   2
 -10  -3   9   -1.35    1.74   3
  10  -3  -9    2.24    2.57   1
   9   3  -9    5.68    2.35   1
  -9  -3   9    5.19    2.06   3
  -9  -3   9    1.88    1.80   2
  -9   3   9    3.07    2.16   2
   9  -3  -9    5.34    2.49   1
   8  -3  -9    7.14    2.51   1
  -8   3   9   13.13    2.97   2
   8   3  -9   10.47    2.59   1
  -8  -3   9   12.32    2.86   3
  -8  -3   9   15.11    3.13   2
  -7  -3   9   64.15    4.07   3
  -7  -3   9   57.85    4.23   2
   7   3  -9   68.50    4.22   1
   7  -3  -9   66.78    4.58   1
  -7   3   9   63.48    4.41   2
   6  -3  -9    0.67    1.25   1
  -6   3   9    1.39    1.53   2
   6   3  -9   -0.16    1.03   1
  -6   3   9   -0.03    0.98   3
  -6  -3   9   -0.10    1.05   3
  -6  -3   9    0.36    1.14   2
  -5   3   9   20.48    2.73   2
   5   3  -9   21.84    2.09   1
  -5   3   9   22.65    1.60   3
   5  -3  -9   20.17    2.57   1
  -5  -3   9   19.59    2.73   2
  -5  -3   9   18.75    2.34   3
  -4  -3   9  118.90    4.53   3
   4   3  -9  121.48    4.64   2
  -4   3   9  123.29    3.06   3
  -4   3   9  114.30    4.82   2
   4   3  -9  110.88    3.83   1
   4  -3  -9  120.07    4.56   1
  -3   3   9  109.98    4.30   2
  -3   3   9  114.87    4.36   1
   3   3  -9  108.29    3.29   1
   3   3  -9  114.34    4.09   2
  -3   3   9  112.56    2.47   3
  -3  -3   9  107.83    4.13   3
  -2  -3   9  789.52   11.45   1
   2   3  -9  767.23   12.26   2
  -2   3   9  789.01   12.70   2
  -2   3   9  780.72   13.61   1
  -1   3   9  269.54    5.94   2
  -1   3   9  275.99    6.73   1
   1   3  -9  273.20    5.68   2
  -1  -3   9  266.91    5.11   1
   0   3  -9   -1.70    0.63   2
   0  -3  -9    0.33    0.57   3
   0   3  -9   -1.46    0.79   3
   0   3   9   -0.95    0.80   2
   0   3   9   -0.03    1.07   1
   0  -3   9   -0.25    0.66   1
  -1   3  -9  266.16    4.82   2
   1  -3   9  264.01    5.40   1
  -1  -3  -9  264.95    5.04   3
   1   3   9  254.95    6.52   1
   1   3   9  259.70    5.27   2
  -1   3  -9  254.19    6.06   3
  -2   3  -9  769.39   12.51   3
   2  -3   9  738.22   12.14   1
  -2   3  -9  765.86   10.35   2
   2   3   9  751.80   10.89   2
  -2  -3  -9  758.15   11.44   3
   2   3   9  768.44   13.30   1
   3   3   9  108.77    4.25   1
  -3   3  -9  107.13    4.27   3
   3   3   9  108.98    3.26   2
[truncated: 525,697 more chars]
