# Supplementary material for: Crystal structures of two 1,3-thia­zolidin-4-one derivatives featuring sulfide and sulfone functional groups
Source: Acta Crystallogr E Crystallogr Commun. 2018 Nov 6;74(Pt 12):1695–9. doi: 10.1107/S2056989018015098 (PMC6281102; doi:10.1107/S2056989018015098)
Supplement: Supplementary file 2 [file e-74-01695-1sup2.hkl]

data_1                                                                          
_shelx_title ' ljs4s in Pbca'                                                   
_shelx_refln_list_code          4                                               
_shelx_F_calc_maximum      214.63                                               
_exptl_crystal_F_000      1296.00                                               
_reflns_d_resolution_high  0.7429                                               
                                                                                
loop_                                                                           
 _space_group_symop_operation_xyz                                               
 'x, y, z'                                                                      
 '-x+1/2, -y, z+1/2'                                                            
 '-x, y+1/2, -z+1/2'                                                            
 'x+1/2, -y+1/2, -z'                                                            
 '-x, -y, -z'                                                                   
 'x-1/2, y, -z-1/2'                                                             
 'x, -y-1/2, z-1/2'                                                             
 '-x-1/2, y-1/2, z'                                                             
                                                                                
_cell_length_a     9.5819                                                       
_cell_length_b    11.4444                                                       
_cell_length_c    26.6879                                                       
_cell_angle_alpha  90.000                                                       
_cell_angle_beta   90.000                                                       
_cell_angle_gamma  90.000                                                       
                                                                                
_shelx_F_squared_multiplier     1.000                                           
                                                                                
loop_                                                                           
 _refln_index_h                                                                 
 _refln_index_k                                                                 
 _refln_index_l                                                                 
 _refln_F_squared_calc                                                          
 _refln_F_squared_meas                                                          
 _refln_F_squared_sigma                                                         
 _refln_observed_status                                                         
   2   0   0      21358.69      21194.31       139.31 o                         
   4   0   0         53.00         29.48         3.59 o                         
   6   0   0         37.11         39.68         4.63 o                         
   8   0   0       3656.86       3163.62        72.63 o                         
  10   0   0       2451.18       2172.09        56.46 o                         
  12   0   0          0.08         -6.01         6.01 o                         
   2   1   0      36295.89      37071.96       169.96 o                         
   4   1   0       3567.38       3858.57        24.95 o                         
   6   1   0        318.57        242.05         6.17 o                         
   8   1   0          0.17          2.14         3.12 o                         
  10   1   0        101.18        110.98         7.33 o                         
  12   1   0        100.86        103.50         7.91 o                         
   0   2   0      26235.89      28766.28       220.77 o                         
   2   2   0        792.26        736.86         7.24 o                         
   4   2   0       2135.80       2199.16        18.69 o                         
   6   2   0        558.01        556.13        12.62 o                         
   8   2   0       1637.76       1422.13        20.62 o                         
  10   2   0        646.25        583.19        15.63 o                         
  12   2   0          3.59          5.69         4.76 o                         
   2   3   0      10196.37      11253.79        55.70 o                         
   4   3   0        827.30        870.41        10.12 o                         
   6   3   0        400.30        369.28         7.71 o                         
   8   3   0       1125.08       1048.22        14.94 o                         
  10   3   0        970.01        971.98        16.31 o                         
  12   3   0        220.73        224.54        10.66 o                         
   0   4   0       2601.99       2503.55        27.75 o                         
   2   4   0       8363.39       9350.68        47.99 o                         
   4   4   0        109.08         59.37         3.55 o                         
   6   4   0        818.10        723.26        15.42 o                         
   8   4   0         12.91         12.86         3.56 o                         
  10   4   0        589.55        543.39        12.61 o                         
  12   4   0          6.84          3.61         5.38 o                         
   2   5   0       1768.32       1931.27        14.75 o                         
   4   5   0        463.89        408.49         8.01 o                         
   6   5   0        403.00        403.00        10.32 o                         
   8   5   0        594.30        517.05        10.93 o                         
  10   5   0          9.41         13.70         4.86 o                         
  12   5   0         11.87         21.34         7.80 o                         
   0   6   0      16472.58      18940.83       163.41 o                         
   2   6   0          4.47          2.94         1.64 o                         
   4   6   0          2.51          6.84         2.90 o                         
   6   6   0        308.90        282.95         9.16 o                         
   8   6   0         64.55         45.17         6.21 o                         
  10   6   0         52.43         42.16         6.87 o                         
   2   7   0       3263.84       3218.67        22.60 o                         
   4   7   0       1411.27       1202.57        16.32 o                         
   6   7   0         13.80         17.69         4.71 o                         
   8   7   0        983.04        895.51        19.07 o                         
  10   7   0        105.62        104.18         9.30 o                         
   0   8   0         61.39         51.17        10.16 o                         
   2   8   0          1.17         -0.21         2.27 o                         
   4   8   0         45.66         40.96         4.98 o                         
   6   8   0          2.35          5.18         5.49 o                         
   8   8   0        355.66        320.03        14.96 o                         
  10   8   0          1.38          8.12         5.51 o                         
   2   9   0        558.71        538.25        11.91 o                         
   4   9   0         10.04         11.12         3.93 o                         
   6   9   0        408.13        379.54        12.37 o                         
   8   9   0        288.25        276.65        12.86 o                         
  10   9   0         34.57         25.06         9.50 o                         
   0  10   0        929.71        821.07        33.85 o                         
   2  10   0        261.43        232.71        14.64 o                         
   4  10   0         48.41         32.08         6.19 o                         
   6  10   0        132.56        141.15        10.93 o                         
   8  10   0        198.27        180.74        11.50 o                         
   2  11   0        143.90        131.51        13.30 o                         
   4  11   0          6.73          9.60         5.76 o                         
   6  11   0         61.43         73.24        11.02 o                         
   8  11   0         44.87         46.17         8.71 o                         
   0  12   0         23.23         28.70        12.66 o                         
   2  12   0          5.37          7.74         6.93 o                         
   4  12   0          8.29         10.92         5.94 o                         
   6  12   0         47.83         66.90         9.60 o                         
   8  12   0         37.52         36.72         7.75 o                         
   2  13   0         97.99         93.75        12.89 o                         
   4  13   0          6.35          1.28         7.53 o                         
   6  13   0         12.25         10.96         8.50 o                         
   0  14   0         42.43         33.56        12.76 o                         
   2  14   0         60.86         80.89        13.15 o                         
   4  14   0        125.38        133.38        15.16 o                         
   2  15   0          5.24          6.52         7.74 o                         
   1   1   1       5498.40       5745.72        25.02 o                         
   2   1   1      12979.24      13672.44        48.39 o                         
   3   1   1       3202.52       3246.29        18.15 o                         
   4   1   1        687.10        749.13         7.19 o                         
   5   1   1       1462.44       1655.45        10.92 o                         
   6   1   1        134.85        133.20         3.75 o                         
   7   1   1       3641.01       3689.49        22.71 o                         
   8   1   1         11.81          8.07         2.33 o                         
   9   1   1          7.74          4.67         2.73 o                         
  10   1   1          2.69          3.14         2.68 o                         
  11   1   1         83.34         93.02         5.05 o                         
  12   1   1          0.06          3.39         3.54 o                         
   0   2   1      23981.79      25317.64       165.19 o                         
   1   2   1        323.05        352.94         3.00 o                         
   2   2   1        240.23        256.47         2.92 o                         
   3   2   1       1342.26       1351.15         8.07 o                         
   4   2   1       1455.94       1475.33         9.38 o                         
   5   2   1       8023.93       8402.96        33.83 o                         
   6   2   1        176.17        182.90         4.07 o                         
   7   2   1       1323.68       1223.27        11.75 o                         
   8   2   1        365.31        327.37         6.22 o                         
   9   2   1         63.89         78.25         4.36 o                         
  10   2   1         19.64         20.15         3.15 o                         
  11   2   1          0.79          1.60         3.04 o                         
  12   2   1          0.01          3.28         3.32 o                         
   1   3   1        594.01        613.04         4.70 o                         
   2   3   1        108.65        107.66         2.14 o                         
   3   3   1         95.11         95.72         2.91 o                         
   4   3   1         19.54         13.04         1.63 o                         
   5   3   1        671.92        854.63         7.62 o                         
   6   3   1         23.87         17.09         1.92 o                         
   7   3   1        358.04        346.96         5.84 o                         
   8   3   1          0.13          3.32         2.18 o                         
   9   3   1        247.86        245.83         6.21 o                         
  10   3   1          0.04          3.43         2.75 o                         
  11   3   1         46.37         53.45         4.19 o                         
  12   3   1         35.41         28.20         4.57 o                         
   0   4   1        525.44        458.54        13.22 o                         
   1   4   1        705.19        724.50         5.19 o                         
   2   4   1       3776.42       4049.60        17.82 o                         
   3   4   1       1975.27       2199.36        12.13 o                         
   4   4   1         16.41          9.22         1.71 o                         
   5   4   1       1185.25       1189.42         9.33 o                         
   6   4   1         15.82         21.83         2.13 o                         
   7   4   1         13.62         22.90         2.47 o                         
   8   4   1         49.84         60.86         3.71 o                         
   9   4   1         13.69         20.12         2.88 o                         
  10   4   1        170.87        170.87         5.97 o                         
  11   4   1         10.43          8.42         3.43 o                         
  12   4   1          5.36          2.73         4.04 o                         
   1   5   1        197.80        197.81         2.77 o                         
   2   5   1        355.46        435.27        13.42 o                         
   3   5   1       1091.08        988.36         7.54 o                         
   4   5   1        249.23        305.26         4.95 o                         
   5   5   1        921.28        879.54        10.23 o                         
   6   5   1       1083.79       1032.64        11.38 o                         
   7   5   1        491.05        449.62         6.80 o                         
   8   5   1          1.10          2.08         2.24 o                         
   9   5   1         19.65         19.24         3.01 o                         
  10   5   1         10.95         10.94         3.48 o                         
  11   5   1          5.91         10.07         3.96 o                         
  12   5   1         19.08         26.43         5.19 o                         
   0   6   1         74.90         91.49         3.92 o                         
   1   6   1       2857.43       2906.90        13.96 o                         
   2   6   1        909.18        827.51         6.49 o                         
   3   6   1         68.15         82.74         2.63 o                         
   4   6   1        478.34        459.87         5.93 o                         
   5   6   1        604.94        573.29         7.30 o                         
   6   6   1        443.51        409.20         6.24 o                         
   7   6   1         81.54         85.18         4.38 o                         
   8   6   1         49.60         43.36         4.06 o                         
   9   6   1        314.71        291.59         9.00 o                         
  10   6   1          9.44          9.09         3.83 o                         
  11   6   1         29.65         43.28         5.20 o                         
   1   7   1        111.91        148.77         3.08 o                         
   2   7   1         14.97         10.98         1.70 o                         
   3   7   1         75.71         73.57         3.76 o                         
   4   7   1          5.38          6.75         2.28 o                         
   5   7   1          9.09         16.73         5.78 o                         
   6   7   1         92.02         91.47         5.17 o                         
   7   7   1        313.05        286.61         8.43 o                         
   8   7   1          1.56          1.74         3.11 o                         
   9   7   1         26.56         22.49         3.99 o                         
  10   7   1         44.06         46.04         5.06 o                         
  11   7   1          0.91          3.23         3.97 o                         
   0   8   1          0.83          2.17         5.23 o                         
   1   8   1        946.69        898.00        10.52 o                         
   2   8   1          0.00         -1.29         1.57 o                         
   3   8   1        132.88        130.73         4.51 o                         
   4   8   1       2275.12       2161.49        21.68 o                         
   5   8   1       3385.24       3168.86        24.25 o                         
   6   8   1          5.96          6.82         2.96 o                         
   7   8   1          7.60         12.89         3.34 o                         
   8   8   1          1.90          4.34         3.29 o                         
   9   8   1         61.49         78.69         5.96 o                         
  10   8   1         11.49         14.74         4.07 o                         
  11   8   1         31.77         43.60         6.60 o                         
   1   9   1        230.77        219.49         6.96 o                         
   2   9   1        638.54        621.67        10.78 o                         
   3   9   1        701.29        619.42        10.17 o                         
   4   9   1        126.45        123.33         5.49 o                         
   5   9   1         15.50         24.32         3.51 o                         
   6   9   1        413.70        415.42        10.27 o                         
   7   9   1        110.34        127.98         6.55 o                         
   8   9   1         13.43         19.39         4.06 o                         
   9   9   1          2.17          6.18         3.99 o                         
  10   9   1         33.02         41.87         5.17 o                         
   0  10   1         89.82        110.92        12.17 o                         
   1  10   1          0.47          5.87         3.62 o                         
   2  10   1         69.48         72.53         7.25 o                         
   3  10   1        717.69        680.00        12.40 o                         
   4  10   1         12.64         18.32         3.83 o                         
   5  10   1        316.66        296.03         9.58 o                         
   6  10   1          0.00         -3.86         3.86 o                         
   7  10   1          5.11          6.95         3.84 o                         
   8  10   1         13.07         19.77         4.70 o                         
   9  10   1          8.74         11.30         4.31 o                         
   1  11   1        373.58        361.71        12.53 o                         
   2  11   1        321.31        294.71        12.29 o                         
   3  11   1        231.32        216.52         9.54 o                         
   4  11   1         36.68         31.53         4.52 o                         
   5  11   1         21.37         24.88         4.59 o                         
   6  11   1         76.64         82.48         7.42 o                         
   7  11   1        410.54        397.71        12.13 o                         
   8  11   1         39.47         56.96         7.95 o                         
   9  11   1         21.37         27.42        11.63 o                         
   0  12   1          3.44         -2.00         8.02 o                         
   1  12   1        185.47        180.29        11.25 o                         
   2  12   1         62.58         58.89         7.13 o                         
   3  12   1          0.18          3.19         4.70 o                         
   4  12   1         48.31         43.17         6.57 o                         
   5  12   1        177.38        177.21         9.04 o                         
   6  12   1          0.01          1.21         4.34 o                         
   7  12   1          3.54          5.96         4.66 o                         
   8  12   1          0.04         15.02         4.83 o                         
   1  13   1         14.25          8.36         5.30 o                         
   2  13   1         29.37         29.99         6.64 o                         
   3  13   1          0.67          4.11         7.09 o                         
   4  13   1          5.55          2.44         5.57 o                         
   5  13   1          1.49          2.54         5.41 o                         
   6  13   1         12.43         12.46         5.45 o                         
   0  14   1         12.29         15.85         8.00 o                         
   1  14   1         99.23        108.26        11.38 o                         
   2  14   1         25.93         25.74        13.35 o                         
   3  14   1          0.21          5.48         5.24 o                         
   4  14   1         12.88         38.91         6.84 o                         
   5  14   1         52.13         53.98         7.64 o                         
   1  15   1         14.23         14.23         5.53 o                         
   2  15   1         22.69         37.58         7.97 o                         
   1   0   2       6823.49       7243.34        52.43 o                         
   2   0   2          0.20          2.47         1.21 o                         
   3   0   2       1540.84       1651.61        18.26 o                         
   4   0   2         51.84         18.73         2.12 o                         
   5   0   2       2810.30       2601.19        26.20 o                         
   6   0   2        325.81        319.14         8.01 o                         
   7   0   2       1414.01       1317.68        15.82 o                         
   8   0   2        155.69        163.48         7.00 o                         
   9   0   2       1704.12       1664.96        20.47 o                         
  10   0   2        544.04        488.45        13.24 o                         
  11   0   2          7.84          5.02         4.74 o                         
  12   0   2          5.40          5.88         5.08 o                         
   1   1   2        709.86        738.88         4.34 o                         
   2   1   2        463.02        482.67         4.43 o                         
   3   1   2       2670.27       2823.63        13.00 o                         
   4   1   2         39.43         63.06         2.23 o                         
   5   1   2        511.95        518.81         7.18 o                         
   6   1   2          4.44          4.74         1.61 o                         
   7   1   2        340.17        306.21         5.53 o                         
   8   1   2         14.04          9.40         2.33 o                         
   9   1   2       1097.92       1021.03        11.13 o                         
  10   1   2          0.19          0.37         2.63 o                         
  11   1   2          0.94          0.55         2.93 o                         
  12   1   2        252.86        247.40         8.59 o                         
   0   2   2       4833.53       5197.79        32.21 o                         
   1   2   2       1063.08       1087.55         6.40 o                         
   2   2   2       8909.28       9382.03        34.62 o                         
   3   2   2       1916.73       2026.78        11.17 o                         
   4   2   2        108.65         91.85         2.61 o                         
   5   2   2         48.91         51.70         2.46 o                         
   6   2   2        338.85        328.74         5.44 o                         
   7   2   2         15.41         13.30         2.12 o                         
   8   2   2        104.63        111.19         4.58 o                         
   9   2   2          3.53          5.45         2.57 o                         
  10   2   2        209.08        191.97         7.80 o                         
  11   2   2          0.88          6.75         3.31 o                         
  12   2   2          0.01          1.50         3.49 o                         
   1   3   2      18883.44      20343.75        69.94 o                         
   2   3   2       6237.69       6653.76        25.21 o                         
   3   3   2       5594.56       5829.51        23.64 o                         
   4   3   2        711.66        680.34         6.32 o                         
   5   3   2         49.04         51.92         2.47 o                         
   6   3   2        394.26        365.45         5.43 o                         
   7   3   2          1.44          0.78         1.81 o                         
   8   3   2       1091.89        993.79        11.97 o                         
   9   3   2        491.53        472.57         7.74 o                         
  10   3   2          3.31          6.85         2.84 o                         
  11   3   2        240.06        230.74         7.20 o                         
  12   3   2        154.50        158.31         7.35 o                         
   0   4   2        788.06        820.67         8.35 o                         
   1   4   2        317.13        363.29         4.23 o                         
   2   4   2         35.74         28.57         1.40 o                         
   3   4   2          3.71          3.91         1.25 o                         
   4   4   2        328.96        265.87         4.35 o                         
   5   4   2       1354.97       1285.53         9.80 o                         
   6   4   2        457.41        402.17         6.36 o                         
   7   4   2        636.37        591.32         9.51 o                         
   8   4   2         29.80         34.64         2.99 o                         
   9   4   2        105.07        109.12         4.77 o                         
  10   4   2         65.51         73.66         4.55 o                         
  11   4   2          0.29          0.54         3.22 o                         
  12   4   2          5.11          7.33         4.16 o                         
   1   5   2        496.89        514.09         4.90 o                         
   2   5   2        411.07        506.00         4.72 o                         
   3   5   2        195.66        194.28         3.48 o                         
   4   5   2         47.52         53.50         2.46 o                         
   5   5   2         97.79        122.68         3.98 o                         
   6   5   2        280.29        271.19         5.10 o                         
   7   5   2         62.74         85.43         3.81 o                         
   8   5   2         79.17         77.80         3.87 o                         
   9   5   2          2.10         -1.43         2.36 o                         
  10   5   2          0.30          6.78         3.22 o                         
  11   5   2          8.65          5.82         4.13 o                         
  12   5   2         16.76         21.82         5.45 o                         
   0   6   2       3984.39       3868.93        29.96 o                         
   1   6   2        112.06        113.95         2.51 o                         
   2   6   2         52.80         55.07         2.00 o                         
   3   6   2        116.25        149.95         3.30 o                         
   4   6   2       2682.58       2712.01        15.83 o                         
   5   6   2          0.64         -1.57         1.71 o                         
   6   6   2        232.30        238.03         5.46 o                         
   7   6   2        235.99        233.86         6.22 o                         
   8   6   2        114.83        115.17         5.20 o                         
   9   6   2        211.42        202.35         7.89 o                         
  10   6   2         66.03         65.05         5.60 o                         
  11   6   2         13.92         17.82         4.80 o                         
   1   7   2       1071.62        968.01         9.13 o                         
   2   7   2       2661.47       2566.93        14.72 o                         
   3   7   2        271.72        230.20         5.20 o                         
   4   7   2        140.84        151.13         4.58 o                         
   5   7   2          0.26          2.82         2.43 o                         
   6   7   2        312.98        313.16         7.24 o                         
   7   7   2         79.70         54.93         4.43 o                         
   8   7   2          3.94          2.26         3.23 o                         
   9   7   2         70.27         64.80         5.38 o                         
  10   7   2         78.19         78.90         5.97 o                         
  11   7   2        219.56        238.71        10.26 o                         
   0   8   2        119.86        126.43         7.23 o                         
   1   8   2          5.35          6.31         2.31 o                         
   2   8   2         95.61         92.17         3.44 o                         
   3   8   2         33.62         32.24         2.87 o                         
   4   8   2          0.72          2.46         2.39 o                         
   5   8   2       1607.85       1465.38        18.01 o                         
   6   8   2        320.32        294.77         7.75 o                         
   7   8   2          1.77         -2.79         2.79 o                         
   8   8   2         79.64         81.34         5.62 o                         
   9   8   2         80.61         94.70         6.33 o                         
  10   8   2          2.12          5.23         4.00 o                         
  11   8   2          0.85          6.38        12.12 o                         
   1   9   2         33.27         35.64         4.27 o                         
   2   9   2        547.20        495.73         9.72 o                         
   3   9   2        385.46        393.89        10.39 o                         
   4   9   2        383.08        343.87         8.11 o                         
   5   9   2         22.44         24.28         3.46 o                         
   6   9   2        134.08        135.09         8.56 o                         
   7   9   2          3.88          8.79         3.28 o                         
   8   9   2          1.56          0.90         3.47 o                         
   9   9   2         40.21         43.16         5.19 o                         
  10   9   2          5.03          9.45         4.31 o                         
   0  10   2       1074.22        981.49        26.37 o                         
   1  10   2       1188.43       1139.32        17.29 o                         
   2  10   2          5.34         13.37         4.50 o                         
   3  10   2         73.41         81.40         5.58 o                         
   4  10   2        128.87        130.55         7.13 o                         
   5  10   2         25.91         28.34         4.43 o                         
   6  10   2         86.92         68.89         6.13 o                         
   7  10   2          0.33         -3.14         3.69 o                         
   8  10   2         56.50         56.20         5.71 o                         
   9  10   2        434.28        434.38        11.82 o                         
   1  11   2         80.28         74.01         7.32 o                         
   2  11   2          3.26          9.78         4.53 o                         
   3  11   2         25.21         19.00         4.50 o                         
   4  11   2          4.39          6.40         3.61 o                         
   5  11   2        139.42        125.76         7.49 o                         
   6  11   2          0.10         -3.49         4.02 o                         
   7  11   2         11.89         15.53         5.51 o                         
   8  11   2          2.41         10.66         4.89 o                         
   0  12   2        252.58        260.71        17.96 o                         
   1  12   2        103.13        108.68         8.85 o                         
   2  12   2         27.39         46.27         7.70 o                         
   3  12   2          1.14         -0.58         4.83 o                         
   4  12   2         20.77         23.60         6.08 o                         
   5  12   2          5.43         -3.13         4.60 o                         
   6  12   2          2.42         -0.21         5.23 o                         
   7  12   2          0.65          9.22         4.65 o                         
   8  12   2         21.50         20.50         6.74 o                         
   1  13   2          0.17         -1.73         4.93 o                         
   2  13   2         54.07         54.91         7.55 o                         
   3  13   2         16.83         17.64         5.82 o                         
   4  13   2          0.52          9.15         5.43 o                         
   5  13   2         15.20         23.30         6.40 o                         
   6  13   2         32.48         42.36         6.78 o                         
   0  14   2          2.82          8.62        12.17 o                         
   1  14   2          1.03         10.01         5.30 o                         
   2  14   2          1.37          3.77         4.97 o                         
   3  14   2         57.55         61.85         7.79 o                         
   4  14   2          5.91         21.69         6.51 o                         
   5  14   2         14.30         15.45         6.12 o                         
   1  15   2         14.95         16.47         5.44 o                         
   2  15   2          1.05         10.42         5.78 o                         
   1   1   3       1378.76       1527.09         7.12 o                         
   2   1   3        918.11       1030.76         5.98 o                         
   3   1   3         66.39         86.53         2.38 o                         
   4   1   3         15.91         34.15         1.81 o                         
   5   1   3         63.93         82.86         2.79 o                         
   6   1   3       2254.75       2275.37        14.21 o                         
   7   1   3          2.56          0.61         1.78 o                         
   8   1   3        844.94        770.35         9.13 o                         
   9   1   3         85.02         87.66         4.46 o                         
  10   1   3         78.68         85.40         4.60 o                         
  11   1   3         53.23         44.16         4.28 o                         
  12   1   3         50.29         47.22         4.87 o                         
   0   2   3       1593.71       1815.25        16.64 o                         
   1   2   3      17085.75      18308.47        76.82 o                         
   2   2   3        581.03        512.79         4.03 o                         
   3   2   3          7.16          3.88         1.00 o                         
   4   2   3      12573.85      13525.39        51.03 o                         
   5   2   3         88.70         81.75         2.84 o                         
   6   2   3        257.77        203.08         4.20 o                         
   7   2   3         26.00         30.49         2.51 o                         
   8   2   3          0.82          4.27         2.16 o                         
   9   2   3        111.28        100.61         4.58 o                         
  10   2   3         43.16         52.65         3.93 o                         
  11   2   3        190.77        178.35         7.20 o                         
  12   2   3         21.03         24.69         4.63 o                         
   1   3   3        132.83        150.59         2.55 o                         
   2   3   3        731.35        725.14         5.15 o                         
   3   3   3       2274.02       2276.83        13.86 o                         
   4   3   3          8.42         19.09         1.73 o                         
   5   3   3        126.75        137.05         3.59 o                         
   6   3   3        297.13        293.98         4.97 o                         
   7   3   3       1484.39       1412.17        11.68 o                         
   8   3   3        268.27        264.92         5.87 o                         
   9   3   3        139.44        138.47         5.12 o                         
  10   3   3         24.29         23.84         3.26 o                         
  11   3   3          2.17          1.89         3.46 o                         
  12   3   3         31.35         29.87         4.72 o                         
   0   4   3        372.29        425.95         6.58 o                         
   1   4   3       4888.70       5178.26        21.22 o                         
   2   4   3         14.07         20.38         1.29 o                         
   3   4   3         47.11         70.04         2.26 o                         
   4   4   3         12.60          8.65         1.78 o                         
   5   4   3         17.48          8.18         1.61 o                         
   6   4   3        247.49        223.69         5.30 o                         
   7   4   3         84.45         86.57         3.80 o                         
   8   4   3         24.75         17.27         2.65 o                         
   9   4   3         80.96         74.81         4.11 o                         
  10   4   3         11.69         23.65         3.40 o                         
  11   4   3          4.41          5.74         3.55 o                         
  12   4   3          0.71         10.09         4.46 o                         
   1   5   3         71.62         90.13         2.39 o                         
   2   5   3          6.98         25.46         1.47 o                         
   3   5   3       3703.03       3935.52        20.87 o                         
   4   5   3       1727.66       1655.89        11.00 o                         
   5   5   3        169.05        167.75         3.99 o                         
   6   5   3        356.38        329.05         5.68 o                         
   7   5   3        438.55        405.22         6.46 o                         
   8   5   3        136.69        152.27         5.33 o                         
   9   5   3          0.08         -1.19         2.65 o                         
  10   5   3          0.88          7.92         3.24 o                         
  11   5   3         69.02         84.41         6.28 o                         
  12   5   3          0.76         10.69         5.10 o                         
   0   6   3       1860.25       1883.70        17.78 o                         
   1   6   3        723.53        816.04         7.05 o                         
   2   6   3          2.47          0.41         1.23 o                         
   3   6   3       2029.24       2081.07        12.28 o                         
   4   6   3        745.46        742.28         7.76 o                         
   5   6   3        664.17        632.53         8.88 o                         
   6   6   3        295.86        286.74         6.22 o                         
   7   6   3        684.22        588.46         8.86 o                         
   8   6   3         65.22         58.86         4.14 o                         
   9   6   3         50.86         45.35         4.10 o                         
  10   6   3         28.06         40.71         4.66 o                         
  11   6   3          5.70          3.26         4.28 o                         
   1   7   3          0.48          2.57         1.44 o                         
   2   7   3         42.81         43.59         2.36 o                         
   3   7   3         40.71         38.29         2.46 o                         
   4   7   3        621.64        566.10         8.11 o                         
   5   7   3          3.43          2.36         2.27 o                         
   6   7   3         82.64         79.07         4.68 o                         
   7   7   3         68.03         59.97         4.39 o                         
   8   7   3         93.92         95.01         5.81 o                         
   9   7   3         22.36         21.85         3.99 o                         
  10   7   3         30.04         31.88         5.01 o                         
  11   7   3         37.74         56.24         6.12 o                         
   0   8   3          5.88          4.34         3.36 o                         
   1   8   3          2.88          4.11         2.06 o                         
   2   8   3         60.97         54.64         3.44 o                         
   3   8   3         34.81         36.50         3.01 o                         
   4   8   3       1942.39       1878.93        15.82 o                         
   5   8   3          9.69          7.24         2.80 o                         
   6   8   3        129.23        128.84         5.92 o                         
   7   8   3          7.39         10.21         3.24 o                         
   8   8   3         17.95         22.27         4.00 o                         
   9   8   3         58.78         72.05         5.76 o                         
  10   8   3        108.44        108.61         7.45 o                         
   1   9   3          0.42         -0.67         2.94 o                         
   2   9   3       1013.62        933.70        15.63 o                         
   3   9   3        424.66        382.90        11.61 o                         
   4   9   3        113.68        117.08         5.42 o                         
   5   9   3          0.21          2.23         2.93 o                         
   6   9   3        542.27        531.32        10.05 o                         
   7   9   3        565.51        515.52        11.97 o                         
   8   9   3        266.50        259.20         8.77 o                         
   9   9   3         33.53         33.50         4.82 o                         
  10   9   3         15.32         17.82         6.09 o                         
   0  10   3         36.01          9.02         9.69 o                         
   1  10   3        131.98        149.13         7.93 o                         
   2  10   3         79.00         96.98         5.92 o                         
   3  10   3         69.35         68.16         5.84 o                         
   4  10   3         66.11         69.92         7.00 o                         
   5  10   3         31.20         34.92         4.38 o                         
   6  10   3         31.01         24.95         4.60 o                         
   7  10   3          0.51          7.48         3.92 o                         
   8  10   3          0.07          0.81         4.20 o                         
   9  10   3          1.35          6.57         4.50 o                         
   1  11   3         31.15         34.81         5.73 o                         
   2  11   3        922.23        842.88        18.27 o                         
   3  11   3         40.18         45.60         6.91 o                         
   4  11   3        215.07        204.49         8.71 o                         
   5  11   3          7.70          0.12         3.79 o                         
   6  11   3         61.76         75.46         6.69 o                         
   7  11   3         42.35         36.75         5.78 o                         
   8  11   3        222.22        236.90        10.90 o                         
   0  12   3        382.54        414.11        20.54 o                         
   1  12   3        113.49         90.30         8.48 o                         
   2  12   3        394.61        370.72        15.78 o                         
   3  12   3         49.60         35.00         6.13 o                         
   4  12   3        167.91        177.69        11.26 o                         
   5  12   3         79.25         83.38         7.61 o                         
   6  12   3         23.40         26.09         5.37 o                         
   7  12   3          5.40         11.93         4.82 o                         
   1  13   3          5.52          9.50         5.65 o                         
   2  13   3          3.64          4.21         5.27 o                         
   3  13   3          2.44          5.17         5.04 o                         
   4  13   3         29.36         19.23         6.02 o                         
   5  13   3          4.21          8.89         6.08 o                         
   6  13   3         10.60         17.45         5.40 o                         
   0  14   3         72.23         64.08        10.89 o                         
   1  14   3          0.89         12.45         5.66 o                         
   2  14   3          0.63          1.66         5.72 o                         
   3  14   3          0.92          3.52         5.02 o                         
   4  14   3         71.43         67.72         7.79 o                         
   5  14   3         14.60         12.93         6.95 o                         
   1  15   3          6.04         15.60         5.60 o                         
   2  15   3        157.16        168.97        12.30 o                         
   0   0   4      40054.10      41383.75       341.92 o                         
   1   0   4       3307.79       3673.70        27.60 o                         
   2   0   4       3235.58       3618.66        29.07 o                         
   3   0   4       3882.23       4161.89        61.79 o                         
   4   0   4         34.47         43.60         2.97 o                         
   5   0   4        746.03        647.97         9.92 o                         
   6   0   4        141.62        104.44         4.82 o                         
   7   0   4       1117.76       1027.71        25.91 o                         
   8   0   4        428.26        417.46        10.40 o                         
   9   0   4       3605.02       3210.23        29.83 o                         
  10   0   4        154.47        148.12         7.94 o                         
  11   0   4        182.89        170.65        10.18 o                         
  12   0   4         78.05         83.50         9.24 o                         
   1   1   4       4838.65       5140.26        20.73 o                         
   2   1   4       4147.20       4310.53        17.63 o                         
   3   1   4       2064.12       2094.13        10.69 o                         
   4   1   4       1534.42       1712.91        10.16 o                         
   5   1   4         90.73        121.13         3.19 o                         
   6   1   4         34.47         30.43         2.28 o                         
   7   1   4        778.13        755.45         8.40 o                         
   8   1   4        285.54        275.29         5.81 o                         
   9   1   4         96.53         85.58         4.33 o                         
  10   1   4          1.51          7.42         2.75 o                         
  11   1   4        262.36        258.67         8.24 o                         
  12   1   4         26.90         30.46         4.54 o                         
   0   2   4      15849.46      17017.81       100.22 o                         
   1   2   4      46064.14      48167.60       163.68 o                         
   2   2   4        678.05        688.74         4.75 o                         
   3   2   4       6549.73       7117.67        33.56 o                         
   4   2   4       3931.84       4302.77        34.53 o                         
   5   2   4         69.63         89.05         2.95 o                         
   6   2   4        210.09        218.02         4.35 o                         
   7   2   4         60.81         52.73         3.01 o                         
   8   2   4        210.72        193.66         5.25 o                         
   9   2   4        231.40        224.97         6.15 o                         
  10   2   4          1.89          1.96         2.61 o                         
  11   2   4        240.82        221.66         7.81 o                         
  12   2   4         10.32         16.14         4.25 o                         
   1   3   4       5850.04       6220.44        30.02 o                         
   2   3   4          1.85         11.41         1.21 o                         
   3   3   4       6191.61       6526.70        25.79 o                         
   4   3   4       3367.33       3675.26        17.83 o                         
   5   3   4        140.86        159.48         3.57 o                         
   6   3   4          0.69         -0.85         1.43 o                         
   7   3   4        194.45        180.07         4.96 o                         
   8   3   4        906.29        840.60         9.58 o                         
   9   3   4        172.77        155.35         5.33 o                         
  10   3   4         39.88         42.32         3.68 o                         
  11   3   4        401.63        401.30         9.46 o                         
  12   3   4         11.16         16.29         4.37 o                         
   0   4   4       2103.32       2256.10        23.22 o                         
   1   4   4       6077.35       6486.66        33.45 o                         
   2   4   4        815.35        889.17         6.22 o                         
   3   4   4       3665.40       3843.80        17.36 o                         
   4   4   4       1849.26       2025.68        12.05 o                         
   5   4   4          0.24          0.81         1.35 o                         
   6   4   4        422.85        407.00         5.84 o                         
   7   4   4         12.83          9.70         2.20 o                         
   8   4   4         89.91        103.34         4.35 o                         
   9   4   4          9.40          9.90         2.83 o                         
  10   4   4          2.21          8.83         3.11 o                         
  11   4   4         11.54         11.23         3.62 o                         
  12   4   4        128.12        135.50         7.89 o                         
   1   5   4        430.38        502.09         5.04 o                         
   2   5   4          1.64          4.22         1.53 o                         
   3   5   4         22.48         28.64         1.98 o                         
   4   5   4        695.45        682.01         6.67 o                         
   5   5   4        450.18        498.24         6.27 o                         
   6   5   4          4.62          1.25         1.85 o                         
   7   5   4         36.18         40.09         3.10 o                         
   8   5   4        508.64        465.04         7.89 o                         
   9   5   4        111.46        112.13         5.46 o                         
  10   5   4        101.85        116.83         6.30 o                         
  11   5   4         43.50         48.44         5.11 o                         
  12   5   4          0.28         19.02         6.28 o                         
   0   6   4        534.89        656.97        12.63 o                         
   1   6   4       1530.23       1391.42         9.59 o                         
   2   6   4        416.52        402.18         5.13 o                         
   3   6   4        363.19        301.78         4.88 o                         
   4   6   4        316.43        305.37         5.11 o                         
   5   6   4        644.77        581.47         8.11 o                         
   6   6   4        471.46        452.43         8.38 o                         
   7   6   4         10.12         12.17         2.73 o                         
   8   6   4        394.51        343.93        10.50 o                         
   9   6   4        578.32        526.81         9.52 o                         
  10   6   4         16.35         21.49         4.73 o                         
  11   6   4         86.69         99.73         7.37 o                         
   1   7   4       1011.16        972.65         8.27 o                         
   2   7   4          1.61         -0.07         1.42 o                         
   3   7   4        407.44        364.64         5.77 o                         
   4   7   4        389.62        407.75         6.55 o                         
   5   7   4        456.81        452.74         7.56 o                         
   6   7   4        471.10        429.05         7.80 o                         
   7   7   4        903.30        821.65        11.62 o                         
   8   7   4         52.11         54.98         4.54 o                         
   9   7   4         26.93         43.31         4.74 o                         
  10   7   4          0.85         -3.65         3.90 o                         
  11   7   4        156.39        165.30         9.18 o                         
   0   8   4         14.95         16.19         3.80 o                         
   1   8   4        471.10        520.59         7.64 o                         
   2   8   4        215.35        205.01         5.27 o                         
   3   8   4        187.32        184.50         5.19 o                         
   4   8   4        243.70        234.18         6.02 o                         
   5   8   4          0.06         -0.21         2.52 o                         
   6   8   4         55.69         63.88         4.51 o                         
   7   8   4         77.98         75.96         5.24 o                         
   8   8   4         83.56         94.08         5.92 o                         
   9   8   4          0.31          8.72         3.86 o                         
  10   8   4         23.34         41.56         5.49 o                         
   1   9   4        644.38        600.02        13.60 o                         
   2   9   4         14.47         18.23         3.04 o                         
   3   9   4       2209.81       2106.46        18.15 o                         
   4   9   4          7.63         11.11         3.05 o                         
   5   9   4         59.95         50.82         4.64 o                         
   6   9   4         34.65         35.17         4.05 o                         
   7   9   4          6.07         13.03         3.49 o                         
   8   9   4         24.33         27.24         4.39 o                         
   9   9   4          0.13          7.01         4.35 o                         
  10   9   4          1.08          3.05         4.06 o                         
   0  10   4         54.99         78.85        35.57 o                         
   1  10   4        608.52        568.41        16.29 o                         
   2  10   4         53.44         53.57         6.51 o                         
   3  10   4        873.47        787.07        14.37 o                         
   4  10   4         11.48         18.00         3.80 o                         
   5  10   4        183.31        191.28         7.74 o                         
   6  10   4          3.67         10.11         3.68 o                         
   7  10   4         23.35         22.69         4.60 o                         
   8  10   4          0.32          6.22         4.29 o                         
   9  10   4         48.40         66.51         6.76 o                         
   1  11   4          0.05          0.52         5.07 o                         
   2  11   4         55.62         58.92         6.93 o                         
   3  11   4         40.25         43.60         6.12 o                         
   4  11   4         10.81         16.12         5.00 o                         
   5  11   4          2.63          4.73         3.88 o                         
   6  11   4          0.03          2.98         4.32 o                         
   7  11   4          0.63          1.91         4.36 o                         
   8  11   4          0.82          5.53         4.61 o                         
   0  12   4        249.44        285.70        18.40 o                         
   1  12   4        194.47        188.60        11.01 o                         
   2  12   4         20.29         12.54         5.45 o                         
   3  12   4          4.22          3.05         4.60 o                         
   4  12   4         33.23         25.18         6.53 o                         
   5  12   4         11.74         26.33         8.44 o                         
   6  12   4          0.60         -5.22         5.22 o                         
   7  12   4         42.76         45.60         6.23 o                         
   1  13   4         48.89         52.69         7.66 o                         
   2  13   4        131.96        113.12         9.71 o                         
   3  13   4         94.13        107.57         9.58 o                         
   4  13   4         22.40         23.77         6.09 o                         
   5  13   4         21.41         29.38         6.19 o                         
   6  13   4          6.05         23.25         8.34 o                         
   0  14   4         31.25         38.22         9.43 o                         
   1  14   4         29.72         22.29         9.48 o                         
   2  14   4         14.33          6.54         5.54 o                         
   3  14   4          1.12          2.44         5.00 o                         
   4  14   4          1.32         -0.37         5.08 o                         
   5  14   4          9.78         13.97         5.60 o                         
   1  15   4          4.83         13.02         5.49 o                         
   2  15   4          4.82         17.12         5.85 o                         
   1   1   5      20980.23      22420.29        81.47 o                         
   2   1   5       9668.78      10132.56        37.12 o                         
   3   1   5        131.02        134.03         2.48 o                         
   4   1   5        134.53         95.32         2.89 o                         
   5   1   5        315.93        342.77         4.76 o                         
   6   1   5       3199.13       3222.90        17.80 o                         
   7   1   5       1157.72       1064.92        13.02 o                         
   8   1   5        263.14        259.53         5.76 o                         
   9   1   5        168.44        171.53         5.84 o                         
  10   1   5        118.57        131.58         6.11 o                         
  11   1   5         26.44         40.51         4.49 o                         
  12   1   5         43.22         54.31         5.04 o                         
   0   2   5       4084.80       4416.72        35.78 o                         
   1   2   5       1038.56       1094.00         8.77 o                         
   2   2   5      11135.85      11999.43        82.27 o                         
   3   2   5        198.34        176.23         5.08 o                         
   4   2   5       5907.83       6096.87        25.64 o                         
   5   2   5        112.28        150.19         3.47 o                         
   6   2   5        917.78        893.44         9.95 o                         
   7   2   5        594.04        504.13         8.80 o                         
   8   2   5        442.03        419.02         6.86 o                         
   9   2   5         29.74         29.02         3.05 o                         
  10   2   5          2.90          6.69         2.87 o                         
  11   2   5          2.08          4.68         3.50 o                         
  12   2   5         55.20         62.22         5.67 o                         
   1   3   5        544.54        578.55         5.17 o                         
   2   3   5        635.41        644.45         5.32 o                         
   3   3   5       3260.54       3626.00        16.33 o                         
   4   3   5          1.41          4.28         1.37 o                         
   5   3   5        631.47        773.87         7.64 o                         
   6   3   5        197.54        220.24         4.67 o                         
   7   3   5         99.10         96.92         3.93 o                         
   8   3   5        113.93        109.91         4.69 o                         
   9   3   5          8.90          7.49         2.59 o                         
  10   3   5         57.29         54.68         4.42 o                         
  11   3   5          0.98          8.26         3.82 o                         
  12   3   5         17.03         33.60         4.97 o                         
   0   4   5       1011.81       1076.30        11.24 o                         
   1   4   5        275.14        298.94         4.03 o                         
   2   4   5        301.11        305.62         3.37 o                         
   3   4   5       4638.37       5441.92        22.61 o                         
   4   4   5       2526.21       2595.43        14.21 o                         
   5   4   5        278.89        331.17         7.34 o                         
   6   4   5         63.92         69.83         3.44 o                         
   7   4   5          0.16         -0.37         1.90 o                         
   8   4   5        396.69        391.59         7.17 o                         
   9   4   5         15.02         10.94         2.72 o                         
  10   4   5         37.70         33.74         3.82 o                         
  11   4   5         76.49         76.69         6.18 o                         
  12   4   5         70.81         83.26         6.59 o                         
   1   5   5        403.58        475.61         6.71 o                         
   2   5   5       3414.28       3460.51        17.04 o                         
   3   5   5        342.96        383.99         4.45 o                         
   4   5   5       2752.50       2798.09        15.14 o                         
   5   5   5          0.83          3.74         1.65 o                         
   6   5   5       1988.71       1822.12        14.14 o                         
   7   5   5        143.23        151.06         4.96 o                         
   8   5   5          4.32          5.06         2.66 o                         
   9   5   5          0.10          2.33         2.78 o                         
  10   5   5         22.67         24.44         4.15 o                         
  11   5   5         40.60         39.61         5.23 o                         
  12   5   5        339.33        374.22        12.62 o                         
   0   6   5        975.79       1097.94        13.40 o                         
   1   6   5        142.43        146.52         3.13 o                         
   2   6   5       2286.54       2333.07        25.04 o                         
   3   6   5          7.62         14.37         1.79 o                         
   4   6   5        737.90        707.75         8.14 o                         
   5   6   5        188.07        197.98         5.35 o                         
   6   6   5       2360.52       2305.24        17.93 o                         
   7   6   5        178.42        178.15         5.77 o                         
   8   6   5        157.91        156.20         6.71 o                         
   9   6   5         87.42         78.77         5.22 o                         
  10   6   5        188.34        204.19         8.44 o                         
  11   6   5         20.68         20.90         5.30 o                         
   1   7   5         49.68         80.39         2.74 o                         
   2   7   5        157.05        164.78         4.22 o                         
   3   7   5        483.75        499.84         6.83 o                         
   4   7   5          0.02          1.83         1.93 o                         
   5   7   5         55.39         63.02         4.16 o                         
   6   7   5        570.66        559.43         8.81 o                         
   7   7   5        310.40        292.92         7.97 o                         
   8   7   5          0.87         -0.37         2.79 o                         
   9   7   5          4.08          9.32         4.07 o                         
  10   7   5         62.58         56.75         5.99 o                         
  11   7   5         79.92         79.88         7.58 o                         
   0   8   5       1149.07       1057.57        18.37 o                         
   1   8   5         53.04         68.42         4.00 o                         
   2   8   5       1047.23        981.81        15.97 o                         
   3   8   5          0.32          4.21         2.18 o                         
   4   8   5       1393.34       1322.90        18.42 o                         
   5   8   5        243.57        227.91         6.53 o                         
   6   8   5        318.88        324.54         7.66 o                         
   7   8   5          0.01          2.17         3.20 o                         
   8   8   5        182.36        179.81         7.50 o                         
   9   8   5         62.40         53.87         5.67 o                         
  10   8   5        135.13        140.49         8.09 o                         
   1   9   5         72.98         82.16         5.18 o                         
   2   9   5        926.61        828.21        21.93 o                         
   3   9   5         26.49         34.63         3.83 o                         
   4   9   5        119.91        121.41         5.52 o                         
   5   9   5        107.38        117.99         5.84 o                         
   6   9   5        200.18        176.51         7.37 o                         
   7   9   5         29.04         45.06         4.51 o                         
   8   9   5         97.31        111.60         6.65 o                         
   9   9   5          2.78          4.25         4.34 o                         
  10   9   5         42.51         44.51         5.54 o                         
   0  10   5         80.89         97.21        15.41 o                         
   1  10   5         46.92         42.48         5.04 o                         
   2  10   5         16.48         27.07         5.24 o                         
   3  10   5        230.74        252.23         9.56 o                         
   4  10   5          3.23          0.88         3.12 o                         
   5  10   5        199.87        187.74         7.60 o                         
   6  10   5         14.90         16.49         3.94 o                         
   7  10   5         34.34         48.65         5.27 o                         
   8  10   5          7.79         15.30         4.74 o                         
   9  10   5          4.72         10.96         5.02 o                         
   1  11   5         78.28         92.14         7.05 o                         
   2  11   5          8.55          5.55         4.99 o                         
   3  11   5         14.19          6.36         4.73 o                         
   4  11   5        122.19        135.91         9.48 o                         
   5  11   5         37.45         32.19         5.40 o                         
   6  11   5         79.15         88.34         8.51 o                         
   7  11   5        143.03        152.69         8.87 o                         
   8  11   5          5.97         11.27         5.69 o                         
   0  12   5        147.73        163.02        14.91 o                         
   1  12   5          0.30          8.97         5.25 o                         
   2  12   5        238.50        224.53        12.04 o                         
   3  12   5          0.53          4.54         4.93 o                         
   4  12   5        183.29        195.11        11.61 o                         
   5  12   5          5.91          9.17         5.36 o                         
   6  12   5         39.63         47.12         6.83 o                         
   7  12   5          2.41          2.02         5.00 o                         
   1  13   5         12.69         21.62         6.36 o                         
   2  13   5         47.77         48.69         7.02 o                         
   3  13   5          4.01          5.59         5.29 o                         
   4  13   5          0.20         -1.14         4.90 o                         
   5  13   5          0.94          3.42         5.22 o                         
   6  13   5          2.80          2.35         5.36 o                         
   0  14   5        159.08        190.24        17.65 o                         
   1  14   5         37.39         52.97        10.18 o                         
   2  14   5          0.10          0.69         9.36 o                         
   3  14   5          6.78         12.40         5.57 o                         
   4  14   5         54.64         55.17         7.15 o                         
   1  15   5          4.89         15.49         6.30 o                         
   2  15   5         73.69         76.93         8.66 o                         
   0   0   6      32504.16      33441.71       216.77 o                         
   1   0   6      30487.46      32268.59       184.31 o                         
   2   0   6       5322.00       5610.05        30.91 o                         
   3   0   6       3892.41       3816.69        25.18 o                         
   4   0   6        146.42        103.14         3.67 o                         
   5   0   6        186.74        201.08         5.32 o                         
   6   0   6       2661.36       2695.04        22.33 o                         
   7   0   6        375.50        370.26         8.32 o                         
   8   0   6        839.44        766.43        12.82 o                         
   9   0   6       1148.59       1106.32        16.51 o                         
  10   0   6         23.12         30.64         7.39 o                         
  11   0   6         22.89         14.63         5.52 o                         
  12   0   6        294.37        306.12        13.19 o                         
   1   1   6        234.33        303.18         3.51 o                         
   2   1   6      12446.27      13737.65        47.12 o                         
   3   1   6        237.28        202.31         2.99 o                         
   4   1   6        806.73        813.36         6.61 o                         
   5   1   6        390.26        410.61         5.49 o                         
   6   1   6         12.15         14.60         1.96 o                         
   7   1   6        945.87        840.30         9.42 o                         
   8   1   6        290.93        283.71         5.93 o                         
   9   1   6          0.54          1.19         2.63 o                         
  10   1   6        177.24        176.48         6.79 o                         
  11   1   6         52.63         57.73         4.94 o                         
  12   1   6        256.87        263.79         9.50 o                         
   0   2   6       9592.86      10395.25        63.62 o                         
   1   2   6       4874.70       5442.68        22.65 o                         
   2   2   6       1247.65       1274.67        14.48 o                         
   3   2   6       3079.80       3231.92        15.44 o                         
   4   2   6        214.79        207.09         3.59 o                         
   5   2   6        280.24        267.67         4.29 o                         
   6   2   6        793.05        757.43         7.71 o                         
   7   2   6         14.95         12.32         2.19 o                         
   8   2   6         61.34         62.82         3.60 o                         
   9   2   6         27.94         29.48         3.25 o                         
  10   2   6        147.65        159.85         6.56 o                         
  11   2   6         16.41         14.45         4.03 o                         
  12   2   6          0.12         11.13         4.39 o                         
   1   3   6      16112.42      17827.84        66.42 o                         
   2   3   6       2905.00       3094.31        14.74 o                         
   3   3   6         22.26         39.27         1.86 o                         
   4   3   6        100.11         94.61         2.75 o                         
   5   3   6        275.81        334.17         5.09 o                         
   6   3   6        200.93        180.50         4.18 o                         
   7   3   6       1554.61       1384.91        11.66 o                         
   8   3   6        905.04        821.55         9.89 o                         
   9   3   6         27.43         22.48         3.47 o                         
  10   3   6        114.98        101.48         6.73 o                         
  11   3   6        206.19        208.07         8.36 o                         
  12   3   6        175.25        163.95         8.00 o                         
   0   4   6       4073.04       4235.37        26.39 o                         
   1   4   6        519.41        461.20         7.69 o                         
   2   4   6        433.64        470.88         4.77 o                         
   3   4   6       5433.27       6050.11        24.79 o                         
   4   4   6        621.34        751.67         6.82 o                         
   5   4   6         32.83         36.94         2.29 o                         
   6   4   6         10.72         12.54         2.07 o                         
   7   4   6          3.86          4.70         2.07 o                         
   8   4   6       1200.23       1093.83        11.81 o                         
   9   4   6        264.38        274.34         7.32 o                         
  10   4   6         89.31         94.86         5.85 o                         
  11   4   6         12.02         21.50         4.79 o                         
  12   4   6          0.09          6.28         4.18 o                         
   1   5   6       1718.08       1956.25        12.10 o                         
   2   5   6        473.69        583.11         6.33 o                         
   3   5   6        460.38        498.93         4.99 o                         
   4   5   6       1131.73       1127.39         8.64 o                         
   5   5   6         16.76         14.05         2.03 o                         
   6   5   6         84.72         86.33         3.91 o                         
   7   5   6        244.03        194.78         5.90 o                         
   8   5   6        107.84        120.99         5.30 o                         
   9   5   6         37.67         33.58         4.40 o                         
  10   5   6         24.08         21.70         3.93 o                         
  11   5   6          7.12          8.19         4.25 o                         
  12   5   6          5.10         22.50         7.07 o                         
   0   6   6       6254.83       6904.40        52.17 o                         
   1   6   6       1368.14       1369.39         9.42 o                         
   2   6   6        112.93        121.70         3.04 o                         
   3   6   6       2569.34       2659.83        16.56 o                         
   4   6   6         68.14         73.49         3.45 o                         
   5   6   6       2346.13       2109.18        18.54 o                         
   6   6   6        131.59        134.35         5.18 o                         
   7   6   6        236.37        218.50         6.71 o                         
   8   6   6         19.26         22.05         3.27 o                         
   9   6   6        401.93        446.51         9.49 o                         
  10   6   6          1.76          7.38         3.61 o                         
  11   6   6          6.19         10.18         5.73 o                         
   1   7   6        857.05        791.51         9.08 o                         
   2   7   6       1406.60       1298.24        11.14 o                         
   3   7   6         52.04         47.82         2.91 o                         
   4   7   6        165.08        170.98         4.81 o                         
   5   7   6        475.74        435.72         7.48 o                         
   6   7   6         30.33         33.69         3.44 o                         
   7   7   6        475.92        485.20         8.54 o                         
   8   7   6         14.27         13.20         3.29 o                         
   9   7   6         30.39         40.94         4.67 o                         
  10   7   6         45.52         56.13         5.96 o                         
  11   7   6         86.59        107.11         9.75 o                         
   0   8   6          2.04          0.48         3.29 o                         
   1   8   6         17.25         19.00         2.57 o                         
   2   8   6        350.71        316.32         7.56 o                         
   3   8   6        369.06        358.04         6.64 o                         
   4   8   6          0.02         -0.75         2.31 o                         
   5   8   6        854.48        812.09        11.44 o                         
   6   8   6         61.38         63.46         6.00 o                         
   7   8   6          5.84          8.31         3.16 o                         
   8   8   6         10.15         13.08         3.96 o                         
   9   8   6         24.70         31.98         5.14 o                         
  10   8   6          7.80          9.06         4.32 o                         
   1   9   6        765.51        742.24        14.49 o                         
   2   9   6        399.73        349.47         8.88 o                         
   3   9   6         97.37         84.51         4.94 o                         
   4   9   6         86.86         97.01         5.20 o                         
   5   9   6          6.93          8.31         3.14 o                         
   6   9   6        254.48        225.98         8.28 o                         
   7   9   6        289.72        276.05        11.45 o                         
   8   9   6          1.13          4.26         3.81 o                         
   9   9   6        121.27        135.03         7.99 o                         
  10   9   6         12.14         19.60         4.79 o                         
   0  10   6        670.16        670.68        17.34 o                         
   1  10   6        132.68        136.98         7.78 o                         
   2  10   6        189.57        183.50         8.39 o                         
   3  10   6         43.51         55.02         4.98 o                         
   4  10   6         58.62         65.54         4.87 o                         
   5  10   6          5.69          3.80         3.22 o                         
   6  10   6        233.76        227.63         8.60 o                         
   7  10   6          7.53         21.08         4.39 o                         
   8  10   6         75.36         71.41         6.78 o                         
   9  10   6         34.47         43.79         5.99 o                         
   1  11   6          2.70          4.23         3.81 o                         
   2  11   6         66.00         66.96         6.32 o                         
   3  11   6          1.08          2.26         4.01 o                         
   4  11   6          7.24          1.66         4.73 o                         
   5  11   6         13.37         14.48         4.98 o                         
   6  11   6          5.23         -3.20         3.99 o                         
   7  11   6          5.93         18.60         5.70 o                         
   8  11   6          0.12         -4.02         4.47 o                         
   0  12   6        743.40        746.35        20.91 o                         
   1  12   6          1.09          1.43         4.65 o                         
   2  12   6         16.26         15.20         5.22 o                         
   3  12   6          0.18         -2.47         4.54 o                         
   4  12   6         33.63         34.10         6.50 o                         
   5  12   6         90.41         94.92        12.61 o                         
   6  12   6          5.26         17.41         5.28 o                         
   7  12   6         26.92         35.29         7.53 o                         
   1  13   6        172.89        198.85        12.34 o                         
   2  13   6         52.01         52.53         7.61 o                         
   3  13   6         53.03         61.48         7.88 o                         
   4  13   6          5.88         10.24         5.46 o                         
   5  13   6          3.97          0.73         4.93 o                         
   6  13   6          5.29         17.19         5.67 o                         
   0  14   6         11.33         30.75        16.04 o                         
   1  14   6         46.14         47.01        13.17 o                         
   2  14   6          0.09          3.76         5.61 o                         
   3  14   6          2.67          8.53         5.37 o                         
   4  14   6          0.96          1.91         4.96 o                         
   1  15   6         23.54         32.86         6.97 o                         
   1   1   7       1830.51       1857.60        14.07 o                         
   2   1   7         14.71          8.01         1.06 o                         
   3   1   7       2244.44       2409.07        12.44 o                         
   4   1   7       1358.77       1346.22         8.94 o                         
   5   1   7        206.45        255.18         4.11 o                         
   6   1   7         76.84         77.13         3.05 o                         
   7   1   7        188.83        166.89         4.81 o                         
   8   1   7        176.78        160.99         5.14 o                         
   9   1   7        189.94        220.82         6.86 o                         
  10   1   7        170.98        194.71         7.08 o                         
  11   1   7         10.95         12.02         3.68 o                         
  12   1   7        130.51        143.97         7.64 o                         
   0   2   7      24434.13      26439.46       136.07 o                         
   1   2   7      11896.15      12702.93        48.30 o                         
   2   2   7       2751.44       2690.04        12.21 o                         
   3   2   7         48.62         28.31         1.54 o                         
   4   2   7         51.77         69.44         2.43 o                         
   5   2   7       3105.34       3135.18        17.17 o                         
   6   2   7          1.68          2.64         1.61 o                         
   7   2   7        305.09        318.63         5.86 o                         
   8   2   7       1831.26       1612.70        13.41 o                         
   9   2   7          5.00         10.14         2.70 o                         
  10   2   7         56.78         61.22         4.90 o                         
  11   2   7        461.09        437.97        10.34 o                         
  12   2   7          1.02          6.09         4.20 o                         
   1   3   7       1927.24       2051.00        11.12 o                         
   2   3   7       5699.64       6229.87        25.64 o                         
   3   3   7       5068.69       5372.00        23.45 o                         
   4   3   7        153.66        135.02         3.14 o                         
   5   3   7        172.41        189.49         4.08 o                         
   6   3   7        310.25        299.89         5.07 o                         
   7   3   7       1369.81       1347.40        11.54 o                         
   8   3   7         42.34         64.17         3.77 o                         
   9   3   7         21.63         25.18         3.59 o                         
  10   3   7        154.13        136.28         6.74 o                         
  11   3   7          5.01         10.96         4.05 o                         
  12   3   7         66.60         88.61         6.69 o                         
   0   4   7       9209.19      10258.61        56.90 o                         
   1   4   7        178.78        159.75         2.72 o                         
   2   4   7       4140.27       4210.46        19.29 o                         
   3   4   7         61.37         56.47         2.13 o                         
   4   4   7       1699.95       1740.02        14.69 o                         
   5   4   7        484.01        429.41         5.70 o                         
   6   4   7         16.95         23.24         2.32 o                         
   7   4   7         17.73         24.57         2.80 o                         
   8   4   7        860.09        715.58        10.26 o                         
   9   4   7         49.37         40.76         3.81 o                         
  10   4   7        116.98        119.08         6.84 o                         
  11   4   7         22.27         24.98         4.82 o                         
  12   4   7          0.04          6.64         4.28 o                         
   1   5   7        796.47        823.69         7.43 o                         
   2   5   7       1158.25       1115.36         9.02 o                         
   3   5   7       4852.21       5053.15        23.56 o                         
   4   5   7        936.99        909.77        11.01 o                         
   5   5   7        316.37        305.60         5.47 o                         
   6   5   7        700.04        625.15        12.97 o                         
   7   5   7       1406.58       1383.86        14.62 o                         
   8   5   7          0.47          3.66         2.72 o                         
   9   5   7         32.24         44.53         4.55 o                         
  10   5   7         86.62         82.14         6.13 o                         
  11   5   7          1.34          2.64         3.98 o                         
   0   6   7         29.91         21.33         5.25 o                         
   1   6   7        516.63        515.37         5.40 o                         
   2   6   7         68.89         77.17         3.16 o                         
   3   6   7       1609.02       1540.32        12.87 o                         
   4   6   7          0.12          2.10         1.85 o                         
   5   6   7        256.85        257.66         5.85 o                         
   6   6   7          0.72          1.43         2.38 o                         
   7   6   7         43.98         50.90         3.87 o                         
   8   6   7         17.48         26.22         3.53 o                         
   9   6   7         25.02         25.29         3.87 o                         
  10   6   7          6.03          3.46         3.98 o                         
  11   6   7         59.11         73.09         7.01 o                         
   1   7   7         20.22         18.33         2.42 o                         
   2   7   7        755.87        695.87         8.01 o                         
   3   7   7         50.24         54.05         3.28 o                         
   4   7   7        205.81        220.46         5.21 o                         
   5   7   7          2.78          1.87         2.30 o                         
   6   7   7         82.86         90.40         4.61 o                         
   7   7   7         28.13         29.32         3.44 o                         
   8   7   7         15.49         17.69         4.23 o                         
   9   7   7         29.69         23.57         4.50 o                         
  10   7   7        111.74        131.34         8.67 o                         
  11   7   7          4.79         23.82         5.51 o                         
   0   8   7        344.94        301.23        10.83 o                         
   1   8   7        271.15        247.31         6.26 o                         
   2   8   7        165.20        167.02         5.24 o                         
   3   8   7          3.35          1.32         2.33 o                         
   4   8   7        184.02        165.24         5.49 o                         
   5   8   7        758.59        755.78        10.93 o                         
   6   8   7        158.12        166.08         6.29 o                         
   7   8   7        173.82        176.14         6.88 o                         
   8   8   7          8.71          7.18         3.59 o                         
   9   8   7          6.67         10.54         4.17 o                         
  10   8   7         13.20          6.58         4.80 o                         
   1   9   7        120.30        123.91         6.21 o                         
   2   9   7         24.30         13.96         3.48 o                         
   3   9   7       1702.19       1638.26        18.51 o                         
   4   9   7          6.43          9.38         3.02 o                         
   5   9   7         41.77         42.59         4.12 o                         
   6   9   7          4.34          7.90         3.29 o                         
   7   9   7        483.82        470.02        11.86 o                         
   8   9   7          0.41          0.33         4.25 o                         
   9   9   7          1.94          5.26         4.08 o                         
  10   9   7         47.77         65.14         9.03 o                         
   0  10   7        268.67        295.83        12.29 o                         
   1  10   7        266.87        258.68         9.67 o                         
   2  10   7          0.04          1.12         3.60 o                         
   3  10   7          3.64          8.24         3.36 o                         
   4  10   7          9.11          6.68         4.03 o                         
   5  10   7          0.62         -1.04         3.15 o                         
   6  10   7          1.97          3.84         3.47 o                         
   7  10   7        126.63        129.68         8.17 o                         
   8  10   7         31.23         23.57         5.17 o                         
   9  10   7          2.17          6.56         4.68 o                         
   1  11   7        262.65        278.16        10.36 o                         
   2  11   7        121.74        129.48         8.01 o                         
   3  11   7         91.82         94.04         7.20 o                         
   4  11   7         51.00         63.50         9.00 o                         
   5  11   7        129.05        126.98         9.55 o                         
   6  11   7         84.84         81.44         9.22 o                         
   7  11   7        199.53        203.79         9.83 o                         
   8  11   7          4.49          7.98         4.93 o                         
   0  12   7         62.07         60.47        12.03 o                         
   1  12   7         71.19         67.87         6.90 o                         
   2  12   7          0.15         -2.37         4.52 o                         
   3  12   7        112.16        106.80         9.21 o                         
   4  12   7         51.56         57.18         9.28 o                         
   5  12   7        292.25        303.53        13.92 o                         
   6  12   7        126.62        133.05        12.30 o                         
   7  12   7         15.67         20.63         5.65 o                         
   1  13   7          6.29          5.00         5.74 o                         
   2  13   7         24.44         31.64         6.95 o                         
   3  13   7          5.50          2.75         5.04 o                         
   4  13   7          8.72         12.80         5.66 o                         
   5  13   7          1.28          8.51         7.96 o                         
   6  13   7          1.59          3.98         6.23 o                         
   0  14   7        235.51        232.60        19.64 o                         
   1  14   7         12.48         13.51         5.69 o                         
   2  14   7          1.77         10.49         5.86 o                         
   3  14   7          0.09          3.78         5.37 o                         
   4  14   7         13.40         26.56         6.31 o                         
   1  15   7          6.53          9.60         6.25 o                         
   0   0   8      10272.49      11238.14        77.39 o                         
   1   0   8         14.08         10.17         1.91 o                         
   2   0   8        393.10        493.01         8.99 o                         
   3   0   8        373.23        329.12         5.18 o                         
   4   0   8         28.28         27.83         2.41 o                         
   5   0   8        535.19        566.91         8.50 o                         
   6   0   8         65.99         53.28         3.73 o                         
   7   0   8        379.04        364.61         8.23 o                         
   8   0   8          8.07          7.53         3.75 o                         
   9   0   8         11.70          6.35         3.98 o                         
  10   0   8        118.22        140.31         9.20 o                         
  11   0   8         88.82         98.53         8.57 o                         
  12   0   8          0.01          2.98         5.54 o                         
   1   1   8       3705.29       3973.16        19.33 o                         
   2   1   8       2891.58       2901.50        41.37 o                         
   3   1   8         10.29         14.62         1.34 o                         
   4   1   8        204.40        203.43         3.44 o                         
   5   1   8        122.70        120.27         3.57 o                         
   6   1   8         72.06         65.01         2.91 o                         
   7   1   8        231.55        222.44         4.93 o                         
   8   1   8         75.45         70.49         3.89 o                         
   9   1   8         44.87         42.83         3.88 o                         
  10   1   8         84.41         94.07         5.45 o                         
  11   1   8         11.90         13.71         3.96 o                         
  12   1   8         51.59         63.42         5.71 o                         
   0   2   8       5637.15       6289.96        35.09 o                         
   1   2   8       1718.74       1824.72         9.56 o                         
   2   2   8        449.83        528.96         5.34 o                         
   3   2   8        920.57       1035.00         9.40 o                         
   4   2   8       1406.98       1513.59         9.83 o                         
   5   2   8         33.06         35.55         2.20 o                         
   6   2   8        218.98        196.56         4.25 o                         
   7   2   8         64.30         69.15         4.69 o                         
   8   2   8         19.75         24.78         3.01 o                         
   9   2   8        200.84        193.50         6.65 o                         
  10   2   8          3.05          4.45         3.30 o                         
  11   2   8         15.45         20.10         4.24 o                         
  12   2   8          6.21         16.98         4.47 o                         
   1   3   8       5926.33       6474.95        27.37 o                         
   2   3   8       8866.61       8928.58        36.68 o                         
   3   3   8       1584.86       1615.05         9.50 o                         
   4   3   8         22.90         16.20         1.61 o                         
   5   3   8        161.60        159.78         3.71 o                         
   6   3   8        559.24        554.42         6.73 o                         
   7   3   8        531.57        490.56         6.98 o                         
   8   3   8       2146.47       1987.84        17.33 o                         
   9   3   8        248.36        250.90         8.23 o                         
  10   3   8          8.75          8.74         3.54 o                         
  11   3   8         29.04         34.05         4.68 o                         
  12   3   8         67.03         98.45         7.13 o                         
   0   4   8         99.77        137.13         4.14 o                         
   1   4   8       1478.59       1545.40        10.36 o                         
   2   4   8          1.19          1.81         1.26 o                         
   3   4   8         10.13          8.23         1.53 o                         
   4   4   8       1207.35       1164.23         8.62 o                         
   5   4   8       2383.54       2446.78        14.76 o                         
   6   4   8       1736.58       1614.94        18.14 o                         
   7   4   8        179.57        165.62         5.13 o                         
   8   4   8        151.68        174.60         7.22 o                         
   9   4   8         15.49         23.62         3.75 o                         
  10   4   8        342.40        334.56        10.21 o                         
  11   4   8         70.21         72.54         6.38 o                         
  12   4   8         44.33         70.67         6.18 o                         
   1   5   8          0.86          2.65         1.40 o                         
   2   5   8       3106.92       3334.97        22.72 o                         
   3   5   8         33.83         47.48         2.32 o                         
   4   5   8        272.56        272.65         4.78 o                         
   5   5   8        838.86        749.54         8.92 o                         
   6   5   8        215.13        207.67         6.20 o                         
   7   5   8        784.35        692.48        12.68 o                         
   8   5   8         49.50         47.89         4.21 o                         
   9   5   8          1.37          4.75         3.45 o                         
  10   5   8          2.69          4.43         3.87 o                         
  11   5   8          5.83         18.96         8.27 o                         
   0   6   8       5793.68       6007.55        43.00 o                         
   1   6   8        719.54        684.08         7.22 o                         
   2   6   8        122.82        125.38         3.83 o                         
   3   6   8        880.92        947.88         9.75 o                         
   4   6   8       1954.83       1906.73        21.49 o                         
   5   6   8       1254.28       1266.26        12.35 o                         
   6   6   8        203.03        210.62         5.97 o                         
   7   6   8         14.49         15.22         3.24 o                         
   8   6   8         55.45         73.41         5.45 o                         
   9   6   8          0.12          1.26         3.51 o                         
  10   6   8        244.94        260.04         9.72 o                         
  11   6   8          4.38          9.16         4.69 o                         
   1   7   8         23.58         22.66         2.49 o                         
   2   7   8       1716.74       1622.74        15.10 o                         
   3   7   8        125.16        139.68         4.48 o                         
   4   7   8         81.75         91.88         3.94 o                         
   5   7   8         41.07         31.59         3.10 o                         
   6   7   8         15.34         16.89         2.95 o                         
   7   7   8         72.23         57.69         4.66 o                         
   8   7   8        102.05        102.47         5.74 o                         
   9   7   8          0.03         -0.89         3.70 o                         
  10   7   8         93.99         95.45         7.26 o                         
  11   7   8          1.66          3.72         4.58 o                         
   0   8   8         60.37         55.32         8.99 o                         
   1   8   8        358.74        330.99        11.16 o                         
   2   8   8          6.40          4.99         2.38 o                         
   3   8   8        798.01        725.52         9.96 o                         
   4   8   8        251.19        255.23         6.35 o                         
   5   8   8        213.83        221.41         6.19 o                         
   6   8   8          5.35          8.43         3.00 o                         
   7   8   8          1.31          6.74         3.29 o                         
   8   8   8         12.58         10.89         3.72 o                         
   9   8   8         64.38         66.04         6.02 o                         
  10   8   8         37.85         56.01         6.46 o                         
   1   9   8         12.76          9.75         2.89 o                         
   2   9   8          0.88          4.62         3.07 o                         
   3   9   8        127.82        129.56         6.56 o                         
   4   9   8        158.51        175.78         6.76 o                         
   5   9   8          0.38         -3.20         3.20 o                         
   6   9   8        121.44        139.88         6.71 o                         
   7   9   8         38.94         46.38         6.85 o                         
   8   9   8        196.15        196.19        10.27 o                         
   9   9   8          2.57         -4.26         4.35 o                         
  10   9   8          9.21         11.93         5.35 o                         
   0  10   8        862.19        766.98        18.69 o                         
   1  10   8        112.15        120.21         7.27 o                         
   2  10   8          1.05         -0.46         3.68 o                         
   3  10   8        134.57        116.29         6.54 o                         
   4  10   8        141.82        141.86         7.42 o                         
   5  10   8          1.93         -2.34         3.16 o                         
   6  10   8        153.54        178.55         8.73 o                         
   7  10   8         14.09         12.68         4.30 o                         
   8  10   8         65.14         66.57         6.72 o                         
   9  10   8          0.01          1.64         4.43 o                         
   1  11   8         87.98         69.05         6.34 o                         
   2  11   8        205.39        197.33         9.56 o                         
   3  11   8          7.12          4.89         4.22 o                         
   4  11   8          1.33         -1.38         5.75 o                         
   5  11   8          9.43         24.16         7.83 o                         
   6  11   8         99.18        104.40         8.23 o                         
   7  11   8          5.44          3.23         4.79 o                         
   8  11   8          0.79          6.87         4.43 o                         
   0  12   8          2.12          2.31         5.37 o                         
   1  12   8         31.87         26.41        10.97 o                         
   2  12   8          4.49         -1.02         4.49 o                         
   3  12   8         46.73         48.30         9.06 o                         
   4  12   8        129.13        148.61        10.69 o                         
   5  12   8         25.88         37.16         6.86 o                         
   6  12   8         56.85         52.04         8.42 o                         
   7  12   8          0.39          7.30         5.82 o                         
   1  13   8          3.33          8.28         5.18 o                         
   2  13   8        272.09        274.23        13.84 o                         
   3  13   8          4.07         -1.27         5.88 o                         
   4  13   8         26.38         33.09         6.74 o                         
   5  13   8          0.87          2.04         6.45 o                         
   6  13   8         50.17         67.92        16.27 o                         
   0  14   8        113.55        113.08        15.21 o                         
   1  14   8          9.30         17.26         6.25 o                         
   2  14   8          0.28          2.33         5.77 o                         
   3  14   8          0.00         10.37         5.44 o                         
   4  14   8         46.39         55.51         7.52 o                         
   1   1   9       2285.81       2441.42        12.69 o                         
   2   1   9       4538.96       4755.90        33.72 o                         
   3   1   9         51.95         30.30         1.57 o                         
   4   1   9         83.33         79.81         2.49 o                         
   5   1   9         61.39         79.79         2.80 o                         
   6   1   9          9.49         18.28         2.47 o                         
   7   1   9          8.25          1.71         2.11 o                         
   8   1   9        803.91        747.43        12.04 o                         
   9   1   9          8.05         10.05         3.14 o                         
  10   1   9          3.13          4.69         3.19 o                         
  11   1   9         39.49         43.86         5.00 o                         
  12   1   9         17.52         12.55         3.93 o                         
   0   2   9       5357.10       5749.72        43.07 o                         
   1   2   9       1909.13       2056.47        10.58 o                         
   2   2   9         18.04         16.78         1.41 o                         
   3   2   9          5.20         12.50         1.51 o                         
   4   2   9       2710.36       3148.88        16.03 o                         
   5   2   9       2144.32       1919.22        12.25 o                         
   6   2   9        531.01        509.21         8.69 o                         
   7   2   9          3.08         -1.94         1.94 o                         
   8   2   9         17.66         21.89         3.44 o                         
   9   2   9        143.22        159.82         7.16 o                         
  10   2   9          2.01          3.71         3.28 o                         
  11   2   9         14.29         10.75         4.03 o                         
  12   2   9         15.55         25.99         4.82 o                         
   1   3   9       1218.54       1300.73         8.83 o                         
   2   3   9       3310.28       3764.99        18.94 o                         
   3   3   9        562.00        545.84         5.12 o                         
   4   3   9        600.81        584.50         5.92 o                         
   5   3   9         85.81        106.88         3.27 o                         
   6   3   9          1.73          1.60         1.59 o                         
   7   3   9        324.22        316.50         6.58 o                         
   8   3   9         43.67         51.12         4.40 o                         
   9   3   9         28.49         22.71         3.60 o                         
  10   3   9          1.22          2.82         3.37 o                         
  11   3   9         38.75         56.18         5.78 o                         
  12   3   9         32.55         42.88         5.90 o                         
   0   4   9       1564.35       1684.89        16.15 o                         
   1   4   9        699.83        741.79         6.57 o                         
   2   4   9        126.63        138.16         3.96 o                         
   3   4   9         34.03         71.58         2.60 o                         
   4   4   9       1252.11       1301.17        10.25 o                         
   5   4   9          2.33          3.59         2.34 o                         
   6   4   9         51.15         58.50         3.38 o                         
   7   4   9         29.05         21.16         2.97 o                         
   8   4   9         45.61         53.71         4.03 o                         
   9   4   9        263.30        256.38         8.71 o                         
  10   4   9          4.47          5.61         4.03 o                         
  11   4   9          0.68          5.37         4.21 o                         
  12   4   9         19.46         27.25         4.86 o                         
   1   5   9        578.69        477.01         4.97 o                         
   2   5   9        180.66        208.19         5.86 o                         
   3   5   9       4085.77       3972.64        23.36 o                         
   4   5   9        212.73        185.31         4.63 o                         
   5   5   9        652.47        640.20         8.38 o                         
   6   5   9         10.01          3.75         2.34 o                         
   7   5   9        537.62        502.59         8.98 o                         
   8   5   9         34.39         27.59         3.66 o                         
   9   5   9         15.41         17.68         3.95 o                         
  10   5   9         57.25         61.20         5.57 o                         
  11   5   9         71.22         77.13         6.34 o                         
   0   6   9       2957.01       3062.97        25.88 o                         
   1   6   9       1577.68       1531.82        11.58 o                         
   2   6   9       1013.52       1022.02         9.57 o                         
   3   6   9        209.71        219.57         4.65 o                         
   4   6   9         90.75         83.21         3.75 o                         
   5   6   9        274.44        265.94         6.00 o                         
   6   6   9        251.15        235.73         6.22 o                         
   7   6   9         56.35         54.82         4.30 o                         
   8   6   9         75.27         66.66         4.78 o                         
   9   6   9         75.75         74.27         5.63 o                         
  10   6   9         52.69         53.56         5.51 o                         
  11   6   9          0.92         -0.02         4.04 o                         
   1   7   9         16.53         14.84         2.29 o                         
   2   7   9        175.80        184.00         6.82 o                         
   3   7   9        424.00        384.21         6.47 o                         
   4   7   9        130.19        115.55         4.35 o                         
   5   7   9         79.23         82.05         4.24 o                         
   6   7   9         10.83         16.08         3.92 o                         
   7   7   9          1.39          5.66         2.89 o                         
   8   7   9         14.60          8.41         3.29 o                         
   9   7   9         24.86         14.95         4.22 o                         
  10   7   9         18.01         17.94         4.96 o                         
  11   7   9        170.34        186.58        10.54 o                         
   0   8   9          2.43         -0.33         3.22 o                         
   1   8   9        770.73        706.34        10.53 o                         
   2   8   9          7.67          5.12         2.71 o                         
   3   8   9          2.65          1.23         2.72 o                         
   4   8   9        363.33        371.76         7.30 o                         
   5   8   9        536.07        513.71         8.92 o                         
   6   8   9          2.13          0.17         3.09 o                         
   7   8   9         12.79         12.93         3.59 o                         
   8   8   9          8.10         10.35         3.91 o                         
   9   8   9        154.26        175.04        10.09 o                         
  10   8   9         14.45         11.10         4.75 o                         
   1   9   9        114.93        118.65         5.60 o                         
   2   9   9        121.01        140.83         6.06 o                         
   3   9   9        569.00        556.95        11.94 o                         
   4   9   9         19.08         16.97         3.47 o                         
   5   9   9         75.64         65.51         4.87 o                         
   6   9   9         31.17         36.73         4.76 o                         
   7   9   9        165.68        165.91        11.98 o                         
   8   9   9          0.31          1.45         4.66 o                         
   9   9   9          2.50         13.33         5.48 o                         
   0  10   9         55.80         56.08         7.19 o                         
   1  10   9        157.80        148.25         8.08 o                         
   2  10   9          5.04         11.84         5.76 o                         
   3  10   9         56.89         58.41         5.20 o                         
   4  10   9          0.00          5.86         3.36 o                         
   5  10   9        190.39        191.81        10.63 o                         
   6  10   9        135.41        145.05         8.62 o                         
   7  10   9          1.62          2.38         3.80 o                         
   8  10   9          1.04          2.64         4.29 o                         
   9  10   9          4.58          6.72         5.15 o                         
   1  11   9        276.68        257.95        12.18 o                         
   2  11   9          0.08          1.34         3.75 o                         
   3  11   9        566.42        526.92        13.22 o                         
   4  11   9         11.54          8.83         7.25 o                         
   5  11   9          9.06          7.32         5.09 o                         
   6  11   9          9.11          3.79         5.05 o                         
   7  11   9         12.95         18.62         5.04 o                         
   8  11   9         22.24         25.65         5.60 o                         
   0  12   9          0.45         -2.27         5.49 o                         
   1  12   9        405.24        417.62        12.46 o                         
   2  12   9         24.12         22.82         5.25 o                         
   3  12   9        119.42        102.54         8.93 o                         
   4  12   9         12.78          9.66         5.72 o                         
   5  12   9        479.43        411.60        16.69 o                         
   6  12   9          1.08          6.68         6.42 o                         
   7  12   9          0.11         11.76         6.74 o                         
   1  13   9         25.87         28.19         5.76 o                         
   2  13   9         34.59         31.44         7.13 o                         
   3  13   9          0.00         -2.75         5.27 o                         
   4  13   9          9.26          5.15         5.68 o                         
   5  13   9          0.22          7.54         5.81 o                         
   6  13   9          5.33          6.76        12.28 o                         
   0  14   9          0.02         10.19         8.57 o                         
   1  14   9        242.24        285.99        14.49 o                         
   2  14   9         12.48         12.72         6.26 o                         
   3  14   9          7.54         22.04         9.79 o                         
   4  14   9          1.32          0.97         6.06 o                         
   0   0  10      22047.88      22052.35       146.70 o                         
   1   0  10         42.52         46.09         3.12 o                         
   2   0  10       2097.00       2243.72        21.99 o                         
   3   0  10      10534.42      10840.44        57.88 o                         
   4   0  10       8290.48       8623.04        58.46 o                         
   5   0  10       2522.67       2475.66        34.85 o                         
   6   0  10       1287.49       1112.37        15.49 o                         
   7   0  10          7.43          9.28         3.66 o                         
   8   0  10        842.26        741.14        14.30 o                         
   9   0  10        356.38        354.54        11.20 o                         
  10   0  10        902.89        790.69        16.87 o                         
  11   0  10          1.89          7.12         5.24 o                         
  12   0  10          0.36         10.96         5.88 o                         
   1   1  10       2072.60       2183.94        12.03 o                         
   2   1  10       4851.18       5129.88        32.53 o                         
   3   1  10        259.55        281.41         4.09 o                         
   4   1  10         14.57          9.73         1.39 o                         
   5   1  10       1645.11       1627.52        16.43 o                         
   6   1  10        325.20        289.39         9.08 o                         
   7   1  10        956.56        854.98        11.45 o                         
   8   1  10        825.97        768.34        11.21 o                         
   9   1  10         31.18         35.36         3.78 o                         
  10   1  10          1.21          3.73         3.35 o                         
  11   1  10          1.70          2.14         3.55 o                         
  12   1  10          0.92          3.98         3.82 o                         
   0   2  10        435.05        513.98         6.57 o                         
   1   2  10        291.41        320.54         3.70 o                         
   2   2  10         81.24         67.47         2.17 o                         
   3   2  10       2091.71       2245.00        19.89 o                         
   4   2  10          0.15          5.51         1.36 o                         
   5   2  10       2560.42       2635.37        15.11 o                         
   6   2  10        487.43        453.26         7.89 o                         
   7   2  10         76.66         66.41         3.90 o                         
   8   2  10        125.78        119.67         5.56 o                         
   9   2  10        460.84        407.55         8.97 o                         
  10   2  10        178.35        181.66         9.17 o                         
  11   2  10         26.40         25.13         4.45 o                         
  12   2  10         11.56         15.48         4.47 o                         
   1   3  10       2431.43       2684.32        13.51 o                         
   2   3  10       2077.81       2210.94        13.30 o                         
   3   3  10       4498.71       4873.15        30.85 o                         
   4   3  10        687.15        695.45         6.99 o                         
   5   3  10         11.26         11.38         1.79 o                         
   6   3  10         27.99         29.42         2.77 o                         
   7   3  10         35.78         37.06         3.37 o                         
   8   3  10       2605.82       2405.93        21.53 o                         
   9   3  10        104.88        109.39         5.90 o                         
  10   3  10          5.20          8.61         3.74 o                         
  11   3  10         38.71         47.61         5.41 o                         
  12   3  10          0.15         14.07         4.28 o                         
   0   4  10       3415.87       3467.72        22.08 o                         
   1   4  10       4404.52       4591.52        21.72 o                         
   2   4  10        337.07        328.71         4.78 o                         
   3   4  10         86.87        105.62         3.03 o                         
   4   4  10       3583.53       3672.22        20.50 o                         
   5   4  10         46.81         42.10         2.76 o                         
   6   4  10        490.36        424.31        11.52 o                         
   7   4  10         13.74         11.42         2.79 o                         
   8   4  10         25.61         24.06         3.84 o                         
   9   4  10         12.93         17.82         3.94 o                         
  10   4  10        411.47        409.44        10.58 o                         
  11   4  10          3.97         -1.56         4.18 o                         
   1   5  10        142.46        145.84         3.12 o                         
   2   5  10         92.20        113.38         3.07 o                         
   3   5  10         86.56         94.71         4.35 o                         
   4   5  10        164.29        164.23         4.42 o                         
   5   5  10        550.45        532.05         7.74 o                         
   6   5  10        237.98        230.71         6.61 o                         
   7   5  10         99.81         87.98         4.98 o                         
   8   5  10         10.90         17.02         3.52 o                         
   9   5  10          0.44         -1.81         3.19 o                         
  10   5  10          0.54          4.10         4.02 o                         
  11   5  10          2.04          7.69         4.11 o                         
   0   6  10       1531.51       1435.90        24.74 o                         
   1   6  10         15.44         15.37         1.89 o                         
   2   6  10          2.56          3.70         1.67 o                         
   3   6  10         55.98         52.42         3.08 o                         
   4   6  10       1614.04       1494.68        18.71 o                         
   5   6  10        618.84        607.44         9.03 o                         
   6   6  10         85.52        105.10         5.19 o                         
   7   6  10        142.19        154.34         6.39 o                         
   8   6  10          9.47          5.48         3.17 o                         
   9   6  10        181.02        187.59         8.22 o                         
  10   6  10        322.13        339.64        10.83 o                         
  11   6  10         51.82         58.39         5.84 o                         
   1   7  10         42.76         67.50         4.06 o                         
   2   7  10       1109.46       1085.48        12.23 o                         
   3   7  10          0.50          0.47         2.28 o                         
   4   7  10          1.19         -0.62         2.00 o                         
   5   7  10          8.28          7.91         2.43 o                         
   6   7  10         83.86        112.07         5.45 o                         
   7   7  10        217.25        211.75         8.01 o                         
   8   7  10        519.11        522.30        11.03 o                         
   9   7  10         29.72         37.99         5.01 o                         
  10   7  10          3.41          6.27         4.42 o                         
   0   8  10        153.98        146.53         7.64 o                         
   1   8  10        497.49        466.04         8.68 o                         
   2   8  10        121.26        152.32         6.02 o                         
   3   8  10          2.66          1.89         2.54 o                         
   4   8  10          2.03          6.67         2.66 o                         
   5   8  10         20.19         19.31         3.32 o                         
   6   8  10         35.00         35.00         3.97 o                         
   7   8  10          3.26          2.45         3.19 o                         
   8   8  10         85.11         89.00         8.34 o                         
   9   8  10          4.51          9.57         4.90 o                         
  10   8  10         15.26         19.21         5.65 o                         
   1   9  10          0.23          1.33         2.82 o                         
   2   9  10        133.34        151.74         7.11 o                         
   3   9  10        324.07        305.40         9.10 o                         
   4   9  10          9.64         14.71         9.42 o                         
   5   9  10          3.48          6.85         3.20 o                         
   6   9  10          8.72          9.38         3.76 o                         
   7   9  10          7.47         10.90         7.65 o                         
   8   9  10        129.02        136.15         8.89 o                         
   9   9  10         41.91         54.43         6.94 o                         
   0  10  10         64.16         65.02         7.46 o                         
   1  10  10        132.27        151.90         7.23 o                         
   2  10  10          8.28          9.76         3.46 o                         
   3  10  10         35.31         39.35         4.54 o                         
   4  10  10        157.54        150.27         7.39 o                         
   5  10  10          1.42          2.72         4.03 o                         
   6  10  10          1.14         -0.52         4.15 o                         
   7  10  10          8.48         10.03         4.38 o                         
   8  10  10          0.02          0.81         5.71 o                         
   9  10  10          7.79         15.47         5.24 o                         
   1  11  10          0.31          9.22         4.08 o                         
   2  11  10         48.01         60.40         6.33 o                         
   3  11  10         86.58        101.66         7.45 o                         
   4  11  10         51.70         46.54         5.84 o                         
   5  11  10          5.18          2.46         4.84 o                         
   6  11  10         11.26          4.20         5.16 o                         
   7  11  10          0.02          2.99         4.41 o                         
   8  11  10         10.77         10.87         5.29 o                         
   0  12  10         13.69          7.65         6.11 o                         
   1  12  10        119.68        112.74         7.45 o                         
   2  12  10          0.64          2.21         4.39 o                         
   3  12  10          0.00          2.18         4.75 o                         
   4  12  10         65.44         75.47         9.54 o                         
   5  12  10         29.28         53.57         8.73 o                         
   6  12  10         14.09          8.54         5.78 o                         
   7  12  10          0.91         14.17         6.77 o                         
   1  13  10          9.35         18.44         6.36 o                         
   2  13  10        249.68        251.06        13.38 o                         
   3  13  10         16.96         27.23         6.60 o                         
   4  13  10          1.52          6.59         6.43 o                         
   5  13  10          3.86         14.19         6.12 o                         
   0  14  10        149.92        118.73        14.59 o                         
   1  14  10         13.54         26.08         6.07 o                         
   2  14  10         15.29         13.67         5.58 o                         
   3  14  10          8.70         16.44         6.00 o                         
   1   1  11         28.95         73.69         2.06 o                         
   2   1  11          8.29         16.97         1.61 o                         
   3   1  11       5071.28       5177.33        30.74 o                         
   4   1  11        521.08        503.57         6.07 o                         
   5   1  11       1808.85       1881.39        13.05 o                         
   6   1  11          0.50          4.27         2.06 o                         
   7   1  11         28.93         46.47         3.52 o                         
   8   1  11        614.73        548.12         8.98 o                         
   9   1  11          0.45          5.75         2.88 o                         
  10   1  11        430.27        423.37        10.20 o                         
  11   1  11          1.28          2.58         3.79 o                         
  12   1  11         43.47         45.66         5.29 o                         
   0   2  11       4341.77       4669.27        27.54 o                         
   1   2  11        150.28        160.81         2.89 o                         
   2   2  11       1510.53       1501.52         9.70 o                         
   3   2  11       1214.78       1214.53         8.53 o                         
   4   2  11         88.67         80.70         2.54 o                         
   5   2  11       1060.22        981.70         9.15 o                         
   6   2  11        177.67        203.04         5.23 o                         
   7   2  11        752.53        650.56         9.06 o                         
   8   2  11        702.18        626.74        10.42 o                         
   9   2  11         80.52         86.61         5.50 o                         
  10   2  11         34.99         40.15         4.75 o                         
  11   2  11         37.10         34.55         5.12 o                         
  12   2  11          0.90          3.89         3.81 o                         
   1   3  11        536.32        483.87         5.05 o                         
   2   3  11          1.28         -0.52         1.03 o                         
   3   3  11         12.52         19.31         1.70 o                         
   4   3  11         67.77         66.71         2.58 o                         
   5   3  11        159.96        158.40         4.16 o                         
   6   3  11        100.25        113.38         4.76 o                         
   7   3  11         26.58         17.32         3.18 o                         
   8   3  11        315.12        306.74         7.98 o                         
   9   3  11         41.93         47.12         4.62 o                         
  10   3  11          0.03          2.38         5.13 o                         
  11   3  11          0.15         -3.48         3.72 o                         
  12   3  11          5.52         12.64         4.77 o                         
   0   4  11      11956.26      12640.56        64.14 o                         
   1   4  11         71.20         77.40         2.84 o                         
   2   4  11        651.03        566.38         8.22 o                         
   3   4  11         34.34         26.49         2.04 o                         
   4   4  11         57.28         52.88         2.73 o                         
   5   4  11          4.39          2.71         1.93 o                         
   6   4  11          0.18         -0.39         2.21 o                         
   7   4  11        456.89        423.31         8.35 o                         
   8   4  11       1127.48       1011.29        14.48 o                         
   9   4  11          1.20          4.66         3.46 o                         
  10   4  11         23.71         29.82         4.83 o                         
  11   4  11          0.17          1.53         4.14 o                         
   1   5  11        224.30        250.40         4.06 o                         
   2   5  11       1119.76       1074.38         9.77 o                         
   3   5  11       1552.34       1463.16        12.13 o                         
   4   5  11       1369.74       1258.86        11.20 o                         
   5   5  11        239.27        218.42         6.03 o                         
   6   5  11       1611.68       1468.70        15.44 o                         
   7   5  11         10.06         19.11         3.65 o                         
   8   5  11          0.40         -2.88         2.88 o                         
   9   5  11          5.48         -0.25         3.23 o                         
  10   5  11        114.69        106.99         6.98 o                         
  11   5  11         93.55        122.95         7.60 o                         
   0   6  11        361.17        308.41         8.68 o                         
   1   6  11        723.45        734.87         7.89 o                         
   2   6  11          3.62          3.77         1.69 o                         
   3   6  11          2.80          1.33         1.83 o                         
   4   6  11         83.63        100.25         4.29 o                         
   5   6  11       1403.87       1328.42        17.72 o                         
   6   6  11         13.30         24.64         3.27 o                         
   7   6  11         90.13         96.71         5.88 o                         
   8   6  11         12.86         11.05         3.48 o                         
   9   6  11          0.20          5.71         3.79 o                         
  10   6  11         14.34         15.01         4.58 o                         
  11   6  11          0.00         -2.27         4.64 o                         
   1   7  11         67.15         78.93         4.39 o                         
   2   7  11        761.52        685.51        14.47 o                         
   3   7  11       1067.60        988.95        11.43 o                         
   4   7  11         13.82         20.17         2.77 o                         
   5   7  11         14.13         10.99         2.89 o                         
   6   7  11        195.43        189.46         6.61 o                         
   7   7  11         68.70         85.01         5.27 o                         
   8   7  11         17.12         19.36         4.02 o                         
   9   7  11          0.78         -3.10         3.71 o                         
  10   7  11         28.74         34.70         5.78 o                         
   0   8  11        683.08        571.75        12.96 o                         
   1   8  11        496.28        449.34         9.99 o                         
   2   8  11          0.83          3.25         2.73 o                         
   3   8  11        277.64        251.68         7.13 o                         
   4   8  11        323.47        261.84         6.91 o                         
   5   8  11        319.52        313.31         8.55 o                         
   6   8  11         29.34         35.46         4.02 o                         
   7   8  11         16.91         18.94         3.70 o                         
   8   8  11         62.20         71.11         6.13 o                         
   9   8  11         75.91         92.91         7.26 o                         
  10   8  11          6.03         21.26         4.68 o                         
   1   9  11         55.93         57.21         4.49 o                         
   2   9  11        137.95        168.29         7.08 o                         
   3   9  11        101.81        104.41         5.79 o                         
   4   9  11         26.32         37.14         4.28 o                         
   5   9  11          7.73         12.72         4.35 o                         
   6   9  11        177.69        158.30         7.83 o                         
   7   9  11          1.09          1.31         3.83 o                         
   8   9  11         60.25         53.43         6.62 o                         
   9   9  11         21.87         31.28         5.86 o                         
   0  10  11         13.98         20.58         4.68 o                         
   1  10  11        100.41        113.62         6.57 o                         
   2  10  11        147.39        130.53         6.98 o                         
   3  10  11          0.68          0.39         3.31 o                         
   4  10  11        106.89        100.65         7.21 o                         
   5  10  11          3.43         11.57         4.28 o                         
   6  10  11          4.90          8.71         4.79 o                         
   7  10  11          9.86         10.05         5.11 o                         
   8  10  11          5.04         11.03         5.10 o                         
   1  11  11         37.10         49.86         5.69 o                         
   2  11  11        147.22        175.91         9.13 o                         
   3  11  11        313.13        298.59        11.39 o                         
   4  11  11        181.77        174.58         9.44 o                         
   5  11  11          0.98          4.20         4.43 o                         
   6  11  11          4.25          5.94         8.40 o                         
   7  11  11          3.51          8.24         5.42 o                         
   8  11  11         37.39         50.39         7.51 o                         
   0  12  11         90.34         91.96        11.34 o                         
   1  12  11         95.44         87.93         6.96 o                         
   2  12  11         24.40         32.82         5.83 o                         
   3  12  11         20.73         18.30         5.10 o                         
   4  12  11        209.36        200.61        14.29 o                         
   5  12  11         91.44        100.43        19.01 o                         
   6  12  11        139.38        168.14        15.60 o                         
   1  13  11         15.02         18.99         5.20 o                         
   2  13  11          0.97         -0.89         5.65 o                         
   3  13  11          1.03          7.50         6.31 o                         
   4  13  11          4.11         14.45         6.91 o                         
   5  13  11         26.35         53.91        11.32 o                         
   0  14  11         94.57        117.00        18.55 o                         
   1  14  11         84.83         82.87         9.72 o                         
   2  14  11          6.38         16.13         5.49 o                         
   3  14  11          7.09          9.62         6.49 o                         
   0   0  12        296.12        307.01         7.16 o                         
   1   0  12        197.70        231.14         4.20 o                         
   2   0  12       2344.58       2411.52        27.78 o                         
   3   0  12       1354.19       1437.47        19.32 o                         
   4   0  12       3551.39       3689.96        51.70 o                         
   5   0  12       3252.57       3442.75        60.65 o                         
   6   0  12        661.16        679.78        14.11 o                         
   7   0  12       2242.87       2141.09        24.41 o                         
   8   0  12        305.26        274.02        10.27 o                         
   9   0  12        604.51        588.96        21.68 o                         
  10   0  12         64.51         89.38         7.91 o                         
  11   0  12          1.11          2.82         5.73 o                         
  12   0  12         18.05         36.09         8.50 o                         
   1   1  12       3533.45       3736.27        17.11 o                         
   2   1  12        228.15        272.30         4.26 o                         
   3   1  12       1315.03       1394.36        11.80 o                         
   4   1  12        145.80        169.18         3.74 o                         
   5   1  12        254.68        258.38         5.83 o                         
   6   1  12        159.28        152.74         4.89 o                         
   7   1  12        744.67        698.02         9.56 o                         
   8   1  12        181.63        194.75         6.38 o                         
   9   1  12        217.97        218.76         9.43 o                         
  10   1  12          1.06          6.54         3.72 o                         
  11   1  12         54.09         73.86         5.80 o                         
  12   1  12          8.73         14.90         4.27 o                         
   0   2  12       1139.26       1248.29        11.28 o                         
   1   2  12        769.31        853.98         6.68 o                         
   2   2  12         84.88        114.73         2.52 o                         
   3   2  12        834.46        859.22         8.39 o                         
   4   2  12        110.90        101.52         3.18 o                         
   5   2  12         31.92         29.05         2.70 o                         
   6   2  12        140.30        162.96         4.97 o                         
   7   2  12          1.78          5.06         2.61 o                         
   8   2  12        135.77        142.84         6.29 o                         
   9   2  12          1.33         -0.62         3.03 o                         
  10   2  12         58.69         58.04         5.35 o                         
  11   2  12          3.85          7.40         3.86 o                         
  12   2  12         34.29         54.35         6.81 o                         
   1   3  12      20038.46      21314.96        76.21 o                         
   2   3  12        233.88        239.41         4.35 o                         
   3   3  12        584.94        621.81         6.45 o                         
   4   3  12          8.72         13.52         1.88 o                         
   5   3  12        117.67        119.02         4.27 o                         
   6   3  12         30.31         19.31         3.61 o                         
   7   3  12       2928.15       2730.91        23.12 o                         
   8   3  12        189.57        199.27         7.11 o                         
   9   3  12        355.65        369.79         8.95 o                         
  10   3  12         47.69         57.74         6.03 o                         
  11   3  12        140.81        145.90         8.20 o                         
   0   4  12        643.43        571.00         7.41 o                         
   1   4  12       7754.92       8171.73        35.28 o                         
   2   4  12         34.82         64.80         2.57 o                         
   3   4  12         86.45         98.15         3.14 o                         
   4   4  12        201.13        178.85         4.53 o                         
   5   4  12        736.78        685.91         8.91 o                         
   6   4  12         59.22         64.40         4.30 o                         
   7   4  12         41.42         39.30         4.17 o                         
   8   4  12          8.26         11.26         3.67 o                         
   9   4  12        746.28        700.97        15.75 o                         
  10   4  12         17.17         28.85         4.80 o                         
  11   4  12         67.86         85.86         6.80 o                         
   1   5  12         24.83         27.62         1.98 o                         
   2   5  12        382.77        429.06         6.12 o                         
   3   5  12        228.39        227.87         4.92 o                         
   4   5  12          0.20          1.37         2.15 o                         
   5   5  12          2.02          6.52         2.50 o                         
   6   5  12         82.87         60.88         5.84 o                         
   7   5  12       1388.68       1289.08        23.70 o                         
   8   5  12         39.87         24.85         3.89 o                         
   9   5  12         83.39         76.54         5.81 o                         
  10   5  12          1.40          4.32         4.05 o                         
  11   5  12          8.08         20.29         4.41 o                         
   0   6  12        747.49        668.98        12.69 o                         
   1   6  12       1523.98       1414.58        14.16 o                         
   2   6  12         55.38         54.59         3.02 o                         
   3   6  12        693.86        662.08         9.99 o                         
   4   6  12        323.36        262.69         6.37 o                         
   5   6  12       1869.46       1746.50        16.79 o                         
   6   6  12         69.26         59.70         4.25 o                         
   7   6  12         60.78         65.37         5.29 o                         
   8   6  12         12.73         11.18         3.64 o                         
   9   6  12        475.66        461.49        11.11 o                         
  10   6  12         16.68         16.05         5.46 o                         
  11   6  12         10.20         16.25         4.73 o                         
   1   7  12       1995.25       1866.66        17.47 o                         
   2   7  12        383.23        329.32         8.64 o                         
   3   7  12         12.35         13.23         2.73 o                         
   4   7  12          0.22         -0.93         2.54 o                         
   5   7  12         26.65         25.16         3.31 o                         
   6   7  12         11.74         15.11         3.04 o                         
   7   7  12        184.89        186.69         7.78 o                         
   8   7  12         25.29         22.80         4.28 o                         
   9   7  12          2.89          4.63         5.33 o                         
  10   7  12          0.51          4.28         4.12 o                         
   0   8  12        181.16        203.33         9.04 o                         
   1   8  12        124.38        128.82         5.74 o                         
   2   8  12          0.00          1.47         2.67 o                         
   3   8  12        554.42        520.28        13.67 o                         
   4   8  12        144.00        143.55         6.91 o                         
   5   8  12          7.62         13.20         3.37 o                         
   6   8  12         42.88         34.99         4.10 o                         
   7   8  12          0.03          1.62         5.49 o                         
   8   8  12          0.54          3.45         3.97 o                         
   9   8  12          2.33          1.63         3.98 o                         
  10   8  12          3.14          3.24         4.09 o                         
   1   9  12        214.21        194.52         6.88 o                         
   2   9  12        380.87        330.61         8.78 o                         
   3   9  12         20.30         13.97         3.41 o                         
   4   9  12          0.67          1.22         3.29 o                         
   5   9  12        157.14        140.96         8.33 o                         
   6   9  12          4.53          5.06         3.93 o                         
   7   9  12        120.74        133.47        14.51 o                         
   8   9  12         30.00         41.25         6.67 o                         
   9   9  12         25.56         35.16         6.04 o                         
   0  10  12          2.13          5.33         4.20 o                         
   1  10  12         45.84         55.01         5.12 o                         
   2  10  12         16.47         14.18         3.89 o                         
   3  10  12        490.38        487.89        12.70 o                         
   4  10  12         34.44         36.00         5.11 o                         
   5  10  12        137.40        138.94        11.65 o                         
   6  10  12          0.91          6.74         5.68 o                         
   7  10  12         12.16         22.26         6.26 o                         
   8  10  12          1.63          1.37         7.19 o                         
   1  11  12         73.05         80.01         6.36 o                         
   2  11  12         12.99         16.25         4.45 o                         
   3  11  12         96.82        120.96         8.11 o                         
   4  11  12          7.10         13.72         4.55 o                         
   5  11  12          2.40          1.34         5.59 o                         
   6  11  12         34.27         31.33         7.53 o                         
   7  11  12          1.46          8.04         6.17 o                         
   0  12  12         90.09         70.27         8.95 o                         
   1  12  12          0.05          3.86         4.21 o                         
   2  12  12         17.61         20.56         5.08 o                         
   3  12  12         80.26         79.25        11.30 o                         
   4  12  12          0.09         10.26         6.26 o                         
   5  12  12         16.26         27.02         7.83 o                         
   6  12  12          0.16         21.42         6.72 o                         
   1  13  12         75.06         67.38         6.88 o                         
   2  13  12          3.46          4.28         5.27 o                         
   3  13  12          1.24          4.33         6.81 o                         
   4  13  12          0.40         -0.42         6.02 o                         
   5  13  12          1.34         17.42         7.10 o                         
   0  14  12          0.60         21.00         8.40 o                         
   1  14  12         29.07         52.66         7.08 o                         
   2  14  12          8.72         -1.66         5.73 o                         
   3  14  12         21.91         23.23         7.00 o                         
   1   1  13         11.40         25.64         1.46 o                         
   2   1  13        122.81        134.64         3.28 o                         
   3   1  13        132.56        137.04         5.05 o                         
   4   1  13        526.18        490.58         7.34 o                         
   5   1  13         86.96         71.51         3.66 o                         
   6   1  13        582.03        536.21         9.75 o                         
   7   1  13        318.50        313.71         6.67 o                         
   8   1  13        776.55        768.71        19.78 o                         
   9   1  13          0.92          4.24         3.15 o                         
  10   1  13        145.25        133.76         6.99 o                         
  11   1  13          2.92         21.16         4.70 o                         
   0   2  13       9466.73       9888.48        51.93 o                         
   1   2  13        334.63        312.24         4.08 o                         
   2   2  13       1214.94       1274.52        12.17 o                         
   3   2  13        171.54        211.51         4.39 o                         
   4   2  13       1226.01       1103.26         9.29 o                         
   5   2  13          4.34          2.75         1.88 o                         
   6   2  13         13.64         16.29         2.91 o                         
   7   2  13        205.50        214.72         8.21 o                         
   8   2  13        915.56        858.37        12.28 o                         
   9   2  13         36.12         44.04         4.37 o                         
  10   2  13         36.37         46.93         5.08 o                         
  11   2  13          8.99         17.84         4.22 o                         
   1   3  13        743.09        703.79         6.32 o                         
   2   3  13        711.52        716.26         6.19 o                         
   3   3  13         60.37         79.88         3.28 o                         
   4   3  13        469.92        496.71         7.13 o                         
   5   3  13         18.73         18.97         2.66 o                         
   6   3  13        656.18        668.85        10.12 o                         
   7   3  13         16.93         15.19         3.32 o                         
   8   3  13        275.17        289.24         8.87 o                         
   9   3  13         11.95         15.92         4.66 o                         
  10   3  13         22.51         23.52         4.83 o                         
  11   3  13         77.53         89.07         6.92 o                         
   0   4  13        330.35        332.16         5.84 o                         
   1   4  13       1128.37       1027.50         8.85 o                         
   2   4  13        128.58        134.14         3.46 o                         
   3   4  13         44.32         55.10         2.98 o                         
   4   4  13        836.28        773.98         9.63 o                         
   5   4  13        109.08        133.58         6.30 o                         
   6   4  13        320.76        314.57         9.03 o                         
   7   4  13         40.05         50.13         4.58 o                         
   8   4  13        109.98        122.08         6.54 o                         
   9   4  13         23.49         36.31         4.71 o                         
  10   4  13          6.20          2.44         3.99 o                         
  11   4  13          6.73         14.19         4.27 o                         
   1   5  13        162.12        196.24         3.95 o                         
   2   5  13        279.32        272.82         5.07 o                         
   3   5  13         21.69         25.61         2.76 o                         
   4   5  13       2013.23       1909.34        17.63 o                         
   5   5  13        265.05        240.49         6.33 o                         
   6   5  13        971.13        966.61        17.83 o                         
   7   5  13         75.44         77.74         5.78 o                         
   8   5  13          1.68          3.60         3.11 o                         
   9   5  13          5.31          3.41         3.70 o                         
  10   5  13         39.42         45.16         5.40 o                         
  11   5  13         11.42         14.72         4.42 o                         
   0   6  13         28.35         44.88         4.69 o                         
   1   6  13         83.61        108.93         4.73 o                         
   2   6  13         20.27         17.82         2.26 o                         
   3   6  13         76.73         82.96         4.17 o                         
   4   6  13          9.97          8.29         2.61 o                         
   5   6  13         16.19         26.22         3.29 o                         
   6   6  13         10.59         13.13         3.54 o                         
   7   6  13          5.68          6.35         3.23 o                         
   8   6  13         41.90         50.75         4.73 o                         
   9   6  13         31.77         31.88         4.94 o                         
  10   6  13         34.55         53.80         5.75 o                         
   1   7  13          0.00          1.44         2.54 o                         
   2   7  13        280.58        309.80         7.35 o                         
   3   7  13         38.86         38.75         4.67 o                         
   4   7  13          0.56         -1.60         2.69 o                         
   5   7  13        106.59        113.97         5.20 o                         
   6   7  13         75.54         74.81         5.20 o                         
   7   7  13          8.53         14.14         3.71 o                         
   8   7  13          0.80          4.69         3.61 o                         
   9   7  13          3.38         -2.22         3.75 o                         
  10   7  13         24.94         27.16         5.76 o                         
   0   8  13        954.66        945.45        17.00 o                         
   1   8  13        110.06         98.68         5.25 o                         
   2   8  13        414.76        394.29         8.48 o                         
   3   8  13        479.83        413.32        11.00 o                         
   4   8  13          0.14          3.84         3.56 o                         
   5   8  13         23.50         25.37         3.90 o                         
   6   8  13         27.54         32.81         6.36 o                         
   7   8  13          0.13         -3.56         3.56 o                         
   8   8  13        128.13        152.20         9.52 o                         
   9   8  13          4.73         18.80         7.76 o                         
   1   9  13         15.36         12.46         3.21 o                         
   2   9  13        203.68        207.05         7.28 o                         
   3   9  13          2.60          2.84         3.33 o                         
   4   9  13        239.77        216.00         8.47 o                         
   5   9  13          0.49          1.82         3.86 o                         
   6   9  13        136.34        146.04        10.73 o                         
   7   9  13         35.84         40.62        12.69 o                         
   8   9  13         67.50         73.22        17.05 o                         
   9   9  13          2.22         13.39         6.15 o                         
   0  10  13         23.38         16.65         5.11 o                         
   1  10  13          4.44          9.89         3.05 o                         
   2  10  13         21.89         21.90         4.09 o                         
   3  10  13         53.84         41.44         5.51 o                         
   4  10  13         12.65         16.30         4.45 o                         
   5  10  13         33.60         34.70         5.61 o                         
   6  10  13          6.33         13.73         6.31 o                         
   7  10  13          7.74          8.17        16.72 o                         
   8  10  13         24.00         32.10         6.10 o                         
   1  11  13          0.60          3.96         3.69 o                         
   2  11  13        265.68        297.25        11.24 o                         
   3  11  13          0.12         -1.71         4.12 o                         
   4  11  13        194.87        179.28        10.98 o                         
   5  11  13          0.04         -1.40         4.64 o                         
   6  11  13        128.98        140.16        13.70 o                         
   7  11  13          0.57         -0.32        11.05 o                         
   0  12  13        142.29        125.72        17.68 o                         
   1  12  13         11.00         15.93         4.79 o                         
   2  12  13         11.26         26.44         5.87 o                         
   3  12  13         61.19         78.86         8.51 o                         
   4  12  13        250.60        248.85        13.11 o                         
   5  12  13        124.10        134.45        12.42 o                         
   6  12  13        154.45        106.61        19.87 o                         
   1  13  13         60.42         64.75         6.71 o                         
   2  13  13          8.40          8.84         5.48 o                         
   3  13  13          1.72          2.35         5.65 o                         
   4  13  13          6.14          4.80         6.58 o                         
   0  14  13        166.31        200.89        15.06 o                         
   1  14  13         45.13         65.65         8.74 o                         
   2  14  13          0.00         10.19         5.90 o                         
   0   0  14        312.73        267.09         8.10 o                         
   1   0  14       1393.72       1341.99        11.71 o                         
   2   0  14       1508.55       1649.90        21.07 o                         
   3   0  14        439.62        444.70        12.84 o                         
   4   0  14       1281.78       1251.92        30.06 o                         
   5   0  14       1290.98       1160.04        34.07 o                         
   6   0  14       3036.07       2964.55        39.14 o                         
   7   0  14          1.38          4.54         3.41 o                         
   8   0  14       1739.49       1514.25        21.66 o                         
   9   0  14        441.85        439.77        14.50 o                         
  10   0  14         13.51         17.61         7.68 o                         
  11   0  14         89.19         92.20         9.54 o                         
   1   1  14        537.81        531.67         7.12 o                         
   2   1  14         88.90        116.32         3.52 o                         
   3   1  14        120.35        104.50         4.44 o                         
   4   1  14       1579.91       1554.26        13.92 o                         
   5   1  14         21.94         20.76         2.58 o                         
   6   1  14         18.95         20.95         2.79 o                         
   7   1  14        314.35        326.51         6.96 o                         
   8   1  14          3.42          6.17         2.99 o                         
   9   1  14          1.00          3.56         3.14 o                         
  10   1  14         19.95         16.29         3.99 o                         
  11   1  14        135.13        149.84         8.39 o                         
   0   2  14       3775.29       4355.81        27.17 o                         
   1   2  14        854.70        858.60         6.77 o                         
   2   2  14          3.68          3.71         1.39 o                         
   3   2  14        205.41        223.94         4.54 o                         
   4   2  14        176.34        167.70         5.53 o                         
   5   2  14        185.90        170.98         7.13 o                         
   6   2  14        227.45        235.48         8.59 o                         
   7   2  14         68.43         77.60         4.76 o                         
   8   2  14         26.62         22.61         3.63 o                         
   9   2  14         11.25          6.37         3.36 o                         
  10   2  14        105.17         98.15         6.24 o                         
  11   2  14         17.15         24.52         4.34 o                         
   1   3  14       3583.50       3593.25        22.81 o                         
   2   3  14        410.76        403.66         4.72 o                         
   3   3  14       1060.54       1023.03         9.86 o                         
   4   3  14          0.01          0.33         2.24 o                         
   5   3  14         14.12          9.96         2.49 o                         
   6   3  14        211.47        205.97         6.46 o                         
   7   3  14        317.07        308.90         7.46 o                         
   8   3  14       1470.99       1364.75        15.93 o                         
   9   3  14         49.00         58.04         5.18 o                         
  10   3  14          1.54          6.49         4.24 o                         
  11   3  14         31.51         41.26         5.26 o                         
   0   4  14        122.43        105.76         3.95 o                         
   1   4  14       2289.70       2197.00        13.80 o                         
   2   4  14        295.77        281.80         4.68 o                         
   3   4  14        135.74        136.43         4.19 o                         
   4   4  14        920.15        825.76        13.57 o                         
   5   4  14         24.96         43.47         3.55 o                         
   6   4  14         27.52         23.41         3.62 o                         
   7   4  14         12.95         14.10         3.63 o                         
   8   4  14         29.61         21.57         4.03 o                         
   9   4  14         62.49         70.56         5.77 o                         
  10   4  14        124.71        118.40         7.33 o                         
  11   4  14         32.48         29.63         5.57 o                         
   1   5  14         27.41         26.89         2.31 o                         
   2   5  14          4.59          2.93         1.80 o                         
   3   5  14         38.50         43.12         3.30 o                         
   4   5  14         26.36         42.95         3.69 o                         
   5   5  14         87.33         94.95         5.25 o                         
   6   5  14        338.25        313.32         9.69 o                         
   7   5  14        103.50         96.05         6.01 o                         
   8   5  14         14.64         11.32         4.12 o                         
   9   5  14         22.79         21.84         4.57 o                         
  10   5  14         13.34         10.85         6.03 o                         
  11   5  14          0.00          3.96         3.88 o                         
   0   6  14        710.20        644.97        12.79 o                         
   1   6  14        361.57        350.15         7.17 o                         
   2   6  14        123.85        142.89         5.37 o                         
   3   6  14         17.07         13.51         2.66 o                         
   4   6  14        871.35        804.03        10.77 o                         
   5   6  14        242.49        202.35         7.12 o                         
   6   6  14         49.54         48.02         4.50 o                         
   7   6  14          3.47          5.72         3.26 o                         
   8   6  14          0.91          3.33         3.49 o                         
   9   6  14        140.66        136.84         7.63 o                         
  10   6  14          5.32          2.42         5.26 o                         
   1   7  14        163.75        172.53         6.11 o                         
   2   7  14       1009.59        970.11        12.54 o                         
   3   7  14          5.23          6.94         3.12 o                         
   4   7  14         61.26         60.98         4.55 o                         
   5   7  14          5.87          2.01         3.24 o                         
   6   7  14         99.63         92.92         5.64 o                         
   7   7  14        304.56        306.76         9.16 o                         
   8   7  14        112.75        114.33         8.14 o                         
   9   7  14         10.15         17.86         4.56 o                         
  10   7  14         18.36         21.05         4.49 o                         
   0   8  14        580.81        648.56        14.33 o                         
   1   8  14        190.54        188.49         6.68 o                         
   2   8  14        131.88        116.31         5.97 o                         
   3   8  14         11.02          9.71         3.44 o                         
   4   8  14         31.51         27.56         4.17 o                         
   5   8  14          6.05          3.25         3.40 o                         
   6   8  14         50.83         57.01         5.78 o                         
   7   8  14          1.68         -3.93         3.93 o                         
   8   8  14          7.24         12.58         4.88 o                         
   9   8  14          4.53          9.87         7.38 o                         
   1   9  14        319.65        289.36         7.88 o                         
   2   9  14         13.82         11.01         3.93 o                         
   3   9  14        173.24        182.46         7.95 o                         
   4   9  14         79.43         75.97         5.88 o                         
   5   9  14          0.72          1.11         3.41 o                         
   6   9  14          4.28          2.44         5.23 o                         
   7   9  14        188.92        207.72        27.89 o                         
   8   9  14          1.38          1.53         5.34 o                         
   9   9  14         22.89         20.62         5.81 o                         
   0  10  14          1.77          7.82         4.28 o                         
   1  10  14        111.23        116.07         5.88 o                         
   2  10  14        144.53        123.77         7.05 o                         
   3  10  14        273.79        267.86        10.36 o                         
   4  10  14         48.41         44.00         5.83 o                         
   5  10  14        241.40        241.30        10.98 o                         
   6  10  14         18.92         20.55         7.44 o                         
   7  10  14          4.98          6.87        20.42 o                         
   8  10  14         12.65         19.29         7.70 o                         
   1  11  14         42.02         43.65         5.17 o                         
   2  11  14         78.45         81.26         6.80 o                         
   3  11  14         12.34          7.11         5.74 o                         
   4  11  14         72.50         74.29         8.05 o                         
   5  11  14          0.02          2.73         4.88 o                         
   6  11  14         81.66         95.50        10.20 o                         
   7  11  14          0.56          6.15         6.28 o                         
   0  12  14         77.78         78.86         9.54 o                         
   1  12  14          1.62         -0.29         4.28 o                         
   2  12  14          5.87         11.48         5.68 o                         
   3  12  14         43.86         38.49         7.11 o                         
   4  12  14          9.84         19.99         6.41 o                         
   5  12  14        109.74        107.69        10.11 o                         
   6  12  14         67.97         75.49        11.90 o                         
   1  13  14         60.13         51.70         7.04 o                         
   2  13  14         52.62         66.38         7.42 o                         
   3  13  14         38.78         60.37         8.33 o                         
   4  13  14          2.58          5.42         6.73 o                         
   0  14  14         78.99         66.08        10.09 o                         
   1  14  14         16.62         37.39         6.85 o                         
   1   1  15        103.32         79.36         2.29 o                         
   2   1  15        230.28        181.82         6.26 o                         
   3   1  15        234.44        229.37         6.01 o                         
   4   1  15        830.00        825.47        10.99 o                         
   5   1  15          5.34          4.09         2.58 o                         
   6   1  15        158.39        154.15         5.27 o                         
   7   1  15        137.37        127.95         6.09 o                         
   8   1  15        428.43        387.51         8.62 o                         
   9   1  15          0.22         -0.22         3.12 o                         
  10   1  15         54.38         51.45         5.42 o                         
  11   1  15         78.93         66.77         6.12 o                         
   0   2  15       1067.59       1087.53        11.16 o                         
   1   2  15        144.32        136.23         3.01 o                         
   2   2  15         35.72         28.31         2.09 o                         
   3   2  15        144.18        140.15         4.77 o                         
   4   2  15         25.13         10.49         2.61 o                         
   5   2  15          6.78          6.28         2.54 o                         
   6   2  15       1084.56       1040.91        12.71 o                         
   7   2  15         44.60         43.76         4.11 o                         
   8   2  15          0.33          2.78         3.02 o                         
   9   2  15        132.50        131.37         6.58 o                         
  10   2  15          4.23          7.81         3.87 o                         
  11   2  15          7.27         14.28         4.28 o                         
   1   3  15        180.47        210.47         3.69 o                         
   2   3  15        100.87        123.61         4.55 o                         
   3   3  15         21.92         18.06         2.48 o                         
   4   3  15         39.34         43.76         3.73 o                         
   5   3  15         56.32         48.68         3.96 o                         
   6   3  15          4.81          6.45         2.69 o                         
   7   3  15        221.67        203.78         7.02 o                         
   8   3  15         72.97         82.13         5.27 o                         
   9   3  15         78.57         89.55         6.33 o                         
  10   3  15         39.59         43.18         5.62 o                         
  11   3  15          1.36          8.81         4.19 o                         
   0   4  15       1059.28       1031.21        11.10 o                         
   1   4  15        686.71        633.54         8.10 o                         
   2   4  15         97.41         83.96         3.42 o                         
   3   4  15         30.77         28.07         2.52 o                         
   4   4  15          1.21          2.07         2.29 o                         
   5   4  15        283.36        294.56         7.95 o                         
   6   4  15         86.89         88.45         5.37 o                         
   7   4  15          6.76         10.30         3.43 o                         
   8   4  15          8.88          9.57         3.72 o                         
   9   4  15        144.40        126.52         7.31 o                         
  10   4  15          1.25          3.32         4.48 o                         
  11   4  15         22.00         29.85         4.63 o                         
   1   5  15         32.99         33.73         2.85 o                         
   2   5  15        484.02        460.55        10.68 o                         
   3   5  15       1280.52       1203.50        14.32 o                         
   4   5  15         61.79         69.21         4.65 o                         
   5   5  15        470.95        456.53         9.74 o                         
   6   5  15        430.89        457.26         9.86 o                         
   7   5  15         37.24         41.38         4.58 o                         
   8   5  15        207.34        208.09         8.20 o                         
   9   5  15         21.32         19.69         4.49 o                         
  10   5  15         47.98         53.71         5.55 o                         
   0   6  15       1999.50       1875.86        32.58 o                         
   1   6  15          6.09         11.76         2.75 o                         
   2   6  15        928.85        833.91        12.58 o                         
   3   6  15        743.02        690.19        14.33 o                         
   4   6  15        753.11        727.35        11.40 o                         
   5   6  15        760.10        733.57        13.83 o                         
   6   6  15        258.19        285.24         8.22 o                         
   7   6  15        246.11        231.07         8.57 o                         
   8   6  15        180.02        180.35         8.24 o                         
   9   6  15         33.51         24.26         4.85 o                         
  10   6  15          7.31          9.79         4.31 o                         
   1   7  15          2.57          2.79         2.71 o                         
   2   7  15         68.73         82.02         5.32 o                         
   3   7  15        140.97        139.30         6.66 o                         
   4   7  15         17.03          8.93         3.37 o                         
   5   7  15         20.42         13.49         3.86 o                         
   6   7  15         24.51         30.25         4.17 o                         
   7   7  15          2.36          3.34         3.47 o                         
   8   7  15          7.74          4.01         3.99 o                         
   9   7  15         31.66         34.35         5.21 o                         
  10   7  15          1.06          2.48         5.85 o                         
   0   8  15        783.90        712.67        15.21 o                         
   1   8  15        677.66        612.16        12.37 o                         
   2   8  15          0.01          1.17         2.94 o                         
   3   8  15         35.60         28.38         5.90 o                         
   4   8  15        658.13        633.61        12.39 o                         
   5   8  15         17.59         28.96         5.11 o                         
   6   8  15        127.73        124.76         8.90 o                         
   7   8  15          0.00         -1.85         3.84 o                         
   8   8  15        137.48        144.40         8.74 o                         
   9   8  15        155.01        194.29        10.62 o                         
   1   9  15         41.32         62.87         4.58 o                         
   2   9  15        672.72        512.49        11.27 o                         
   3   9  15        188.88        190.42         8.10 o                         
   4   9  15         46.61         57.20         8.81 o                         
   5   9  15         21.10         29.89         5.13 o                         
   6   9  15         93.87        101.62         9.98 o                         
   7   9  15         53.29         62.71        16.86 o                         
   8   9  15          3.58         15.17        20.63 o                         
   0  10  15         19.66         24.58         5.27 o                         
   1  10  15         29.32         31.19         4.11 o                         
   2  10  15          2.72          3.19         3.44 o                         
   3  10  15         56.97         58.71         6.14 o                         
   4  10  15          0.37          5.85         4.07 o                         
   5  10  15        167.29        167.35        11.26 o                         
   6  10  15          4.72          8.58         6.24 o                         
   7  10  15          0.75         16.68        18.26 o                         
   8  10  15          1.42          5.23        10.25 o                         
   1  11  15          6.71         10.78         4.21 o                         
   2  11  15         86.29         87.13         8.23 o                         
   3  11  15         74.97         83.53         7.35 o                         
   4  11  15         19.78         23.16         5.30 o                         
   5  11  15          2.64         16.87         6.33 o                         
   6  11  15         68.94         84.91         9.87 o                         
   7  11  15          0.67          0.08         7.99 o                         
   0  12  15         27.18         19.94         7.16 o                         
   1  12  15         91.94         89.69         7.90 o                         
   2  12  15          2.79         -0.11         4.76 o                         
   3  12  15        127.51        135.16        13.15 o                         
   4  12  15         30.75         32.06         6.76 o                         
   5  12  15        185.07        225.70        17.48 o                         
   1  13  15         64.73         73.91         7.84 o                         
   2  13  15          0.03         10.08         5.63 o                         
   3  13  15          1.47         -3.47         5.59 o                         
   4  13  15         14.41         32.46         7.34 o                         
   0   0  16       1729.72       1653.10        20.04 o                         
   1   0  16       1710.19       1733.74        14.41 o                         
   2   0  16        610.75        631.00        10.61 o                         
   3   0  16        316.99        305.81         9.90 o                         
   4   0  16       6777.67       7054.62        59.98 o                         
   5   0  16         37.57         42.54         5.34 o                         
   6   0  16        115.00        121.39         7.11 o                         
   7   0  16        267.32        247.48        12.24 o                         
   8   0  16         77.09         88.06        11.82 o                         
   9   0  16         38.47         37.18         7.96 o                         
  10   0  16         72.79         88.77        10.44 o                         
  11   0  16         14.50         24.55         6.96 o                         
   1   1  16          1.58          1.01         1.32 o                         
   2   1  16       1096.09       1147.52        12.19 o                         
   3   1  16        184.27        178.24         5.79 o                         
   4   1  16        309.79        290.13         7.48 o                         
   5   1  16        381.78        355.32         7.77 o                         
   6   1  16        867.06        855.20        11.48 o                         
   7   1  16         22.40         16.84         3.47 o                         
   8   1  16         71.83         78.45         5.23 o                         
   9   1  16          0.57          7.17         3.51 o                         
  10   1  16          3.93          7.64         4.27 o                         
  11   1  16         12.98         24.39         4.62 o                         
   0   2  16        200.50        199.90         4.98 o                         
   1   2  16          0.01          0.74         1.35 o                         
   2   2  16          0.97          2.35         1.76 o                         
   3   2  16       2774.55       2616.53        18.15 o                         
   4   2  16       1406.34       1384.34        15.02 o                         
   5   2  16        587.15        538.75         9.44 o                         
   6   2  16        489.30        466.88         8.82 o                         
   7   2  16        335.26        335.57        11.48 o                         
   8   2  16         47.10         42.15         4.19 o                         
   9   2  16         71.99         69.55         5.41 o                         
  10   2  16          1.00          4.53         3.72 o                         
  11   2  16          2.23         12.08         4.48 o                         
   1   3  16          1.53          6.03         1.68 o                         
   2   3  16       2546.37       2537.86        18.77 o                         
   3   3  16        105.92        113.45         4.61 o                         
   4   3  16         27.78         29.49         3.98 o                         
   5   3  16          0.28          3.61         2.74 o                         
   6   3  16        507.36        461.21         8.81 o                         
   7   3  16         86.55         91.09         5.23 o                         
   8   3  16        777.36        722.41        13.83 o                         
   9   3  16         22.89         20.86         4.17 o                         
  10   3  16         29.76         32.70         5.22 o                         
  11   3  16         36.06         62.03        12.50 o                         
   0   4  16          5.91          5.10         2.48 o                         
   1   4  16        289.79        295.91         5.18 o                         
   2   4  16        182.46        180.48         5.20 o                         
   3   4  16        421.73        415.60         7.73 o                         
   4   4  16        573.85        554.35         9.92 o                         
   5   4  16        852.78        857.70        13.26 o                         
   6   4  16        195.81        201.23         7.44 o                         
   7   4  16         41.15         39.38         4.54 o                         
   8   4  16          5.93          8.63         3.47 o                         
   9   4  16          3.85          8.45         3.99 o                         
  10   4  16         91.25         81.16         7.25 o                         
  11   4  16          0.35         12.82         4.22 o                         
   1   5  16         26.94         31.52         3.06 o                         
   2   5  16        493.01        446.26         7.44 o                         
   3   5  16         64.41         53.11         6.30 o                         
   4   5  16         14.68          9.12         3.04 o                         
   5   5  16        170.08        171.67         7.59 o                         
   6   5  16         99.04         98.80         6.37 o                         
   7   5  16        307.46        302.30         9.03 o                         
   8   5  16         25.98         25.93         4.43 o                         
   9   5  16          1.24         -0.17         3.66 o                         
  10   5  16          6.93          8.83         5.23 o                         
   0   6  16        220.58        210.54         8.55 o                         
   1   6  16        824.56        694.62        11.27 o                         
   2   6  16        107.48        113.31         5.85 o                         
   3   6  16         47.71         46.12         4.03 o                         
   4   6  16        880.07        819.63        12.34 o                         
   5   6  16        163.55        143.91         7.31 o                         
   6   6  16         11.85         19.03         3.79 o                         
   7   6  16         86.39         79.95         5.76 o                         
   8   6  16          1.27          0.72         4.70 o                         
   9   6  16         56.30         95.61         7.77 o                         
  10   6  16        117.85        121.65         7.54 o                         
   1   7  16        113.67        130.09         6.01 o                         
   2   7  16        160.30        162.14         6.80 o                         
   3   7  16        468.25        433.78        10.37 o                         
   4   7  16         25.89         18.39         4.27 o                         
   5   7  16          5.84          1.77         3.89 o                         
   6   7  16          2.48          6.61         4.32 o                         
   7   7  16         80.52        109.06         7.03 o                         
   8   7  16         64.43         63.93         7.10 o                         
   9   7  16          7.38         13.77         4.50 o                         
   0   8  16        246.19        209.23         9.56 o                         
   1   8  16         84.83         80.66         5.22 o                         
   2   8  16         26.92         22.51         4.06 o                         
   3   8  16        413.53        416.01        10.02 o                         
   4   8  16          1.18          5.37         4.01 o                         
   5   8  16          4.49          0.54         4.93 o                         
   6   8  16         48.31         51.92         6.67 o                         
   7   8  16         21.06         31.09         6.57 o                         
   8   8  16          0.03          4.58         7.40 o                         
   9   8  16          0.89         10.56         4.99 o                         
   1   9  16        272.56        265.91         8.17 o                         
   2   9  16        126.35        121.30         6.91 o                         
   3   9  16         93.49         97.32         6.37 o                         
   4   9  16        100.11        103.99         7.65 o                         
   5   9  16          6.56          1.95         4.03 o                         
   6   9  16         25.48         27.51         6.10 o                         
   7   9  16         47.02         66.17        11.93 o                         
   8   9  16        124.76        138.20        22.80 o                         
   0  10  16         82.67        100.25         7.84 o                         
   1  10  16         73.65         57.54         4.93 o                         
   2  10  16        119.26        116.68         8.13 o                         
   3  10  16         16.88         16.66         4.04 o                         
   4  10  16         26.63         31.83         6.18 o                         
   5  10  16          1.43          1.54         5.27 o                         
   6  10  16         25.64         34.24         7.72 o                         
   7  10  16          5.03          1.14         6.46 o                         
   1  11  16          1.39          3.32         3.70 o                         
   2  11  16          7.22          9.36         4.80 o                         
   3  11  16         88.11         97.80         7.68 o                         
   4  11  16          2.95          3.24         5.45 o                         
   5  11  16         25.25         31.29         7.18 o                         
   6  11  16          0.27          0.07         5.94 o                         
   0  12  16          0.40         -7.04         7.04 o                         
   1  12  16         21.38         26.51         6.19 o                         
   2  12  16          2.18          1.99         5.04 o                         
   3  12  16          0.62          7.13         7.85 o                         
   4  12  16         75.62        104.25        11.48 o                         
   5  12  16         18.00         14.63         8.05 o                         
   1  13  16         15.22         17.38         5.94 o                         
   2  13  16        102.34        132.54        13.19 o                         
   3  13  16         26.95         21.36         9.17 o                         
   1   1  17        124.72        131.64         3.79 o                         
   2   1  17        417.82        389.00         6.06 o                         
   3   1  17       2359.98       2239.53        19.29 o                         
   4   1  17        208.62        182.73         6.15 o                         
   5   1  17         26.06         25.20         3.55 o                         
   6   1  17        410.79        391.47         7.97 o                         
   7   1  17        305.21        325.05         8.01 o                         
   8   1  17         33.16         47.40         4.39 o                         
   9   1  17         72.97         88.58         6.34 o                         
  10   1  17         12.96         19.93         4.60 o                         
  11   1  17         89.88        104.18         8.15 o                         
   0   2  17       1585.62       1678.04        15.08 o                         
   1   2  17       1056.26        961.49         8.49 o                         
   2   2  17         44.55         44.27         3.01 o                         
   3   2  17        640.27        594.69         8.99 o                         
   4   2  17        639.58        582.44        13.83 o                         
   5   2  17       3007.54       2873.83        31.01 o                         
   6   2  17         16.19         16.81         3.03 o                         
   7   2  17          0.17          3.03         2.79 o                         
   8   2  17         33.53         40.04         4.59 o                         
   9   2  17         71.08         82.13         5.75 o                         
  10   2  17         18.44         19.30         4.66 o                         
  11   2  17         26.71         27.48         5.20 o                         
   1   3  17        104.97        111.12         3.80 o                         
   2   3  17        193.11        169.16         5.10 o                         
   3   3  17        919.82        880.61        10.88 o                         
   4   3  17         47.30         53.96         4.34 o                         
   5   3  17          0.32          0.38         2.52 o                         
   6   3  17         12.87         15.11         3.09 o                         
   7   3  17        240.24        247.60         8.35 o                         
   8   3  17         51.98         44.93         5.03 o                         
   9   3  17         40.26         34.16         5.09 o                         
  10   3  17         48.63         64.17         5.97 o                         
  11   3  17          7.05         18.30         4.33 o                         
   0   4  17       2764.96       2869.96        25.08 o                         
   1   4  17        458.47        395.38         7.11 o                         
   2   4  17        124.45        127.86         4.72 o                         
   3   4  17          1.81          5.11         2.34 o                         
   4   4  17        157.44        141.78         6.16 o                         
   5   4  17        225.17        228.06         7.77 o                         
   6   4  17         57.78         58.16         4.79 o                         
   7   4  17         66.21         67.01         5.43 o                         
   8   4  17        107.86        110.73         6.49 o                         
   9   4  17         64.84         56.26         5.64 o                         
  10   4  17          0.20          1.92         4.03 o                         
   1   5  17          3.28          3.25         2.66 o                         
   2   5  17        498.52        454.67         8.87 o                         
   3   5  17       1573.77       1509.53        21.75 o                         
   4   5  17        153.06        148.71         6.30 o                         
   5   5  17        224.59        223.01         7.90 o                         
   6   5  17          0.04         -1.85         2.98 o                         
   7   5  17        392.27        397.61        10.09 o                         
   8   5  17         73.47         76.58         6.08 o                         
   9   5  17         21.36         31.05         4.72 o                         
  10   5  17         77.85         86.78         6.65 o                         
   0   6  17       1110.79       1049.86        17.42 o                         
   1   6  17       1427.48       1374.57        15.42 o                         
   2   6  17         11.15         15.63         3.55 o                         
   3   6  17          1.08         -1.07         3.22 o                         
   4   6  17        348.58        328.18         8.14 o                         
   5   6  17         12.72          7.80         4.51 o                         
   6   6  17         24.54         31.31         4.39 o                         
   7   6  17         13.55         19.80         4.00 o                         
   8   6  17          4.41          9.45         3.87 o                         
   9   6  17         14.60         15.65         4.42 o                         
  10   6  17          0.20         -0.04         4.38 o                         
   1   7  17         41.87         36.76         3.99 o                         
   2   7  17         44.37         45.89         4.56 o                         
   3   7  17          1.18         -0.85         3.47 o                         
   4   7  17         84.84         95.12         7.03 o                         
   5   7  17         37.60         54.23         6.91 o                         
   6   7  17          0.02          1.74         3.91 o                         
   7   7  17          5.30         13.66         4.79 o                         
   8   7  17          0.18         -2.48         3.97 o                         
   9   7  17         78.56         74.96         6.28 o                         
   0   8  17         41.97         34.39         6.25 o                         
   1   8  17        166.86        159.82         6.75 o                         
   2   8  17        186.40        188.89         7.70 o                         
   3   8  17         56.44         52.87         5.72 o                         
   4   8  17         55.69         42.15         5.53 o                         
   5   8  17        346.70        325.18        11.73 o                         
   6   8  17          9.31          6.88         4.95 o                         
   7   8  17         43.98         40.79         7.01 o                         
   8   8  17         39.98         50.31        12.50 o                         
   9   8  17         32.60         46.65         6.11 o                         
   1   9  17          5.90         11.13         3.44 o                         
   2   9  17          7.80         10.71         3.61 o                         
   3   9  17        664.40        633.82        12.97 o                         
   4   9  17         47.14         56.68         6.37 o                         
   5   9  17          4.89          4.80         4.61 o                         
   6   9  17         20.97         22.60         5.85 o                         
   7   9  17        162.09        147.28        13.34 o                         
   8   9  17         12.70         23.58        12.89 o                         
   0  10  17          7.22         10.97         5.52 o                         
   1  10  17         23.72         19.74         3.87 o                         
   2  10  17          5.24          2.77         3.53 o                         
   3  10  17          4.02         10.08         4.01 o                         
   4  10  17        129.91        102.23        10.49 o                         
   5  10  17          7.67          5.79         5.87 o                         
   6  10  17          9.16         18.99         7.28 o                         
   7  10  17        136.87        171.74        13.86 o                         
   1  11  17         74.64        101.20         7.12 o                         
   2  11  17          2.93          7.50         4.13 o                         
   3  11  17        212.38        193.13        10.23 o                         
   4  11  17          1.76          1.22         5.43 o                         
   5  11  17         48.45         69.31        16.40 o                         
   6  11  17         30.55         46.45         8.97 o                         
   0  12  17         27.52         36.01         9.57 o                         
   1  12  17         38.99         49.18         7.90 o                         
   2  12  17          2.68          2.13         5.09 o                         
   3  12  17          8.68          3.18         5.87 o                         
   4  12  17          1.48         -6.39         6.39 o                         
   5  12  17         40.98         61.61         8.37 o                         
   1  13  17          0.18          2.18         7.17 o                         
   2  13  17          5.70          8.75         5.64 o                         
   3  13  17          0.27          4.12         6.43 o                         
   0   0  18       9508.98       9639.06        92.17 o                         
   1   0  18        215.99        174.18         9.21 o                         
   2   0  18         83.75         94.79         5.33 o                         
   3   0  18          4.52         13.53         4.22 o                         
   4   0  18         58.39         41.98         5.85 o                         
   5   0  18        153.60        150.44        16.17 o                         
   6   0  18        112.68        102.33         7.86 o                         
   7   0  18         96.53         98.28         8.30 o                         
   8   0  18        277.73        282.89        13.04 o                         
   9   0  18         50.56         39.01         7.14 o                         
  10   0  18        172.87        183.62        12.75 o                         
  11   0  18          3.48         -0.85         6.29 o                         
   1   1  18        198.53        189.56         4.33 o                         
   2   1  18       1784.74       1757.85        13.73 o                         
   3   1  18         88.35         84.16         4.29 o                         
   4   1  18         28.25         33.47         4.89 o                         
   5   1  18         24.51         27.39         3.61 o                         
   6   1  18         61.56         65.97         4.85 o                         
   7   1  18         78.30         89.71         5.55 o                         
   8   1  18        116.07        126.56         6.79 o                         
   9   1  18          1.94          0.83         3.67 o                         
  10   1  18          6.82          5.04         4.10 o                         
  11   1  18          8.38         21.98         4.80 o                         
   0   2  18        761.72        740.82        11.23 o                         
   1   2  18        157.11        120.63         4.10 o                         
   2   2  18         47.73         45.73         3.19 o                         
   3   2  18         89.21         94.25         4.65 o                         
   4   2  18        103.56         97.78         5.01 o                         
   5   2  18        197.13        189.40         6.70 o                         
   6   2  18         75.42         59.12         4.79 o                         
   7   2  18         15.64         24.06         3.54 o                         
   8   2  18        292.46        307.18         8.84 o                         
   9   2  18         98.33         97.09         6.12 o                         
  10   2  18         77.86         90.19         7.38 o                         
   1   3  18        680.97        675.02        14.26 o                         
   2   3  18       2599.35       2400.84        18.73 o                         
   3   3  18          8.27         12.47         2.70 o                         
   4   3  18         28.48         30.22         3.50 o                         
   5   3  18         59.37         51.92         4.70 o                         
   6   3  18         50.45         68.23         5.72 o                         
   7   3  18         43.48         38.50         4.38 o                         
   8   3  18        300.39        323.81        10.14 o                         
   9   3  18        158.81        144.45         8.40 o                         
  10   3  18        313.70        332.46        11.22 o                         
   0   4  18        324.74        321.67         9.20 o                         
   1   4  18          0.03          2.32         2.05 o                         
   2   4  18          9.52         14.66         2.72 o                         
   3   4  18         18.29          7.87         3.13 o                         
   4   4  18        142.24        142.25         6.81 o                         
   5   4  18         14.64         17.33         3.52 o                         
   6   4  18         63.38         71.39         5.68 o                         
   7   4  18         26.26         22.00         4.15 o                         
   8   4  18        173.29        192.43         8.36 o                         
   9   4  18          0.01         -2.52         3.81 o                         
  10   4  18         86.40        106.88        10.99 o                         
   1   5  18        136.03        127.95         4.95 o                         
   2   5  18       1316.22       1111.26        14.83 o                         
   3   5  18          0.30          2.71         2.84 o                         
   4   5  18        237.82        250.07        12.52 o                         
   5   5  18          9.27         15.77         4.10 o                         
   6   5  18         41.02         59.08         5.50 o                         
   7   5  18         75.74         83.15         6.63 o                         
   8   5  18         16.94         18.33         5.41 o                         
   9   5  18         42.03         43.52         6.24 o                         
  10   5  18          1.54          8.12         5.01 o                         
   0   6  18       5630.20       5288.91        54.92 o                         
   1   6  18         50.16         50.70         5.31 o                         
   2   6  18         68.29         61.49         5.41 o                         
   3   6  18        272.78        249.80        12.24 o                         
   4   6  18         62.02         66.49         6.15 o                         
   5   6  18        511.13        509.86        12.59 o                         
   6   6  18         46.62         56.24         5.27 o                         
   7   6  18          2.98          1.98         4.55 o                         
   8   6  18         90.25         84.28         6.55 o                         
   9   6  18          0.89          8.43         4.38 o                         
   1   7  18         42.82         42.94         4.20 o                         
   2   7  18        846.58        818.09        15.19 o                         
   3   7  18         38.66         26.00         5.12 o                         
   4   7  18         24.35         26.44         4.82 o                         
   5   7  18         41.19         46.45         6.10 o                         
   6   7  18         18.22         20.00         5.17 o                         
   7   7  18        198.49        182.63        10.19 o                         
   8   7  18         31.91         47.73         6.68 o                         
   9   7  18         12.17         29.40         5.85 o                         
   0   8  18         24.87         33.55         6.66 o                         
   1   8  18          1.93          4.76         3.06 o                         
   2   8  18         52.33         51.02         4.92 o                         
   3   8  18         46.68         45.46         5.55 o                         
   4   8  18         36.22         39.60         5.69 o                         
   5   8  18         21.57         29.39         5.39 o                         
   6   8  18         18.48         22.48         5.63 o                         
   7   8  18        102.40        115.07         9.84 o                         
   8   8  18          2.26         13.70        15.27 o                         
   1   9  18          0.48          1.09         3.25 o                         
   2   9  18        242.81        256.62        19.40 o                         
   3   9  18          0.81         10.69         4.85 o                         
   4   9  18         12.23         20.37         4.95 o                         
   5   9  18          1.37         -0.05         4.89 o                         
   6   9  18         97.15        109.11         9.26 o                         
   7   9  18         63.64         75.28         8.59 o                         
   8   9  18        127.60        175.70        14.00 o                         
   0  10  18        205.71        226.75        13.29 o                         
   1  10  18         44.31         57.34         5.49 o                         
   2  10  18          7.50          7.96         3.79 o                         
   3  10  18          0.24          4.54         4.39 o                         
   4  10  18        104.67        112.12         8.41 o                         
   5  10  18          1.51          8.47         5.83 o                         
   6  10  18        104.91        139.44        11.96 o                         
   7  10  18          1.97         15.99         7.43 o                         
   1  11  18          2.12          2.84         5.14 o                         
   2  11  18         23.00         19.20         4.81 o                         
   3  11  18         41.63         50.32         7.21 o                         
   4  11  18         20.28         19.77         6.52 o                         
   5  11  18         16.57         24.52         6.61 o                         
   6  11  18         15.05         13.41         8.94 o                         
   0  12  18        245.19        241.67        22.69 o                         
   1  12  18         45.52         47.64         7.49 o                         
   2  12  18          1.24          5.96         6.25 o                         
   3  12  18          0.79          0.59         7.20 o                         
   4  12  18         46.11         67.60         9.94 o                         
   1  13  18         32.77         62.28         8.76 o                         
   2  13  18         15.27         20.43         7.03 o                         
   1   1  19        150.79        165.37         4.42 o                         
   2   1  19        566.22        525.38         8.56 o                         
   3   1  19        325.70        300.76         6.64 o                         
   4   1  19        202.65        211.87         7.74 o                         
   5   1  19        393.60        370.90         9.26 o                         
   6   1  19        140.91        149.44         6.88 o                         
   7   1  19        475.46        437.13         9.93 o                         
   8   1  19         21.34         31.13         4.80 o                         
   9   1  19         56.59         47.20         5.33 o                         
  10   1  19         16.14         27.08         4.80 o                         
   0   2  19         91.86        110.27         6.45 o                         
   1   2  19         37.32         38.69         2.97 o                         
   2   2  19        392.40        398.49        11.85 o                         
   3   2  19        124.53        125.48         5.33 o                         
   4   2  19        139.20        130.27         5.71 o                         
   5   2  19        415.60        393.62        10.10 o                         
   6   2  19         56.04         50.22         4.72 o                         
   7   2  19         54.51         44.01         4.54 o                         
   8   2  19         63.95         63.75         5.15 o                         
   9   2  19          4.01         10.80         4.47 o                         
  10   2  19          8.74          7.44         4.63 o                         
   1   3  19        497.39        473.01        10.12 o                         
   2   3  19        925.56        888.51        11.14 o                         
   3   3  19          8.03          2.04         2.49 o                         
   4   3  19          0.12         -0.66         2.57 o                         
   5   3  19         50.40         43.62         4.51 o                         
   6   3  19          0.03         -1.50         3.02 o                         
   7   3  19          7.56          6.34         3.65 o                         
   8   3  19          0.07          1.68         3.88 o                         
   9   3  19         10.40         15.16         4.61 o                         
  10   3  19          4.32          7.45         3.93 o                         
   0   4  19        118.24         97.08         6.31 o                         
   1   4  19         43.37         57.10         3.88 o                         
   2   4  19          9.42         12.69         2.69 o                         
   3   4  19        666.17        559.89        11.29 o                         
   4   4  19        858.33        812.83        12.63 o                         
   5   4  19       1140.36       1033.19        15.27 o                         
   6   4  19         65.68         87.61         6.28 o                         
   7   4  19         41.96         46.86         5.30 o                         
   8   4  19         19.24         13.50         4.00 o                         
   9   4  19         17.96         16.99         4.64 o                         
  10   4  19          0.66          8.32         3.98 o                         
   1   5  19        138.21        121.12         7.10 o                         
   2   5  19         69.16         69.48         5.08 o                         
   3   5  19         35.24         40.46         4.80 o                         
   4   5  19         80.41         76.76         5.21 o                         
   5   5  19          5.10          9.12         3.67 o                         
   6   5  19        166.71        175.21         8.22 o                         
   7   5  19        165.59        156.97         8.40 o                         
   8   5  19         11.07          2.75         4.21 o                         
   9   5  19          5.62          3.62         4.11 o                         
  10   5  19         50.66         62.85         6.06 o                         
   0   6  19       1591.58       1416.51        25.19 o                         
   1   6  19        176.73        181.47         7.49 o                         
   2   6  19        176.53        173.20        14.23 o                         
   3   6  19        209.68        200.12         8.82 o                         
   4   6  19        266.29        307.68        10.67 o                         
   5   6  19          4.11          2.60         3.59 o                         
   6   6  19        233.68        246.67         9.25 o                         
   7   6  19         32.24         34.56         5.20 o                         
   8   6  19         94.83        109.84         8.00 o                         
   9   6  19         15.90         19.01         4.81 o                         
   1   7  19         12.84         21.14         3.88 o                         
   2   7  19         97.63        110.02        13.08 o                         
   3   7  19          0.25         -3.57         3.57 o                         
   4   7  19          6.89          6.95         5.02 o                         
   5   7  19        146.92        113.78         9.76 o                         
   6   7  19          2.52         11.76         4.75 o                         
   7   7  19        193.43        156.04        13.12 o                         
   8   7  19         45.21         62.06        10.24 o                         
   9   7  19         49.92         48.14         6.41 o                         
   0   8  19        148.75        166.17        14.74 o                         
   1   8  19        156.92        175.79        10.27 o                         
   2   8  19          3.43          3.99         3.71 o                         
   3   8  19          0.05         -2.11         3.65 o                         
   4   8  19        285.02        290.72        11.28 o                         
   5   8  19        404.02        408.64        14.67 o                         
   6   8  19         90.23         78.19         8.13 o                         
   7   8  19          0.55         12.05         5.96 o                         
   8   8  19          2.42         14.01         7.53 o                         
   1   9  19         13.11          9.98         3.76 o                         
   2   9  19        376.87        361.07        11.90 o                         
   3   9  19        179.65        192.58         9.90 o                         
   4   9  19         17.50         10.30         4.87 o                         
   5   9  19         17.79         14.54         5.42 o                         
   6   9  19         56.55         64.71         7.87 o                         
   7   9  19         75.06         88.60         9.54 o                         
   0  10  19         23.73         12.51         5.98 o                         
   1  10  19          0.02          5.95         3.89 o                         
   2  10  19          0.70          4.65         4.59 o                         
   3  10  19         53.37         43.40         6.15 o                         
   4  10  19         17.36         23.89         5.57 o                         
   5  10  19         70.75         63.85         8.42 o                         
   6  10  19         41.19         54.42         8.89 o                         
   1  11  19         72.07         64.64         6.21 o                         
   2  11  19          5.61         -3.47         5.80 o                         
   3  11  19         96.40         74.89         8.66 o                         
   4  11  19          0.04         13.23         8.56 o                         
   5  11  19          0.94         15.56         6.37 o                         
   0  12  19         26.31         30.02        10.17 o                         
   1  12  19         21.56         38.23         7.60 o                         
   2  12  19          1.17         -0.36         7.11 o                         
   3  12  19          1.16          7.74         6.60 o                         
   4  12  19         69.94         74.06         9.12 o                         
   0   0  20       1865.03       1753.61        31.79 o                         
   1   0  20        961.74        923.20        15.99 o                         
   2   0  20         84.00         92.50         5.69 o                         
   3   0  20        162.95        182.20         7.79 o                         
   4   0  20       1009.08        929.92        22.51 o                         
   5   0  20       1151.05       1081.06        20.39 o                         
   6   0  20        426.98        416.28        17.46 o                         
   7   0  20        256.14        243.33        12.14 o                         
   8   0  20         23.17         29.36         6.32 o                         
   9   0  20        440.85        447.90        15.93 o                         
  10   0  20        214.22        271.81        14.95 o                         
   1   1  20          0.11          1.21         2.08 o                         
   2   1  20        298.56        277.68         5.82 o                         
   3   1  20        251.23        232.98         6.84 o                         
   4   1  20          5.80          9.18         3.02 o                         
   5   1  20         67.17         77.65         5.10 o                         
   6   1  20          6.15         14.53         3.44 o                         
   7   1  20        204.57        221.56         8.19 o                         
   8   1  20         28.49         32.77         4.58 o                         
   9   1  20          0.15          6.77         3.97 o                         
  10   1  20         23.63         22.39         4.55 o                         
   0   2  20       1793.55       1629.67        21.58 o                         
   1   2  20        340.31        323.03         7.09 o                         
   2   2  20        213.40        189.62         6.62 o                         
   3   2  20          6.79         12.31         3.10 o                         
   4   2  20         99.31         89.27         5.03 o                         
   5   2  20        139.05        148.80         6.50 o                         
   6   2  20        265.74        276.03         8.65 o                         
   7   2  20         41.95         51.55         4.85 o                         
   8   2  20          0.59          6.43         3.56 o                         
   9   2  20         25.04         27.77         5.21 o                         
  10   2  20         18.45         26.49         5.35 o                         
   1   3  20        228.74        202.45         7.55 o                         
   2   3  20        332.93        304.80         6.48 o                         
   3   3  20         49.80         53.53         4.06 o                         
   4   3  20       1119.41        998.15        13.62 o                         
   5   3  20         28.20         25.23         3.71 o                         
   6   3  20         59.55         44.38         7.39 o                         
   7   3  20        115.58        124.94        10.54 o                         
   8   3  20         18.14         17.28         4.98 o                         
   9   3  20         17.09         14.67         4.49 o                         
  10   3  20          0.11          6.17         4.06 o                         
   0   4  20       4172.41       4034.24        46.44 o                         
   1   4  20        152.00        157.87         6.19 o                         
   2   4  20        562.48        501.95        11.25 o                         
   3   4  20        278.82        287.88        10.39 o                         
   4   4  20        272.72        225.35         7.70 o                         
   5   4  20          5.01          8.32         3.53 o                         
   6   4  20         14.82         18.85         4.15 o                         
   7   4  20         38.93         43.19         5.26 o                         
   8   4  20         15.59         21.71         4.78 o                         
   9   4  20          0.51         -2.25         3.91 o                         
  10   4  20         28.06         43.81         4.98 o                         
   1   5  20        172.11        164.01        11.41 o                         
   2   5  20        335.80        330.62         8.11 o                         
   3   5  20        121.63        136.93         6.80 o                         
   4   5  20         67.33         72.30         5.62 o                         
   5   5  20        224.11        200.52         8.07 o                         
   6   5  20          0.27          3.22         3.49 o                         
   7   5  20         21.89         28.43         4.91 o                         
   8   5  20         13.28          4.77         4.41 o                         
   9   5  20         71.32         88.81         7.32 o                         
   0   6  20        532.87        462.71        14.84 o                         
   1   6  20         17.41         18.12         4.73 o                         
   2   6  20         32.25         38.00         4.64 o                         
   3   6  20          8.27          3.36         4.16 o                         
   4   6  20         77.80         65.39         7.09 o                         
   5   6  20        113.60        135.23        10.52 o                         
   6   6  20          5.04          5.12         4.07 o                         
   7   6  20         37.52         40.93         5.58 o                         
   8   6  20         57.42         53.12         6.35 o                         
   9   6  20          7.17         20.59         4.51 o                         
   1   7  20        255.76        240.54        10.25 o                         
   2   7  20        100.79        117.17         7.79 o                         
   3   7  20        186.68        189.88         9.74 o                         
   4   7  20          0.03          0.21         3.81 o                         
   5   7  20          2.32         -0.08         4.36 o                         
   6   7  20        200.04        197.83        11.41 o                         
   7   7  20        248.78        259.11        18.01 o                         
   8   7  20         26.84         45.95         7.51 o                         
   0   8  20         11.88          6.93         5.25 o                         
   1   8  20          4.76          3.43         3.55 o                         
   2   8  20        111.00        108.39         7.88 o                         
   3   8  20         10.53         11.54         4.20 o                         
   4   8  20          0.00          1.35         4.17 o                         
   5   8  20          0.56          0.10         5.01 o                         
   6   8  20          0.01         -0.74         5.17 o                         
   7   8  20         35.70         50.65        11.92 o                         
   8   8  20          2.17          7.97        11.33 o                         
   1   9  20        205.09        206.78        10.19 o                         
   2   9  20        184.24        204.47        10.38 o                         
   3   9  20        191.91        222.82        10.99 o                         
   4   9  20         29.88         35.47         5.94 o                         
   5   9  20          4.70          7.58         5.85 o                         
   6   9  20          3.72         -1.30         5.13 o                         
   7   9  20         26.48         34.00         7.49 o                         
   0  10  20         21.37         21.32         6.67 o                         
   1  10  20        122.16        124.19         8.63 o                         
   2  10  20         24.88         20.61         5.56 o                         
   3  10  20         69.10         81.43         7.39 o                         
   4  10  20         64.34         53.19         6.85 o                         
   5  10  20         41.63         50.38         8.23 o                         
   6  10  20         26.53         32.45         7.54 o                         
   1  11  20          0.93          6.15         5.24 o                         
   2  11  20          2.43          0.34         5.49 o                         
   3  11  20          0.26          2.88         5.74 o                         
   4  11  20          4.37          7.51         9.40 o                         
   5  11  20          4.75         18.82         7.42 o                         
   0  12  20         84.76         64.76        11.91 o                         
   1  12  20         25.78         34.71        11.08 o                         
   2  12  20          3.56         14.53         7.28 o                         
   3  12  20          2.47          6.49         6.15 o                         
   1   1  21          9.33         14.85         2.77 o                         
   2   1  21        234.30        235.23         6.77 o                         
   3   1  21         10.67         17.84         3.00 o                         
   4   1  21          7.98          8.64         3.38 o                         
   5   1  21         71.96         68.58         5.53 o                         
   6   1  21        235.30        212.97         7.96 o                         
   7   1  21         40.52         52.25         4.81 o                         
   8   1  21         54.00         66.36         5.81 o                         
   9   1  21          4.73         13.34         4.37 o                         
  10   1  21          4.22         12.85         4.55 o                         
   0   2  21         33.39         64.71         5.86 o                         
   1   2  21        142.16        131.54         6.07 o                         
   2   2  21         15.23         18.81         2.97 o                         
   3   2  21        280.40        308.23         7.54 o                         
   4   2  21        185.64        184.06         7.22 o                         
   5   2  21         11.15         10.53         3.96 o                         
   6   2  21          5.74         12.83         3.49 o                         
   7   2  21         89.91         97.15         6.10 o                         
   8   2  21          0.02         -3.54         3.93 o                         
   9   2  21          0.29          2.74         4.35 o                         
  10   2  21          0.18          7.89         4.45 o                         
   1   3  21         44.19         40.00         4.30 o                         
   2   3  21        126.04        113.98         5.29 o                         
   3   3  21          5.10          5.08         2.78 o                         
   4   3  21         15.98         21.80         3.45 o                         
   5   3  21        183.41        173.15         7.73 o                         
   6   3  21          1.65          0.35         3.76 o                         
   7   3  21          0.06          4.09         4.08 o                         
   8   3  21         12.81         20.19         5.15 o                         
   9   3  21         44.58         47.39         6.06 o                         
  10   3  21         20.62         32.11         5.10 o                         
   0   4  21        157.54        219.02        10.84 o                         
   1   4  21        181.38        163.89         6.99 o                         
   2   4  21        160.86        168.89         7.36 o                         
   3   4  21        176.60        170.06         6.71 o                         
   4   4  21        481.90        436.58        13.08 o                         
   5   4  21         31.61         36.70         4.53 o                         
   6   4  21         39.74         57.05         5.46 o                         
   7   4  21          0.00          1.27         4.03 o                         
   8   4  21         19.37         27.93         5.06 o                         
   9   4  21        102.21         78.93         7.81 o                         
   1   5  21         67.77         70.05         5.99 o                         
   2   5  21         31.31         32.61         4.76 o                         
   3   5  21        143.13        108.46         6.34 o                         
   4   5  21         41.63         61.72         5.40 o                         
   5   5  21         54.91         70.55         5.52 o                         
   6   5  21         30.84         26.58         4.48 o                         
   7   5  21         27.18         27.40         4.99 o                         
   8   5  21         48.58         52.99         6.34 o                         
   9   5  21         23.10         22.47         4.95 o                         
   0   6  21          0.62         26.72         7.61 o                         
   1   6  21         16.91         13.04         4.12 o                         
   2   6  21          1.54          0.94         3.74 o                         
   3   6  21        108.00        118.17         8.29 o                         
   4   6  21        385.93        344.80        11.10 o                         
   5   6  21         48.23         66.54         6.91 o                         
   6   6  21        270.63        284.87        12.73 o                         
   7   6  21        114.23        107.29         8.35 o                         
   8   6  21         11.68          2.89         4.46 o                         
   9   6  21          3.15         11.88         4.30 o                         
   1   7  21          4.88          9.00         4.15 o                         
   2   7  21          8.33          1.89         3.65 o                         
   3   7  21          2.67          7.35         4.03 o                         
   4   7  21         26.72         22.96         5.04 o                         
   5   7  21          4.90          4.40         4.31 o                         
   6   7  21          0.01          4.84         5.14 o                         
   7   7  21        171.73        197.08        12.58 o                         
   8   7  21          2.49          3.61         5.37 o                         
   0   8  21        511.51        487.63        20.87 o                         
   1   8  21          0.33         -3.64         3.64 o                         
   2   8  21         43.41         53.17         6.03 o                         
   3   8  21          2.82         -2.21         5.40 o                         
   4   8  21        202.92        199.23        10.44 o                         
   5   8  21        112.13         91.97         8.31 o                         
   6   8  21         32.14         35.04         6.53 o                         
   7   8  21          0.15          7.75        12.70 o                         
   1   9  21          2.28          3.09         4.36 o                         
   2   9  21        318.98        301.73        11.87 o                         
   3   9  21         50.01         55.09         7.39 o                         
   4   9  21         27.65         43.40         6.56 o                         
   5   9  21          2.70          7.37         5.29 o                         
   6   9  21        151.02        170.89        11.44 o                         
   7   9  21          2.13          9.78         5.97 o                         
   0  10  21         28.64         27.01         7.23 o                         
   1  10  21         81.42         83.32         7.51 o                         
   2  10  21          1.05          0.47         4.88 o                         
   3  10  21          7.12          5.02         5.04 o                         
   4  10  21          9.26         10.80         5.21 o                         
   5  10  21         30.39         42.06         6.66 o                         
   6  10  21         36.87         42.89         9.61 o                         
   1  11  21         11.98          4.20         5.04 o                         
   2  11  21         82.31         90.59         9.29 o                         
   3  11  21         21.65         31.06         8.15 o                         
   4  11  21         71.43         86.30        14.03 o                         
   0  12  21        114.59         97.29        20.66 o                         
   1  12  21          1.72         16.48         7.86 o                         
   2  12  21         20.41         30.73         8.92 o                         
   0   0  22        125.88        133.06        10.73 o                         
   1   0  22        893.23        873.31        16.19 o                         
   2   0  22        290.60        268.24         9.90 o                         
   3   0  22          7.16          2.47         3.84 o                         
   4   0  22        260.11        255.90        11.05 o                         
   5   0  22        451.63        443.11        16.08 o                         
   6   0  22          0.87          9.23         4.88 o                         
   7   0  22        146.31        149.47        10.51 o                         
   8   0  22        288.29        286.25        14.00 o                         
   9   0  22        392.64        425.68        17.17 o                         
  10   0  22          5.95         23.26         7.09 o                         
   1   1  22        104.97        107.29         5.15 o                         
   2   1  22        104.87        121.40         6.07 o                         
   3   1  22        163.22        171.44         6.12 o                         
   4   1  22         58.06         50.09         4.45 o                         
   5   1  22         45.34         54.26         4.77 o                         
   6   1  22        166.53        158.81         7.32 o                         
   7   1  22         28.97         30.03         4.29 o                         
   8   1  22         52.19         65.93         5.69 o                         
   9   1  22         64.76         74.28         6.39 o                         
  10   1  22         18.55         16.65         5.35 o                         
   0   2  22         71.53         57.66         6.81 o                         
   1   2  22       1039.72       1013.72        14.21 o                         
   2   2  22        767.27        691.75        10.90 o                         
   3   2  22         34.20         34.87         3.68 o                         
   4   2  22         36.37         40.93         4.44 o                         
   5   2  22          2.22          2.05         3.16 o                         
   6   2  22         34.19         41.61         4.55 o                         
   7   2  22          2.72          7.90         4.14 o                         
   8   2  22         53.76         54.79         5.84 o                         
   9   2  22        153.82        161.16        12.59 o                         
   1   3  22        824.17        746.76        12.98 o                         
   2   3  22        151.00        179.55         6.77 o                         
   3   3  22       1483.18       1350.52        15.16 o                         
   4   3  22        156.86        133.91         6.75 o                         
   5   3  22         62.28         77.52         5.83 o                         
   6   3  22         86.95         96.51         6.79 o                         
   7   3  22         72.98         96.90         7.14 o                         
   8   3  22         32.64         33.38         6.29 o                         
   9   3  22        230.54        253.13        11.01 o                         
   0   4  22        131.43        135.11         9.65 o                         
   1   4  22        300.85        291.75        11.53 o                         
   2   4  22         79.62         85.73         5.88 o                         
   3   4  22        165.09        193.12        10.80 o                         
   4   4  22        275.54        274.79         8.36 o                         
   5   4  22         99.71        119.06         7.79 o                         
   6   4  22         14.51         13.68         4.06 o                         
   7   4  22        201.12        196.49         9.46 o                         
   8   4  22          1.36          4.03         4.29 o                         
   9   4  22         11.78         11.38         4.40 o                         
   1   5  22          2.33          3.09         4.24 o                         
   2   5  22          0.03         -0.80         3.36 o                         
   3   5  22         97.57         83.41         7.99 o                         
   4   5  22         31.73         22.76         4.65 o                         
   5   5  22          6.13         10.47         4.11 o                         
   6   5  22          3.34         10.01         4.15 o                         
   7   5  22          2.77         10.34         4.66 o                         
   8   5  22          0.12          3.28         6.65 o                         
   9   5  22         29.74         34.73         5.32 o                         
   0   6  22         93.50         88.95        20.16 o                         
   1   6  22        390.51        353.82        12.55 o                         
   2   6  22         60.70         46.91         6.42 o                         
   3   6  22          0.45          4.18         4.40 o                         
   4   6  22        103.10        111.93        16.30 o                         
   5   6  22          2.79          4.13         4.25 o                         
   6   6  22         23.89         30.67         6.14 o                         
   7   6  22          5.19         16.53         6.28 o                         
   8   6  22          0.17         13.98         5.59 o                         
   1   7  22         67.32         80.06         6.72 o                         
   2   7  22          1.18          0.73         4.58 o                         
   3   7  22        208.66        222.83        11.84 o                         
   4   7  22         28.47         28.12         5.15 o                         
   5   7  22         49.40         41.31         6.42 o                         
   6   7  22         21.50         19.53         6.39 o                         
   7   7  22         40.14         55.15         7.81 o                         
   8   7  22          4.37         16.39         5.46 o                         
   0   8  22          5.22          6.92        11.70 o                         
   1   8  22          2.20          7.38         4.47 o                         
   2   8  22         61.53         67.19         6.81 o                         
   3   8  22         41.06         43.64         6.71 o                         
   4   8  22          0.43         10.36         4.69 o                         
   5   8  22        119.59        139.34        10.60 o                         
   6   8  22          4.81          5.52         6.73 o                         
   7   8  22         34.26         45.53        10.69 o                         
   1   9  22         56.80         55.02         6.66 o                         
   2   9  22         11.84         21.92         5.52 o                         
   3   9  22         87.76         87.57         8.18 o                         
   4   9  22         19.89         24.50         6.86 o                         
   5   9  22          9.23         17.26         6.57 o                         
   6   9  22         22.07         23.58         6.30 o                         
   0  10  22          4.66          5.93         8.17 o                         
   1  10  22         88.32         76.29         7.56 o                         
   2  10  22          5.22          4.04         5.10 o                         
   3  10  22         56.67         55.47         7.09 o                         
   4  10  22         15.68         17.28         5.90 o                         
   5  10  22         49.33         46.37         7.01 o                         
   1  11  22         26.25         21.47         5.99 o                         
   2  11  22         10.88         14.96         5.63 o                         
   3  11  22          0.00         10.98         5.86 o                         
   4  11  22         10.58          8.40         6.57 o                         
   0  12  22          7.72         10.50        13.59 o                         
   1  12  22         38.27         57.87        12.06 o                         
   1   1  23        362.57        333.97         7.61 o                         
   2   1  23         18.07         16.46         3.48 o                         
   3   1  23          1.35          3.20         2.95 o                         
   4   1  23         31.08         32.66         5.60 o                         
   5   1  23        434.59        397.16         9.32 o                         
   6   1  23        397.58        380.21        12.51 o                         
   7   1  23        263.78        246.96         9.03 o                         
   8   1  23          2.12          4.61         3.75 o                         
   9   1  23          8.70         10.84         4.81 o                         
   0   2  23        119.63        110.90         9.36 o                         
   1   2  23         57.92         71.37         5.08 o                         
   2   2  23          3.23          4.96         5.23 o                         
   3   2  23         62.58         50.13         4.47 o                         
   4   2  23       1489.30       1402.41        18.32 o                         
   5   2  23          3.48          1.94         4.61 o                         
   6   2  23         36.10         37.18         4.46 o                         
   7   2  23        165.26        180.38         8.89 o                         
   8   2  23          0.34          7.77         4.20 o                         
   9   2  23         37.06         36.40         5.28 o                         
   1   3  23          5.44          4.72         3.23 o                         
   2   3  23         54.60         58.71         5.24 o                         
   3   3  23         12.16         16.35         3.38 o                         
   4   3  23         74.74         87.41         5.84 o                         
   5   3  23         15.90         20.66         4.14 o                         
   6   3  23         94.43         92.49         9.86 o                         
   7   3  23          1.05          3.32         4.58 o                         
   8   3  23         16.28         18.10         4.81 o                         
   9   3  23          6.10          8.98         4.10 o                         
   0   4  23        283.91        314.37        18.01 o                         
   1   4  23         55.81         43.28         5.38 o                         
   2   4  23        202.70        208.39        10.40 o                         
   3   4  23        184.48        155.93         7.70 o                         
   4   4  23        725.39        696.70        17.94 o                         
   5   4  23          0.61          0.03         3.58 o                         
   6   4  23         36.99         51.13         6.10 o                         
   7   4  23          1.70          0.74         4.68 o                         
   8   4  23          0.36         10.32         4.27 o                         
   9   4  23          5.87         24.93         4.92 o                         
   1   5  23         20.74         25.71         5.25 o                         
   2   5  23         12.70         17.57         5.33 o                         
   3   5  23          5.92          8.95         4.22 o                         
   4   5  23         22.57         22.38         4.19 o                         
   5   5  23          0.31         -0.54         3.51 o                         
   6   5  23        242.40        256.72        14.08 o                         
   7   5  23         10.19         11.60         4.76 o                         
   8   5  23         77.93         77.56         7.19 o                         
   0   6  23         76.77         44.94         9.51 o                         
   1   6  23         14.06         13.79         5.14 o                         
   2   6  23         52.48         49.39         5.61 o                         
   3   6  23         58.04         69.06         6.75 o                         
   4   6  23         43.35         41.45         6.59 o                         
   5   6  23         49.78         73.37         7.33 o                         
   6   6  23         57.57         52.30         7.17 o                         
   7   6  23         23.25         28.29         6.53 o                         
   8   6  23          0.23          2.15         4.80 o                         
   1   7  23          0.29         -2.31         4.58 o                         
   2   7  23         54.93         55.56         6.39 o                         
   3   7  23         32.52         33.73         5.53 o                         
   4   7  23         25.83         18.86         5.79 o                         
   5   7  23          5.80         10.59         4.81 o                         
   6   7  23          6.86         11.88         6.06 o                         
   7   7  23         15.32         20.88         6.15 o                         
   0   8  23         18.13         37.13         9.55 o                         
   1   8  23         22.48         19.80         6.22 o                         
   2   8  23        135.58        143.36         9.41 o                         
   3   8  23          1.68          5.19         4.71 o                         
   4   8  23        179.93        174.34        11.47 o                         
   5   8  23         77.09         78.42         8.09 o                         
   6   8  23          2.08          9.24         5.58 o                         
   7   8  23          0.48         13.56        10.26 o                         
   1   9  23          4.25          9.47         5.64 o                         
   2   9  23         40.89         39.22         7.90 o                         
   3   9  23         18.41         10.44         7.00 o                         
   4   9  23         69.92         92.88         9.44 o                         
   5   9  23          0.74         -4.91         6.61 o                         
   6   9  23          0.71          9.96         5.44 o                         
   0  10  23          0.09         -7.16         9.17 o                         
   1  10  23          2.30          8.34         5.74 o                         
   2  10  23          4.56         10.39         5.37 o                         
   3  10  23         74.09         80.24         8.12 o                         
   4  10  23         54.68         66.33         8.66 o                         
   5  10  23         84.91         89.91         9.85 o                         
   1  11  23         57.33         70.56         9.10 o                         
   2  11  23         88.32        103.70         8.93 o                         
   3  11  23         33.07         40.13         8.65 o                         
   0   0  24       8325.18       6906.94       206.58 o                         
   1   0  24       1136.96       1012.80        36.33 o                         
   2   0  24        290.19        248.07        10.73 o                         
   3   0  24         20.34         29.22         6.68 o                         
   4   0  24        121.96        129.23         9.03 o                         
   5   0  24          8.66         23.37         5.72 o                         
   6   0  24        266.98        283.01        12.85 o                         
   7   0  24          9.05          9.75         5.83 o                         
   8   0  24        144.45        152.31        11.66 o                         
   9   0  24         47.98         61.77         9.69 o                         
   1   1  24        496.42        450.93        10.80 o                         
   2   1  24        355.28        335.25         8.96 o                         
   3   1  24        124.19        133.05         7.06 o                         
   4   1  24        138.58        145.76         6.85 o                         
   5   1  24         12.73         13.06         3.38 o                         
   6   1  24          2.47          3.42         3.41 o                         
   7   1  24         25.04         38.80         4.86 o                         
   8   1  24          8.71         13.36         4.21 o                         
   9   1  24          1.16         17.86         4.66 o                         
   0   2  24       1055.56        883.39        20.14 o                         
   1   2  24         88.96         95.20         6.11 o                         
   2   2  24         76.40         65.51         5.21 o                         
   3   2  24        568.21        549.77        13.00 o                         
   4   2  24         56.82         57.76         5.32 o                         
   5   2  24          3.15          4.78         3.13 o                         
   6   2  24         39.80         48.51         5.73 o                         
   7   2  24          8.68         15.25         4.45 o                         
   8   2  24        204.95        212.28        10.09 o                         
   9   2  24          5.29         10.64         4.30 o                         
   1   3  24        307.79        306.09        12.51 o                         
   2   3  24        349.62        284.32         8.72 o                         
   3   3  24        145.86        151.22         8.47 o                         
   4   3  24        170.68        147.79         7.96 o                         
   5   3  24        218.92        214.38         8.81 o                         
   6   3  24         17.55         27.45         5.00 o                         
   7   3  24         35.36         38.93         5.67 o                         
   8   3  24         42.33         65.07         6.59 o                         
   9   3  24          3.43         12.87         4.48 o                         
   0   4  24        177.15        232.85        16.05 o                         
   1   4  24          1.22         -1.79         3.51 o                         
   2   4  24          4.13         10.97         4.07 o                         
   3   4  24        287.46        253.54         9.04 o                         
   4   4  24         21.81         20.00         4.81 o                         
   5   4  24         20.22         28.77         4.69 o                         
   6   4  24         75.36         78.50         7.09 o                         
   7   4  24         35.96         40.86         5.82 o                         
   8   4  24         15.18         20.91         4.89 o                         
   1   5  24         83.24         74.43         7.78 o                         
   2   5  24         53.13         40.09         6.38 o                         
   3   5  24        404.33        381.51        12.23 o                         
   4   5  24         31.00         42.97         6.28 o                         
   5   5  24         22.39         18.41         4.71 o                         
   6   5  24          1.86          7.64         6.75 o                         
   7   5  24          0.16          8.12         4.85 o                         
   8   5  24         40.80         42.97         5.58 o                         
   0   6  24        860.89        746.95        26.42 o                         
   1   6  24        436.02        412.29        14.28 o                         
   2   6  24         16.75         22.79         6.69 o                         
   3   6  24          4.92          3.62         4.22 o                         
   4   6  24         29.42         37.05         7.98 o                         
   5   6  24          1.98          3.88         5.29 o                         
   6   6  24         24.97         26.42         6.85 o                         
   7   6  24         61.82         71.91         8.59 o                         
   8   6  24         28.04         41.01         8.40 o                         
   1   7  24         33.78         28.16         6.10 o                         
   2   7  24        468.36        425.12        15.64 o                         
   3   7  24          8.37          4.83         4.52 o                         
   4   7  24         91.30        105.57         9.80 o                         
   5   7  24         39.93         50.50         8.02 o                         
   6   7  24         36.92         38.66         6.78 o                         
   7   7  24         20.15         19.19         6.46 o                         
   0   8  24        149.66        150.05        21.98 o                         
   1   8  24         86.53         70.00         8.17 o                         
   2   8  24         38.96         49.37         7.45 o                         
   3   8  24         15.52         27.39         5.64 o                         
   4   8  24          7.48         10.72         5.74 o                         
   5   8  24         24.02         48.35        18.06 o                         
   6   8  24          0.14          6.54         5.69 o                         
   1   9  24         17.96         15.77         5.75 o                         
   2   9  24         20.97         27.36         6.77 o                         
   3   9  24          0.13          1.36         6.68 o                         
   4   9  24          0.80          3.18         5.79 o                         
   5   9  24          4.96          4.26         7.07 o                         
   0  10  24         62.44         48.52        10.74 o                         
   1  10  24         18.87         22.54         6.61 o                         
   2  10  24          5.36         10.00         5.72 o                         
   3  10  24          4.37         19.55         6.40 o                         
   4  10  24          0.19          7.36         5.50 o                         
   1  11  24          0.46          8.60         7.76 o                         
   2  11  24          1.83         -1.70         5.50 o                         
   1   1  25         15.10         20.93         3.62 o                         
   2   1  25         80.66         71.54         6.70 o                         
   3   1  25         31.69         38.51         4.58 o                         
   4   1  25         91.80         98.02         7.44 o                         
   5   1  25          2.29          3.99         3.83 o                         
   6   1  25          1.14          3.33         3.55 o                         
   7   1  25         95.09         96.55         6.68 o                         
   8   1  25          0.22          0.83         4.40 o                         
   9   1  25          8.77         23.34         4.81 o                         
   0   2  25        208.95        259.31        12.54 o                         
   1   2  25         44.80         42.03         5.15 o                         
   2   2  25        107.15        105.21         6.46 o                         
   3   2  25         20.52         32.95         4.49 o                         
   4   2  25         13.45          5.39         4.57 o                         
   5   2  25         81.87         95.79         6.54 o                         
   6   2  25         67.58         69.00         6.51 o                         
   7   2  25         17.10         16.29         4.64 o                         
   8   2  25         15.66         32.56         5.49 o                         
   9   2  25          4.34         27.01         9.75 o                         
   1   3  25          0.89          6.61         3.66 o                         
   2   3  25          0.60          4.34         3.36 o                         
   3   3  25          9.96         12.48         4.23 o                         
   4   3  25         79.34         79.76         6.52 o                         
   5   3  25          1.84         11.54         4.25 o                         
   6   3  25          0.36          5.84         4.23 o                         
   7   3  25         49.53         47.94         5.97 o                         
   8   3  25          4.47         12.00         4.60 o                         
   0   4  25        150.00        194.51        15.31 o                         
   1   4  25          1.44          0.04         4.16 o                         
   2   4  25        149.91        160.82         8.98 o                         
   3   4  25         26.18         22.28         4.86 o                         
   4   4  25        124.60        126.48         8.56 o                         
   5   4  25          1.81          8.00         4.43 o                         
   6   4  25         16.35         23.09         5.76 o                         
   7   4  25         64.72         67.64         6.62 o                         
   8   4  25        109.48        118.44         8.10 o                         
   1   5  25        164.91        175.19        11.19 o                         
   2   5  25        236.98        219.03        12.77 o                         
   3   5  25         13.49         17.15         5.54 o                         
   4   5  25          6.51         13.96         5.30 o                         
   5   5  25         46.88         54.28         7.85 o                         
   6   5  25         35.23         40.83        10.11 o                         
   7   5  25         64.74         89.87        10.55 o                         
   8   5  25         71.21         76.59         7.79 o                         
   0   6  25         35.28         36.67         9.90 o                         
   1   6  25        523.28        479.84        15.53 o                         
   2   6  25        102.85         82.90         8.60 o                         
   3   6  25          1.96          0.36         5.03 o                         
   4   6  25          1.14         -4.46         4.46 o                         
   5   6  25         67.17         69.80         8.58 o                         
   6   6  25          4.79         18.75         6.83 o                         
   7   6  25         87.04        104.82         9.88 o                         
   1   7  25          4.16          4.88         5.43 o                         
   2   7  25        106.88         87.82         9.23 o                         
   3   7  25          2.21          2.82         5.28 o                         
   4   7  25          6.35         -1.37         5.21 o                         
   5   7  25          1.25          4.10         7.83 o                         
   6   7  25         44.15         36.87         8.39 o                         
   7   7  25         18.43         26.36         6.62 o                         
   0   8  25          9.51          8.38         7.52 o                         
   1   8  25         33.34         53.57         7.58 o                         
   2   8  25         19.48         10.05         6.37 o                         
   3   8  25        190.31        173.91        12.33 o                         
   4   8  25          2.42          1.86         4.83 o                         
   5   8  25        511.39        461.87        18.89 o                         
   6   8  25          0.00         -1.07        10.45 o                         
   1   9  25         86.45         77.87         8.48 o                         
   2   9  25          9.86         15.84         6.13 o                         
   3   9  25        132.44        147.80        14.60 o                         
   4   9  25          2.94          6.03         7.22 o                         
   5   9  25          3.92         12.49         5.43 o                         
   0  10  25          7.49          8.15         8.29 o                         
   1  10  25         10.06         12.94         6.24 o                         
   2  10  25          0.46          6.44         5.53 o                         
   3  10  25         31.33         33.86        10.41 o                         
   0   0  26       1594.63       1605.94        34.07 o                         
   1   0  26        835.84        749.95        33.47 o                         
   2   0  26         44.83         62.53         9.14 o                         
   3   0  26         51.99         52.72         9.72 o                         
   4   0  26          1.07          7.72        10.25 o                         
   5   0  26         26.54         20.25         6.76 o                         
   6   0  26          5.36          8.59         5.06 o                         
   7   0  26         16.36         26.95         6.64 o                         
   8   0  26        128.57        131.97        11.47 o                         
   1   1  26          8.99         10.08         3.48 o                         
   2   1  26        153.96        144.54         7.39 o                         
   3   1  26        257.17        251.35        10.53 o                         
   4   1  26         35.08         34.30         5.25 o                         
   5   1  26          0.50          0.20         3.89 o                         
   6   1  26         61.90         83.71         6.44 o                         
   7   1  26         29.55         37.00         4.99 o                         
   8   1  26         19.21         21.22         5.29 o                         
   0   2  26        136.25        181.38        11.80 o                         
   1   2  26         13.50         18.33         3.85 o                         
   2   2  26         24.40         30.97         4.33 o                         
   3   2  26          2.86         14.70         3.78 o                         
   4   2  26         86.93         95.15         6.60 o                         
   5   2  26          6.85          9.05         4.16 o                         
   6   2  26         93.72         92.28         7.60 o                         
   7   2  26         82.42        101.23         7.41 o                         
   8   2  26          0.10         -2.01         4.46 o                         
   1   3  26         33.63         34.77         4.43 o                         
   2   3  26         96.62        100.93         7.37 o                         
   3   3  26         63.24         55.97         6.73 o                         
   4   3  26        245.20        238.77        11.13 o                         
   5   3  26          0.09         10.26         4.33 o                         
   6   3  26          6.85          5.12         5.12 o                         
   7   3  26          0.15          3.23         4.53 o                         
   8   3  26          2.78         15.16         5.69 o                         
   0   4  26        189.22        191.68        16.00 o                         
   1   4  26         41.53         44.35         6.46 o                         
   2   4  26          6.94         10.39         4.94 o                         
   3   4  26          1.26          7.16         4.42 o                         
   4   4  26          6.25          7.01         4.72 o                         
   5   4  26         92.82         87.18         8.04 o                         
   6   4  26         77.49         98.40        10.16 o                         
   7   4  26         15.65         26.74         5.87 o                         
   8   4  26         38.41         55.89         6.11 o                         
   1   5  26          0.73          8.83         5.34 o                         
   2   5  26          1.71         -1.39         4.54 o                         
   3   5  26          0.06         -1.78         5.08 o                         
   4   5  26          3.54          4.15         5.54 o                         
   5   5  26         24.88         33.41         7.68 o                         
   6   5  26          1.02         19.04         8.14 o                         
   7   5  26         33.18         49.64        14.43 o                         
   0   6  26        167.25        180.68        16.51 o                         
   1   6  26          9.72         10.79         5.77 o                         
   2   6  26         70.34         54.20         7.86 o                         
   3   6  26        121.23        119.65        10.05 o                         
   4   6  26         31.85         44.01         7.84 o                         
   5   6  26         42.64         53.97         7.99 o                         
   6   6  26        126.86        129.57        20.33 o                         
   7   6  26          1.65         16.42         6.65 o                         
   1   7  26          0.34         -3.58         5.14 o                         
   2   7  26         58.74         49.69         7.32 o                         
   3   7  26          0.11          6.52         5.48 o                         
   4   7  26          4.84         -0.07         5.75 o                         
   5   7  26         19.51         23.60         7.01 o                         
   6   7  26         40.24         47.89         8.11 o                         
   0   8  26          1.13          0.87         7.74 o                         
   1   8  26          0.13          4.54         5.02 o                         
   2   8  26         27.56         26.31         6.49 o                         
   3   8  26         18.47         36.81         7.09 o                         
   4   8  26          1.32         16.54         6.47 o                         
   5   8  26        220.23        242.19        14.73 o                         
   1   9  26         42.82         43.06         7.03 o                         
   2   9  26         53.78         49.01         7.40 o                         
   3   9  26          1.64          7.22         5.44 o                         
   4   9  26         30.91         53.92        16.23 o                         
   0  10  26        116.21        135.71        15.71 o                         
   1  10  26          2.06          2.25         5.38 o                         
   2  10  26         15.67         33.33         6.28 o                         
   1   1  27          0.09          4.19         3.52 o                         
   2   1  27          0.10         -3.39         3.39 o                         
   3   1  27         11.93          6.27         4.81 o                         
   4   1  27        109.51        109.77         8.06 o                         
   5   1  27          4.98          7.18         6.51 o                         
   6   1  27         17.61         13.30         5.07 o                         
   7   1  27         21.58         30.26         5.53 o                         
   8   1  27         99.18        102.16         7.72 o                         
   0   2  27         89.01         74.28         8.67 o                         
   1   2  27        236.78        248.99         9.30 o                         
   2   2  27         93.52         96.01         6.61 o                         
   3   2  27         15.65         14.31         4.18 o                         
   4   2  27        278.25        267.70        12.42 o                         
   5   2  27        233.72        257.64        14.20 o                         
   6   2  27         14.39         18.47         5.70 o                         
   7   2  27          1.30          2.96         4.31 o                         
   8   2  27         63.46         71.22         7.33 o                         
   1   3  27         31.03         32.73         5.44 o                         
   2   3  27         16.78         26.49         7.98 o                         
   3   3  27        325.76        334.90        11.72 o                         
   4   3  27          8.31          8.25         5.42 o                         
   5   3  27          4.64          6.74         5.07 o                         
   6   3  27         34.21         36.69         6.52 o                         
   7   3  27        119.53        137.60         9.66 o                         
   8   3  27          0.42          5.00        10.21 o                         
   0   4  27          3.42         -2.19         6.65 o                         
   1   4  27          4.94          4.69         4.73 o                         
   2   4  27          0.43          5.21         4.90 o                         
   3   4  27          6.73          8.17         5.55 o                         
   4   4  27         28.15         22.65         5.19 o                         
   5   4  27         29.77         40.24        10.33 o                         
   6   4  27          5.80         13.40         7.04 o                         
   7   4  27          5.69         15.53         5.74 o                         
   1   5  27        158.38        145.89        10.65 o                         
   2   5  27         15.18         12.57         5.41 o                         
   3   5  27         87.88        103.96         9.29 o                         
   4   5  27         33.08         30.69         7.20 o                         
   5   5  27        102.69        102.86        14.06 o                         
   6   5  27         11.78         13.14         7.47 o                         
   7   5  27         56.56         55.80         9.30 o                         
   0   6  27         77.49         70.06        11.85 o                         
   1   6  27         62.91         59.15         8.13 o                         
   2   6  27          0.24         -1.91         5.62 o                         
   3   6  27          4.79          8.87         8.33 o                         
   4   6  27          7.40          8.97         5.76 o                         
   5   6  27         67.65         69.89        13.96 o                         
   6   6  27          0.18          5.86         6.55 o                         
   1   7  27         20.98         26.71         6.46 o                         
   2   7  27          0.00         -4.32         5.06 o                         
   3   7  27         12.34         25.45         6.17 o                         
   4   7  27         24.29         26.91         6.82 o                         
   5   7  27          2.38         12.38         6.34 o                         
   0   8  27          0.39          1.81         6.85 o                         
   1   8  27          9.07         16.63         5.57 o                         
   2   8  27         21.52         34.33         6.72 o                         
   3   8  27          0.03          5.55         5.26 o                         
   4   8  27        138.07        151.62        11.66 o                         
   5   8  27         15.36          5.67        12.07 o                         
   1   9  27          2.25          7.35         7.04 o                         
   2   9  27        121.90        126.42        10.61 o                         
   3   9  27         13.06         12.05         6.94 o                         
   0   0  28        538.92        531.40        31.11 o                         
   1   0  28         36.25         40.98         7.27 o                         
   2   0  28        186.14        189.59        15.67 o                         
   3   0  28          7.91          1.42         5.38 o                         
   4   0  28          0.04          4.84         6.04 o                         
   5   0  28          7.13         11.55         6.58 o                         
   6   0  28         14.03          7.77         7.10 o                         
   7   0  28         25.83         18.42         9.58 o                         
   1   1  28         61.53         65.87         5.86 o                         
   2   1  28         18.27         30.02         5.22 o                         
   3   1  28          2.54          4.55         5.17 o                         
   4   1  28         70.10         78.14         7.36 o                         
   5   1  28         25.61         31.63         5.59 o                         
   6   1  28         20.74         19.44         6.52 o                         
   7   1  28          6.56          7.82         5.68 o                         
   0   2  28         40.01         41.99         6.97 o                         
   1   2  28        322.64        294.33        11.03 o                         
   2   2  28         24.17         28.15         4.37 o                         
   3   2  28          7.33         12.94         4.60 o                         
   4   2  28        235.98        236.69        13.58 o                         
   5   2  28         25.60         40.03         6.83 o                         
   6   2  28          1.59          6.36         7.39 o                         
   7   2  28          0.51          0.18         4.84 o                         
   1   3  28         20.07         28.18         5.68 o                         
   2   3  28         88.39         96.28         7.72 o                         
   3   3  28        579.16        564.84        16.26 o                         
   4   3  28          6.04          6.09         4.80 o                         
   5   3  28         58.58         64.24         8.53 o                         
   6   3  28          1.21         12.83         6.87 o                         
   7   3  28          2.81         18.55         5.23 o                         
   0   4  28         92.59         88.03        12.16 o                         
   1   4  28          3.86         -0.72         6.05 o                         
   2   4  28         11.77          8.32         5.51 o                         
   3   4  28         65.59         55.99         7.80 o                         
   4   4  28         28.15         37.21         7.49 o                         
   5   4  28         45.91         43.38         9.31 o                         
   6   4  28         42.08         53.11         8.51 o                         
   7   4  28          1.98         13.15         5.88 o                         
   1   5  28          8.76          4.40         9.08 o                         
   2   5  28         58.71         58.29         7.89 o                         
   3   5  28         88.79         68.44         8.40 o                         
   4   5  28         17.74         29.61         7.20 o                         
   5   5  28          0.03         -0.76         5.71 o                         
   6   5  28         30.92         21.68        18.01 o                         
   0   6  28        109.04        114.21        14.08 o                         
   1   6  28         83.14         66.79         7.89 o                         
   2   6  28         96.27        100.37         9.87 o                         
   3   6  28         24.96         29.49         6.67 o                         
   4   6  28        140.49        143.22        11.61 o                         
   5   6  28         69.05         80.20        11.14 o                         
   6   6  28         67.23         80.18        17.54 o                         
   1   7  28         20.18          6.35         5.46 o                         
   2   7  28          7.49         21.00         5.89 o                         
   3   7  28         28.44         39.36         6.73 o                         
   4   7  28         70.10         67.50         8.10 o                         
   5   7  28         39.20         51.61         9.07 o                         
   0   8  28         27.40         16.92         8.30 o                         
   1   8  28         89.80         80.54         8.80 o                         
   2   8  28          3.72         13.13         5.27 o                         
   3   8  28          0.33          8.09         5.00 o                         
   4   8  28         40.72         54.03         7.42 o                         
   1   9  28          3.75          0.45         4.58 o                         
   2   9  28         15.73         21.73         5.80 o                         
   1   1  29        216.71        195.46         9.96 o                         
   2   1  29        220.81        238.00        11.30 o                         
   3   1  29         22.35         34.39         6.27 o                         
   4   1  29          0.25          5.31         4.52 o                         
   5   1  29         16.94         22.50         6.86 o                         
   6   1  29        114.27        106.40        10.79 o                         
   7   1  29         28.69         30.85         6.44 o                         
   0   2  29        261.42        291.88        15.18 o                         
   1   2  29         13.96         31.63         4.62 o                         
   2   2  29         94.39         88.27         6.75 o                         
   3   2  29         30.06         26.00         6.21 o                         
   4   2  29        240.15        225.30        18.31 o                         
   5   2  29          2.93          1.39         5.80 o                         
   6   2  29          0.92         12.87         6.54 o                         
   7   2  29          3.71          7.51         5.63 o                         
   1   3  29         44.46         56.50         6.46 o                         
   2   3  29         63.17         65.86         7.01 o                         
   3   3  29         18.91         33.26         5.74 o                         
   4   3  29         26.94         29.39         6.35 o                         
   5   3  29          1.91          9.61        10.14 o                         
   6   3  29         18.40         18.53         9.32 o                         
   0   4  29         11.97          5.63         8.09 o                         
   1   4  29         89.53         98.84         9.26 o                         
   2   4  29         15.30          8.61         5.26 o                         
   3   4  29          1.25         10.66         5.75 o                         
   4   4  29        110.63        106.27        10.58 o                         
   5   4  29        101.14         94.59         9.96 o                         
   6   4  29         23.08         18.45         7.61 o                         
   1   5  29          1.42          8.61         5.46 o                         
   2   5  29        189.09        170.17        14.51 o                         
   3   5  29        156.90        151.73        13.44 o                         
   4   5  29         45.86         65.82         8.90 o                         
   5   5  29          1.18          6.54         5.77 o                         
   6   5  29         16.29         12.31         9.52 o                         
   0   6  29         22.58         24.16         9.14 o                         
   1   6  29        148.40        156.67        11.71 o                         
   2   6  29          9.63         15.14         6.48 o                         
   3   6  29          1.29         10.36         5.42 o                         
   4   6  29        143.80        143.54        11.65 o                         
   5   6  29          7.62         18.37         5.97 o                         
   1   7  29          0.55          6.23         5.13 o                         
   2   7  29          9.37          7.10         5.73 o                         
   3   7  29        142.52        122.95        10.30 o                         
   4   7  29          7.20          7.63         5.29 o                         
   0   8  29          6.59         19.94        12.29 o                         
   1   8  29         20.00         19.52        10.11 o                         
   2   8  29         36.93         28.43        27.03 o                         
   3   8  29         27.01         35.79         6.68 o                         
   0   0  30         10.28         13.64         9.62 o                         
   1   0  30        279.67        285.45        18.49 o                         
   2   0  30          0.36         13.66         6.99 o                         
   3   0  30         42.23         43.45         8.83 o                         
   4   0  30        250.80        257.04        21.87 o                         
   5   0  30        198.68        199.32        15.66 o                         
   6   0  30          0.07          3.08        12.75 o                         
   1   1  30        116.93        124.21         8.51 o                         
   2   1  30         38.91         47.87         6.04 o                         
   3   1  30         75.98         90.94        12.15 o                         
   4   1  30          8.24         22.41         5.45 o                         
   5   1  30         42.11         47.47         7.59 o                         
   6   1  30          0.60          6.07         6.23 o                         
   0   2  30          0.11          6.71         5.76 o                         
   1   2  30         28.48         48.94         5.43 o                         
   2   2  30         23.65         32.22         6.54 o                         
   3   2  30         11.42         10.23         5.72 o                         
   4   2  30         37.45         32.98         7.44 o                         
   5   2  30         16.30         24.60         6.47 o                         
   6   2  30          3.77          2.02         7.34 o                         
   1   3  30         88.70         82.25         8.71 o                         
   2   3  30         36.81         28.68         5.67 o                         
   3   3  30          7.65         21.42         6.06 o                         
   4   3  30         14.95         24.07         6.51 o                         
   5   3  30        119.94        122.66        11.27 o                         
   6   3  30          5.05         32.64        12.82 o                         
   0   4  30         16.24         17.34         9.35 o                         
   1   4  30         13.10         13.93         6.38 o                         
   2   4  30         11.04         20.49         6.46 o                         
   3   4  30        246.71        246.35        17.00 o                         
   4   4  30         64.80         64.43         8.58 o                         
   5   4  30         11.99         29.55         8.48 o                         
   6   4  30         29.62         47.54        10.01 o                         
   1   5  30          2.90         -0.82         5.59 o                         
   2   5  30          1.81          3.07         5.55 o                         
   3   5  30         20.97         16.66         6.05 o                         
   4   5  30          6.90         17.63         6.08 o                         
   5   5  30         14.69         36.96         7.32 o                         
   0   6  30         21.60         30.12         9.07 o                         
   1   6  30         88.57         80.99         8.79 o                         
   2   6  30          5.87         15.82         5.73 o                         
   3   6  30         47.26         43.82         7.19 o                         
   4   6  30         31.31         65.87         8.07 o                         
   1   7  30          2.13          4.03         5.55 o                         
   2   7  30          7.90         -0.03         4.78 o                         
   3   7  30         32.18         30.90         6.08 o                         
   0   8  30          1.14         11.36         7.11 o                         
   1   8  30          2.64         10.36         5.23 o                         
   1   1  31          1.72         10.89         5.03 o                         
   2   1  31          3.18          7.54         4.89 o                         
   3   1  31         85.16         94.79         8.47 o                         
   4   1  31         21.36         21.72         5.86 o                         
   5   1  31         13.22         11.01         6.51 o                         
   6   1  31          2.02          5.71         6.36 o                         
   0   2  31         97.79         88.81        10.08 o                         
   1   2  31         19.38         23.19         6.76 o                         
   2   2  31         50.54         46.29         9.35 o                         
   3   2  31         12.68         21.07         6.04 o                         
   4   2  31         26.76         27.43         6.86 o                         
   5   2  31          0.04         12.51         7.22 o                         
   6   2  31          7.16         27.90         9.21 o                         
   1   3  31         17.74         17.13         5.91 o                         
   2   3  31         19.41         26.57         6.44 o                         
   3   3  31         32.63         50.10         7.71 o                         
   4   3  31         13.00         22.87         7.91 o                         
   5   3  31          8.79         27.52         6.87 o                         
   0   4  31          3.22         12.96         8.47 o                         
   1   4  31         23.81         22.32         6.89 o                         
   2   4  31         44.03         57.71         8.14 o                         
   3   4  31         43.52         46.10         7.89 o                         
   4   4  31          2.59         11.70         8.04 o                         
   5   4  31         16.22         45.65        12.40 o                         
   1   5  31         54.13         41.86         7.83 o                         
   2   5  31         77.79         72.20         9.99 o                         
   3   5  31          8.80         17.32         6.19 o                         
   4   5  31          7.77         22.26         6.57 o                         
   0   6  31          7.40          7.87        14.20 o                         
   1   6  31         17.08          6.94         6.00 o                         
   2   6  31          2.75         15.73         5.87 o                         
   3   6  31         21.58         45.17         8.10 o                         
   1   7  31         12.48         -3.88         4.88 o                         
   2   7  31         44.24         41.54         7.17 o                         
   0   0  32          1.07          6.57        10.99 o                         
   1   0  32         79.38         72.57        11.32 o                         
   2   0  32         21.50         13.05        11.41 o                         
   3   0  32         97.70        113.61        16.39 o                         
   4   0  32         21.54         31.28        10.97 o                         
   5   0  32          0.01         -5.95         9.70 o                         
   1   1  32         26.43         24.00         6.38 o                         
   2   1  32         70.02         82.24         8.05 o                         
   3   1  32          7.59         17.91         9.15 o                         
   4   1  32          7.70          3.00         6.85 o                         
   5   1  32         22.13         31.40         8.21 o                         
   0   2  32         33.37         45.02         9.36 o                         
   1   2  32          1.95          9.01         5.86 o                         
   2   2  32          2.72         10.53         6.09 o                         
   3   2  32         34.23         44.06         7.72 o                         
   4   2  32         53.22         36.94         8.28 o                         
   5   2  32          1.27          9.19        14.16 o                         
   1   3  32        119.76        122.58        10.93 o                         
   2   3  32          7.51         27.25         7.60 o                         
   3   3  32         31.52         46.15         9.45 o                         
   4   3  32         35.05         43.91         9.65 o                         
   0   4  32         41.89         26.08         9.52 o                         
   1   4  32         13.87         17.94         6.66 o                         
   2   4  32          1.50          0.22         5.98 o                         
   3   4  32         27.06         30.76         7.43 o                         
   4   4  32          2.96         20.26         7.33 o                         
   1   5  32          0.09          5.51         5.93 o                         
   2   5  32         24.37         26.83         6.74 o                         
   3   5  32          3.13          8.65         5.47 o                         
   0   6  32         53.97         63.69        23.75 o                         
   1   6  32          4.62          2.83         5.72 o                         
   2   6  32          1.09          6.11         5.42 o                         
   1   1  33          4.61          2.41         5.48 o                         
   2   1  33         32.90         41.79         8.30 o                         
   3   1  33         12.59         20.19         9.09 o                         
   4   1  33         13.59         35.95         8.42 o                         
   0   2  33         17.83         21.78        12.12 o                         
   1   2  33         10.60         14.21         6.67 o                         
   2   2  33          2.22          8.03         5.80 o                         
   3   2  33         16.85         18.66         6.82 o                         
   4   2  33         29.68         29.18        10.68 o                         
   1   3  33         26.36         35.01         8.69 o                         
   2   3  33          0.14          9.85         7.01 o                         
   3   3  33         57.44         63.97        14.84 o                         
   4   3  33          4.10         20.13        13.75 o                         
   0   4  33         26.02         36.34         9.79 o                         
   1   4  33         27.28         37.36         7.45 o                         
   2   4  33         45.59         70.05        10.51 o                         
   3   4  33         51.96         72.11        12.69 o                         
   1   5  33         47.47         49.86         7.95 o                         
   2   5  33          4.10          7.88         5.96 o                         
   0   0  34         23.70         23.99        13.59 o                         
   1   0  34         16.78         29.09         9.81 o                         
   2   0  34          2.01          5.27         7.55 o                         
   3   0  34          6.21         11.86         7.97 o                         
   1   1  34         48.39         46.36         7.83 o                         
   2   1  34         25.61         27.73         7.55 o                         
   3   1  34          1.67         -4.08         6.46 o                         
   0   2  34         21.86         45.82        14.87 o                         
   1   2  34          0.59          0.86         8.17 o                         
   2   2  34          0.83          7.25         8.02 o                         
   3   2  34         17.93         29.75         7.15 o                         
   1   3  34         10.41         20.77         7.50 o                         
   2   3  34        127.79        158.47        14.71 o                         
   0   4  34         19.54         49.76        10.87 o                         
   1   4  34          9.64         18.29         6.95 o                         
   1   1  35          4.05          7.24         7.42 o                         
   0   2  35          1.50          0.49        12.95 o                         
   1   2  35          0.05         17.03         8.95 o                         
                                                                                
