# Supplementary material for: Crystal structures of two 1,3-thia­zolidin-4-one derivatives featuring sulfide and sulfone functional groups
Source: Acta Crystallogr E Crystallogr Commun. 2018 Nov 6;74(Pt 12):1695–9. doi: 10.1107/S2056989018015098 (PMC6281102; doi:10.1107/S2056989018015098)
Supplement: Supplementary file 3 [file e-74-01695-2sup3.hkl]

# 
# h,k,l, Fc-squared, Fo-squared, sigma(Fo-squared) and status flag 
# 
data_2
_shelx_title ' Solve_1 in P-1' 
_shelx_refln_list_code          4 
_shelx_F_calc_maximum      114.59 
_exptl_crystal_F_000       356.00 
_reflns_d_resolution_high  0.7540 
 
loop_ 
 _symmetry_equiv_pos_as_xyz 
 'x, y, z' 
 '-x, -y, -z' 
 
_cell_length_a     7.1143 
_cell_length_b     9.4008 
_cell_length_c    12.0375 
_cell_angle_alpha  94.808 
_cell_angle_beta   92.110 
_cell_angle_gamma 107.198 
 
_shelx_F_squared_multiplier     1.000 
 
loop_ 
 _refln_index_h 
 _refln_index_k 
 _refln_index_l 
 _refln_F_squared_calc 
 _refln_F_squared_meas 
 _refln_F_squared_sigma 
 _refln_observed_status 
   1   0   0     1313.47     1309.34     12.07 o 
   2   0   0        0.05        2.02      0.25 o 
   3   0   0     1351.53     1422.15     11.55 o 
   4   0   0       99.87      134.49      1.25 o 
   5   0   0        3.41        1.86      0.25 o 
   6   0   0       35.45       30.48      0.78 o 
   7   0   0       36.78       41.36      1.19 o 
   8   0   0       22.50       23.91      1.94 o 
  -9   1   0        5.00        3.49      1.16 o 
  -8   1   0       47.92       44.58      1.58 o 
  -7   1   0      404.95      408.60      7.80 o 
  -6   1   0      117.25      116.29      1.39 o 
  -5   1   0        5.44        2.24      0.38 o 
  -4   1   0      262.54      270.64      2.93 o 
  -3   1   0      233.90      253.32      2.52 o 
  -2   1   0      596.23      596.34      5.46 o 
  -1   1   0      220.56      210.60      2.75 o 
   0   1   0     1943.04     1847.39     20.20 o 
   1   1   0      701.76      698.56      6.36 o 
   2   1   0     1431.96     1525.19     13.79 o 
   3   1   0       30.15       31.11      0.47 o 
   4   1   0      149.17      151.97      1.70 o 
   5   1   0        9.06        7.62      0.69 o 
   6   1   0       53.12       62.64      1.34 o 
   7   1   0      377.86      380.91      6.03 o 
   8   1   0       15.15       15.12      1.68 o 
  -9   2   0      304.72      309.38      5.33 o 
  -8   2   0        0.67        0.46      0.53 o 
  -7   2   0      161.22      159.56      3.94 o 
  -6   2   0        1.30        1.54      0.29 o 
  -5   2   0       35.45       33.66      0.58 o 
  -4   2   0      381.86      435.03      4.18 o 
  -3   2   0        6.85        1.85      0.19 o 
  -2   2   0       25.06       19.85      0.42 o 
  -1   2   0     1583.42     1627.21     20.56 o 
   0   2   0     7953.98     7555.56     67.77 o 
   1   2   0     2689.91     2697.62     19.97 o 
   2   2   0     1379.27     1412.64     12.86 o 
   3   2   0        0.08        2.17      0.26 o 
   4   2   0       87.52       79.71      1.03 o 
   5   2   0      454.83      453.24      5.40 o 
   6   2   0        3.17        3.50      0.49 o 
   7   2   0       21.75       23.22      1.87 o 
   8   2   0       25.30       23.65      2.07 o 
  -9   3   0      312.24      320.43      5.33 o 
  -8   3   0      188.32      190.46      3.50 o 
  -7   3   0      134.65      128.10      2.03 o 
  -6   3   0        1.84        1.93      0.34 o 
  -5   3   0        0.59        0.88      0.24 o 
  -4   3   0        7.28        4.26      0.76 o 
  -3   3   0      140.73      153.67      1.98 o 
  -2   3   0     1802.78     1816.08     16.48 o 
  -1   3   0      427.62      408.90      3.78 o 
   0   3   0        2.79        0.52      0.21 o 
   1   3   0      268.39      255.22      2.26 o 
   2   3   0      476.82      522.70      5.06 o 
   3   3   0       29.27       33.44      0.85 o 
   4   3   0      399.98      391.29      5.76 o 
   5   3   0      204.50      203.12      2.91 o 
   6   3   0        0.93        1.38      0.45 o 
   7   3   0       10.21       12.87      1.23 o 
   8   3   0       80.05       80.27      3.49 o 
  -9   4   0       35.55       36.21      1.36 o 
  -8   4   0       34.74       33.54      1.24 o 
  -7   4   0        6.56        5.90      0.53 o 
  -6   4   0       89.16       85.12      1.50 o 
  -5   4   0      717.19      677.21      7.44 o 
  -4   4   0      174.49      169.30      2.05 o 
  -3   4   0     1400.48     1426.43     12.99 o 
  -2   4   0     1387.64     1415.33     12.73 o 
  -1   4   0       58.65       77.47      0.92 o 
   0   4   0        3.92        3.00      0.61 o 
   1   4   0      251.22      285.76      2.59 o 
   2   4   0      575.17      613.02      5.24 o 
   3   4   0     2141.84     2100.23     26.78 o 
   4   4   0      346.73      335.07      5.16 o 
   5   4   0       65.87       67.04      1.49 o 
   6   4   0       24.37       26.58      2.09 o 
   7   4   0       14.40       13.30      1.49 o 
  -9   5   0      156.03      158.44      2.33 o 
  -8   5   0      259.06      246.75      2.85 o 
  -7   5   0        0.89        0.55      0.24 o 
  -6   5   0      138.84      137.63      1.72 o 
  -5   5   0        8.86        9.55      0.36 o 
  -4   5   0      409.36      387.17      4.35 o 
  -3   5   0     1025.77     1083.49      9.84 o 
  -2   5   0      347.83      374.17      3.55 o 
  -1   5   0       56.00       49.10      0.73 o 
   0   5   0        1.69        3.00      0.30 o 
   1   5   0      118.86      111.94      1.37 o 
   2   5   0       11.33       12.63      0.44 o 
   3   5   0       49.73       54.05      1.51 o 
   4   5   0      210.80      201.71      3.56 o 
   5   5   0       54.95       55.45      1.74 o 
   6   5   0       57.42       59.59      1.57 o 
   7   5   0       32.78       31.99      1.65 o 
  -9   6   0        0.35        0.13      0.90 o 
  -8   6   0      109.94      113.79      1.51 o 
  -7   6   0       73.93       76.34      1.13 o 
  -6   6   0        0.32        0.50      0.45 o 
  -5   6   0      331.17      313.61      3.60 o 
  -4   6   0      317.49      283.83      3.28 o 
  -3   6   0      125.90      149.77      1.59 o 
  -2   6   0      411.39      452.63      4.65 o 
  -1   6   0       72.78       67.40      0.97 o 
   0   6   0        7.16       10.28      0.52 o 
   1   6   0       37.70       36.62      0.71 o 
   2   6   0        0.00        0.36      0.32 o 
   3   6   0     1036.68     1005.26     15.83 o 
   4   6   0       77.42       91.52      2.24 o 
   5   6   0       23.41       25.12      1.32 o 
   6   6   0       59.37       60.38      1.67 o 
  -9   7   0        5.59        5.82      1.16 o 
  -8   7   0        2.39        2.63      0.71 o 
  -7   7   0       52.69       48.21      1.64 o 
  -6   7   0      164.20      146.50      2.91 o 
  -5   7   0      137.61      132.10      3.49 o 
  -4   7   0       82.26      103.42      1.36 o 
  -3   7   0      244.09      244.19      2.85 o 
  -2   7   0      308.28      341.78      3.93 o 
  -1   7   0     1537.61     1522.85     20.39 o 
   0   7   0        5.60        7.62      0.49 o 
   1   7   0      863.50      833.04      7.90 o 
   2   7   0      378.12      352.19      5.39 o 
   3   7   0       22.93       27.39      1.23 o 
   4   7   0        0.92        2.23      0.59 o 
   5   7   0      270.61      269.39      5.02 o 
  -8   8   0       28.87       31.63      1.55 o 
  -7   8   0      212.94      222.79      4.14 o 
  -6   8   0       92.11       89.54      2.26 o 
  -5   8   0      141.27      123.05      2.63 o 
  -4   8   0       30.94       38.65      1.68 o 
  -3   8   0      146.30      132.85      1.68 o 
  -2   8   0      746.95      685.95      6.59 o 
  -1   8   0        7.44        6.43      0.37 o 
   0   8   0      747.80      721.15      7.00 o 
   1   8   0      164.83      155.67      2.88 o 
   2   8   0      278.46      256.44      6.20 o 
   3   8   0       45.31       36.84      2.07 o 
   4   8   0       16.39       17.32      1.68 o 
   5   8   0       13.74       12.02      1.68 o 
  -8   9   0       23.20       25.18      1.52 o 
  -7   9   0        0.42        0.83      0.65 o 
  -6   9   0      139.55      133.43      6.27 o 
  -5   9   0       24.46       30.94      1.33 o 
  -4   9   0       48.82       43.81      1.49 o 
  -3   9   0       20.71       18.22      1.23 o 
  -2   9   0       68.30       59.91      0.97 o 
  -1   9   0      275.18      281.65      4.31 o 
   0   9   0      526.80      525.64      6.34 o 
   1   9   0       98.85       98.11      3.36 o 
   2   9   0        0.13       -0.78      0.78 o 
   3   9   0       17.89       18.10      1.81 o 
   4   9   0       10.04       13.44      1.68 o 
  -7  10   0      165.50      177.82      6.33 o 
  -6  10   0       29.34       31.55      1.52 o 
  -5  10   0       21.34       18.77      1.21 o 
  -4  10   0      131.21      118.85      2.84 o 
  -3  10   0        0.23        1.85      0.53 o 
  -2  10   0      284.35      272.73      3.94 o 
  -1  10   0      120.92      115.65      1.58 o 
   0  10   0       23.77       22.26      1.01 o 
   1  10   0       87.02       96.43      3.49 o 
   2  10   0       68.88       76.52      3.23 o 
   3  10   0        4.54        5.56      1.29 o 
  -6  11   0       22.42       29.61      1.52 o 
  -5  11   0       20.65       27.47      1.43 o 
  -4  11   0      103.36      108.63      2.63 o 
  -3  11   0        7.55       13.07      1.05 o 
  -2  11   0       33.87       37.26      1.55 o 
  -1  11   0       54.94       54.75      1.08 o 
   0  11   0       52.31       50.31      1.15 o 
   1  11   0      385.60      395.50      6.29 o 
  -5  12   0       56.47       57.65      2.71 o 
  -4  12   0      113.54      118.80      2.91 o 
  -3  12   0        7.92        9.64      0.99 o 
  -2  12   0       91.87       92.32      2.47 o 
  -1  12   0       90.82       91.51      3.49 o 
   1 -12   1       37.52       37.45      0.99 o 
   2 -12   1      583.11      572.18      5.92 o 
   3 -12   1        0.30       -0.21      0.59 o 
   4 -12   1       36.18       39.79      1.77 o 
   5 -12   1        6.80        5.71      1.94 o 
  -1 -11   1        7.77        9.02      0.84 o 
   0 -11   1       51.84       54.10      1.65 o 
   1 -11   1       21.94       21.56      0.82 o 
   2 -11   1       61.88       62.76      1.12 o 
   3 -11   1        2.71        4.12      0.28 o 
   4 -11   1        1.17        2.44      0.71 o 
   5 -11   1        6.93        7.31      0.93 o 
   6 -11   1        6.65        9.60      1.12 o 
  -3 -10   1        0.81        2.20      1.03 o 
  -2 -10   1       47.79       50.54      2.59 o 
  -1 -10   1       22.62       17.97      1.68 o 
   0 -10   1        1.64        2.77      0.53 o 
   1 -10   1      199.93      196.57      2.45 o 
   2 -10   1      737.08      714.21      7.01 o 
   3 -10   1      274.76      270.58      2.99 o 
   4 -10   1       18.54       21.10      0.50 o 
   5 -10   1       92.09       91.12      2.91 o 
   6 -10   1       20.09       19.36      2.46 o 
   7 -10   1       22.13       25.67      1.49 o 
  -4  -9   1      103.37      123.31      4.39 o 
  -3  -9   1       84.28       82.34      3.36 o 
  -2  -9   1      117.11      123.31      4.01 o 
  -1  -9   1        0.34        0.65      0.78 o 
   0  -9   1      166.50      168.02      2.15 o 
   1  -9   1      248.88      239.49      2.74 o 
   2  -9   1      365.11      345.65      4.18 o 
   3  -9   1      114.24      117.27      1.73 o 
   4  -9   1      190.72      180.03      2.32 o 
   5  -9   1       70.39       69.98      1.01 o 
   6  -9   1        8.73        7.04      0.84 o 
   7  -9   1      120.62      133.00      3.09 o 
   8  -9   1       31.65       38.84      1.80 o 
  -5  -8   1      104.19      106.77      4.01 o 
  -4  -8   1       38.01       38.13      2.33 o 
  -3  -8   1      212.92      205.50      7.30 o 
  -2  -8   1       92.76       96.85      2.24 o 
  -1  -8   1        0.24        0.43      0.40 o 
   0  -8   1      535.70      529.19      5.69 o 
   1  -8   1       91.57       80.64      1.43 o 
   2  -8   1       16.60       18.24      0.64 o 
   3  -8   1      142.30      144.78      2.01 o 
   4  -8   1        8.71       11.82      0.48 o 
   5  -8   1      616.57      572.82      6.39 o 
   6  -8   1       34.68       37.46      0.76 o 
   7  -8   1       11.28       10.81      1.03 o 
   8  -8   1        0.81        1.49      0.71 o 
  -5  -7   1       59.88       58.48      2.65 o 
  -4  -7   1      237.65      224.20      4.11 o 
  -3  -7   1       33.47       36.47      1.74 o 
  -2  -7   1      639.81      600.73     10.28 o 
  -1  -7   1      261.38      235.29      2.66 o 
   0  -7   1       23.29       26.97      1.18 o 
   1  -7   1      547.50      532.42      5.20 o 
   2  -7   1       63.00       53.02      0.86 o 
   3  -7   1       98.10       99.19      1.36 o 
   4  -7   1       62.68       64.83      1.18 o 
   5  -7   1      311.60      292.54      3.52 o 
   6  -7   1       54.90       51.19      1.43 o 
   7  -7   1      189.70      193.26      2.33 o 
   8  -7   1       91.49       93.56      1.38 o 
  -6  -6   1        1.16        0.84      0.64 o 
  -5  -6   1        4.22        5.76      0.73 o 
  -4  -6   1       25.15       26.95      1.23 o 
  -3  -6   1        4.07        2.80      0.78 o 
  -2  -6   1      172.46      164.40      4.98 o 
  -1  -6   1      105.40       90.76      1.52 o 
   0  -6   1      179.48      169.37      2.26 o 
   1  -6   1        7.33        9.58      0.41 o 
   2  -6   1      496.97      514.57      4.94 o 
   3  -6   1        7.20        8.25      0.34 o 
   4  -6   1        2.12        3.26      0.32 o 
   5  -6   1     2026.88     1961.82     18.00 o 
   6  -6   1      145.45      130.97      1.79 o 
   7  -6   1      174.77      173.42      3.07 o 
   8  -6   1       23.00       23.75      0.75 o 
   9  -6   1        0.20        0.02      0.33 o 
  -7  -5   1       73.71       73.97      2.33 o 
  -6  -5   1        1.73        1.64      0.52 o 
  -5  -5   1       45.02       43.69      1.55 o 
  -4  -5   1      169.52      166.30      3.11 o 
  -3  -5   1      602.14      557.63      7.86 o 
  -2  -5   1      730.89      762.48      7.20 o 
  -1  -5   1      164.79      156.02      2.14 o 
   0  -5   1      279.55      257.85      3.79 o 
   1  -5   1      102.07      109.30      1.52 o 
   2  -5   1       85.56       86.06      1.06 o 
   3  -5   1       12.50        7.03      0.37 o 
   4  -5   1      153.10      127.90      1.55 o 
   5  -5   1     1171.59     1125.88     11.31 o 
   6  -5   1     1144.96     1135.55     10.70 o 
   7  -5   1      386.67      375.33      5.71 o 
   8  -5   1      197.13      199.59      2.97 o 
   9  -5   1       69.31       70.91      1.52 o 
  -7  -4   1       79.07       85.67      2.42 o 
  -6  -4   1      240.71      243.20      3.61 o 
  -5  -4   1      529.96      517.78      7.63 o 
  -4  -4   1      503.65      487.52      7.04 o 
  -3  -4   1        1.79        4.40      0.55 o 
  -2  -4   1      288.23      312.14      3.28 o 
  -1  -4   1      209.08      246.50      4.39 o 
   0  -4   1      398.81      424.19      4.22 o 
   1  -4   1     1036.96     1123.30     10.24 o 
   2  -4   1       20.91       19.19      0.52 o 
   3  -4   1      161.18      205.70      2.16 o 
   4  -4   1      305.67      292.10      3.56 o 
   5  -4   1       78.70       84.28      1.37 o 
   6  -4   1       31.21       31.38      0.86 o 
   7  -4   1       18.35       18.50      0.80 o 
   8  -4   1       52.99       56.05      1.67 o 
   9  -4   1        3.10        3.45      0.65 o 
  -8  -3   1      134.81      133.78      4.65 o 
  -7  -3   1       79.16       80.77      2.24 o 
  -6  -3   1      286.11      289.79      4.00 o 
  -5  -3   1      276.28      266.27      4.39 o 
  -4  -3   1      540.71      523.44      6.09 o 
  -3  -3   1      495.69      465.97      4.65 o 
  -2  -3   1      455.90      541.96      5.23 o 
  -1  -3   1      247.72      290.63      4.18 o 
   0  -3   1      117.75      140.52      1.52 o 
   1  -3   1      417.91      398.29      3.81 o 
   2  -3   1      169.41      177.54      1.84 o 
   3  -3   1      228.95      243.46      2.88 o 
   4  -3   1      257.66      234.00      4.61 o 
   5  -3   1      655.09      637.73     11.48 o 
   6  -3   1      293.35      278.51      3.02 o 
   7  -3   1      308.40      294.91      3.85 o 
   8  -3   1       89.20       83.09      2.13 o 
   9  -3   1        8.46        9.51      1.03 o 
  -8  -2   1      172.15      176.95      5.30 o 
  -7  -2   1      249.73      242.85      7.24 o 
  -6  -2   1       16.62       18.73      1.05 o 
  -5  -2   1     2110.16     2081.01     19.08 o 
  -4  -2   1      420.19      413.32      4.18 o 
  -3  -2   1      299.58      257.89      2.38 o 
  -2  -2   1     1238.24     1390.88     12.66 o 
  -1  -2   1      448.45      464.92      5.05 o 
   0  -2   1       43.65       32.78      0.68 o 
   1  -2   1      173.77      163.41      1.66 o 
   2  -2   1       49.43       39.17      0.67 o 
   3  -2   1        5.78        2.85      0.24 o 
   4  -2   1        6.72        2.60      0.26 o 
   5  -2   1      422.95      393.92      3.97 o 
   6  -2   1      201.52      193.33      2.29 o 
   7  -2   1      276.76      256.04      3.45 o 
   8  -2   1      103.12      104.83      2.46 o 
   9  -2   1      144.20      141.02      4.65 o 
  -8  -1   1       16.79       20.29      1.94 o 
  -7  -1   1       10.56       10.52      0.90 o 
  -6  -1   1      324.05      315.92      4.05 o 
  -5  -1   1        9.93        8.52      0.43 o 
  -4  -1   1       96.96       93.32      0.96 o 
  -3  -1   1       27.26       26.26      0.46 o 
  -2  -1   1        7.80       10.58      0.25 o 
  -1  -1   1     1299.40     1274.19     10.29 o 
   0  -1   1      125.17      139.02      1.36 o 
   1  -1   1      582.97      565.75      4.63 o 
   2  -1   1     2853.24     2811.90     39.93 o 
   3  -1   1      855.75      849.28      7.83 o 
   4  -1   1      205.24      215.63      2.73 o 
   5  -1   1        0.35        0.47      0.22 o 
   6  -1   1      113.13      120.75      1.66 o 
   7  -1   1       55.92       52.79      1.29 o 
   8  -1   1      108.31      108.32      3.88 o 
   9  -1   1      152.07      144.51      4.78 o 
  -9   0   1       35.79       38.78      2.59 o 
  -8   0   1      204.29      201.80      5.17 o 
  -7   0   1      125.00      124.55      2.65 o 
  -6   0   1       18.11       21.41      0.79 o 
  -5   0   1        9.40        7.93      0.30 o 
  -4   0   1      639.45      681.47      5.22 o 
  -3   0   1     3253.48     3297.69     29.33 o 
  -2   0   1     1514.02     1529.35     12.29 o 
  -1   0   1     5271.46     4959.71     60.75 o 
   0   0   1      705.42      728.12     14.92 o 
   1   0   1       52.79       49.64      1.40 o 
   2   0   1       23.77       28.39      0.46 o 
   3   0   1       17.69       15.93      0.45 o 
   4   0   1      438.01      459.76      4.54 o 
   5   0   1       18.75       18.72      0.58 o 
   6   0   1       13.15       13.86      0.61 o 
   7   0   1      235.92      239.31      5.62 o 
   8   0   1       19.95       21.33      1.94 o 
  -9   1   1       82.06       81.74      2.20 o 
  -8   1   1        8.54        8.59      0.81 o 
  -7   1   1        9.44        6.96      0.90 o 
  -6   1   1      159.85      152.51      1.89 o 
  -5   1   1        9.38        8.65      0.34 o 
  -4   1   1      706.38      745.02      5.66 o 
  -3   1   1      525.99      503.93      3.86 o 
  -2   1   1     3405.56     3401.55     23.25 o 
  -1   1   1      822.90      857.26     11.05 o 
   0   1   1     1264.20     1252.39     11.84 o 
   1   1   1        1.87        2.21      0.19 o 
   2   1   1     2216.13     2179.94     17.59 o 
   3   1   1     1097.00     1088.01      9.00 o 
   4   1   1      744.62      747.99      6.41 o 
   5   1   1      300.73      290.07      4.31 o 
   6   1   1       45.38       42.86      1.48 o 
   7   1   1      127.96      129.52      5.82 o 
   8   1   1      160.07      163.51      5.04 o 
  -9   2   1      121.52      106.56      3.68 o 
  -8   2   1      276.83      265.78      4.51 o 
  -7   2   1      648.29      606.52      8.63 o 
  -6   2   1      146.60      135.45      1.69 o 
  -5   2   1       30.61       33.86      0.57 o 
  -4   2   1      366.28      388.13      3.33 o 
  -3   2   1        0.22        0.69      0.15 o 
  -2   2   1     1553.79     1567.92     16.24 o 
  -1   2   1      813.81      850.97      8.75 o 
   0   2   1       41.12       40.44      0.54 o 
   1   2   1     1472.83     1474.91     12.21 o 
   2   2   1      355.48      312.70      2.74 o 
   3   2   1     1543.00     1553.53     14.23 o 
   4   2   1      785.35      762.75      7.35 o 
   5   2   1      431.12      416.95      6.34 o 
   6   2   1       39.72       35.80      1.11 o 
   7   2   1      601.92      602.63      8.96 o 
   8   2   1       80.90       81.92      2.42 o 
  -9   3   1       65.40       66.68      2.52 o 
  -8   3   1       24.17       25.19      1.87 o 
  -7   3   1        0.53        0.66      0.42 o 
  -6   3   1       20.72       20.88      0.96 o 
  -5   3   1        2.63        4.40      0.26 o 
  -4   3   1       31.68       35.52      0.58 o 
  -3   3   1      191.98      170.98      1.71 o 
  -2   3   1      221.82      188.12      3.62 o 
  -1   3   1      283.98      268.47      3.49 o 
   0   3   1       16.72       17.68      0.32 o 
   1   3   1      646.23      660.34      7.38 o 
   2   3   1       76.65      105.67      1.34 o 
   3   3   1      818.74      797.58      9.44 o 
   4   3   1        1.76        1.88      0.50 o 
   5   3   1       53.07       47.77      1.38 o 
   6   3   1      397.34      400.97      5.15 o 
   7   3   1       25.71       26.09      1.41 o 
  -9   4   1      372.27      383.92      4.67 o 
  -8   4   1       16.15       14.20      0.76 o 
  -7   4   1      308.62      286.05      3.64 o 
  -6   4   1     2462.61     2338.06     21.23 o 
  -5   4   1      729.86      698.93      7.40 o 
  -4   4   1       69.76       58.60      0.75 o 
  -3   4   1        6.68       15.97      0.62 o 
  -2   4   1      401.04      410.46      5.57 o 
  -1   4   1      235.68      295.90      2.52 o 
   0   4   1       53.49       63.29      0.81 o 
   1   4   1        4.62        5.48      0.29 o 
   2   4   1      119.55      125.55      1.38 o 
   3   4   1       15.08       13.58      0.60 o 
   4   4   1      410.07      391.17      6.53 o 
   5   4   1       57.94       59.54      1.72 o 
   6   4   1      263.95      266.81      3.81 o 
   7   4   1        2.08        3.56      1.36 o 
  -9   5   1        4.95        3.75      1.03 o 
  -8   5   1        0.21        0.49      0.36 o 
  -7   5   1       10.82        9.49      0.50 o 
  -6   5   1     1823.85     1759.68     18.55 o 
  -5   5   1      537.47      530.06      7.45 o 
  -4   5   1      123.21      115.95      2.13 o 
  -3   5   1      633.89      680.81     10.21 o 
  -2   5   1       59.99       51.97      1.18 o 
  -1   5   1       32.00       38.17      0.55 o 
   0   5   1       38.33       32.95      0.61 o 
   1   5   1       12.01        9.51      0.40 o 
   2   5   1        1.26        2.48      0.25 o 
   3   5   1      428.59      428.95     10.41 o 
   4   5   1      222.87      220.08      3.79 o 
   5   5   1       38.11       37.78      1.32 o 
   6   5   1      153.44      141.11      2.64 o 
   7   5   1      105.96      105.04      3.68 o 
  -9   6   1        1.14        1.55      0.90 o 
  -8   6   1       26.16       25.77      1.42 o 
  -7   6   1      323.85      306.62      4.98 o 
  -6   6   1        3.30        2.49      0.71 o 
  -5   6   1      707.70      698.97      9.63 o 
  -4   6   1      536.01      500.40      7.07 o 
  -3   6   1       54.45       51.21      1.24 o 
  -2   6   1      141.54      165.47      6.59 o 
  -1   6   1       74.03       67.42      0.88 o 
   0   6   1        0.09        0.11      0.18 o 
   1   6   1      222.40      216.57      2.37 o 
   2   6   1        8.92       11.37      0.59 o 
   3   6   1       19.47       16.21      0.96 o 
   4   6   1      120.48      119.98      2.60 o 
   5   6   1       73.97       70.86      1.69 o 
   6   6   1      154.49      165.56      3.66 o 
  -9   7   1        5.02        4.27      1.16 o 
  -8   7   1        0.04       -0.01      0.59 o 
  -7   7   1       12.93       12.65      0.99 o 
  -6   7   1      231.25      226.89      3.96 o 
  -5   7   1      178.74      174.39      3.13 o 
  -4   7   1      577.40      571.09      8.03 o 
  -3   7   1       10.70       13.35      1.29 o 
  -2   7   1       65.94       68.53      1.55 o 
  -1   7   1      500.03      469.12      4.79 o 
   0   7   1       46.77       44.10      1.32 o 
   1   7   1      441.56      427.79      5.91 o 
   2   7   1       10.60       13.45      0.69 o 
   3   7   1       43.04       47.18      2.20 o 
   4   7   1      424.69      427.45      9.56 o 
   5   7   1        5.14        6.70      1.87 o 
  -8   8   1       31.37       35.53      1.58 o 
  -7   8   1       15.95       14.37      1.12 o 
  -6   8   1      374.10      364.84      5.79 o 
  -5   8   1       27.74       21.15      1.05 o 
  -4   8   1      225.78      208.59      3.59 o 
  -3   8   1      742.71      676.06      9.36 o 
  -2   8   1      166.21      161.94      2.92 o 
  -1   8   1        2.25        2.57      0.41 o 
   0   8   1        3.85        3.34      0.30 o 
   1   8   1       85.05       77.93      1.77 o 
   2   8   1        0.26        0.52      0.65 o 
   3   8   1        0.08       -0.52      0.78 o 
   4   8   1        0.89        1.03      0.90 o 
  -8   9   1      361.98      390.75      6.56 o 
  -7   9   1        7.89        9.92      0.96 o 
  -6   9   1       31.37       35.89      2.84 o 
  -5   9   1        6.98        4.75      0.78 o 
  -4   9   1       43.13       40.08      1.40 o 
  -3   9   1      395.97      358.93      6.08 o 
  -2   9   1      910.63      871.59     11.93 o 
  -1   9   1        2.51        2.26      0.25 o 
   0   9   1        7.48        7.15      0.41 o 
   1   9   1      645.92      629.33      8.95 o 
   2   9   1       23.28       21.20      1.68 o 
   3   9   1        0.02        0.52      0.78 o 
   4   9   1      314.81      327.15      8.27 o 
  -7  10   1       83.60       83.51      2.39 o 
  -6  10   1       31.58       34.99      1.52 o 
  -5  10   1       25.25       22.04      1.24 o 
  -4  10   1       75.77       71.40      1.99 o 
  -3  10   1      203.68      182.88      3.46 o 
  -2  10   1        1.54        1.93      0.59 o 
  -1  10   1       26.34       26.56      0.50 o 
   0  10   1       13.85       12.34      0.58 o 
   1  10   1       28.20       27.78      0.89 o 
   2  10   1        5.63        3.88      1.16 o 
  -6  11   1        5.22        3.57      0.76 o 
  -5  11   1      174.40      188.77      3.77 o 
  -4  11   1        2.66        1.77      0.62 o 
  -3  11   1       44.98       44.58      1.68 o 
  -2  11   1       86.92       82.99      2.24 o 
  -1  11   1      293.85      284.23      6.85 o 
   0  11   1        2.09        2.43      0.34 o 
   1  11   1      159.54      162.01      2.45 o 
  -4  12   1      211.36      213.16      4.19 o 
  -3  12   1        6.32        3.90      0.77 o 
  -2  12   1        0.41        0.54      0.78 o 
  -1  12   1        0.02       -0.65      0.78 o 
   1 -12   2       69.24       65.58      1.83 o 
   2 -12   2       89.09       85.47      1.45 o 
   3 -12   2       12.21       12.09      0.55 o 
   4 -12   2      335.97      364.45      6.21 o 
   5 -12   2       15.23       14.48      1.55 o 
  -1 -11   2      168.62      190.83      3.73 o 
   0 -11   2       66.86       64.83      1.89 o 
   1 -11   2       95.93       92.45      3.75 o 
   2 -11   2      200.56      197.42      2.50 o 
   3 -11   2       10.26       12.82      0.95 o 
   4 -11   2        1.05        2.41      0.34 o 
   5 -11   2       27.79       22.75      1.81 o 
   6 -11   2       57.61       65.46      2.20 o 
  -3 -10   2        5.08        6.98      1.29 o 
  -2 -10   2      101.97       97.85      3.62 o 
  -1 -10   2       33.00       32.96      2.07 o 
   0 -10   2      222.06      231.68      4.06 o 
   1 -10   2       45.59       44.33      1.68 o 
   2 -10   2        4.92        4.38      0.47 o 
   3 -10   2       19.82       17.21      1.16 o 
   4 -10   2       41.12       40.07      1.86 o 
   5 -10   2       87.05       84.59      1.39 o 
   6 -10   2       86.86       94.96      1.41 o 
   7 -10   2       51.44       51.78      2.59 o 
  -4  -9   2        5.69        7.11      1.29 o 
  -3  -9   2       65.47       62.56      2.84 o 
  -2  -9   2       48.32       48.60      2.46 o 
  -1  -9   2      218.06      209.78      5.43 o 
   0  -9   2      208.83      200.95      3.56 o 
   1  -9   2      164.11      161.31      2.96 o 
   2  -9   2      150.03      139.11      2.11 o 
   3  -9   2      216.98      211.13      2.83 o 
   4  -9   2       23.11       25.52      0.74 o 
   5  -9   2        4.73        1.97      0.33 o 
   6  -9   2       67.68       62.67      1.16 o 
   7  -9   2        0.53        0.67      0.34 o 
   8  -9   2       45.90       49.70      1.99 o 
  -5  -8   2       44.59       50.51      1.96 o 
  -4  -8   2      141.78      133.59      3.02 o 
  -3  -8   2      186.12      181.58      3.52 o 
  -2  -8   2      240.25      245.66      4.20 o 
  -1  -8   2      211.68      190.97      3.38 o 
   0  -8   2      104.21      110.66      3.81 o 
   1  -8   2      128.39      130.73      1.71 o 
   2  -8   2      357.51      338.85      3.55 o 
   3  -8   2      391.35      366.31      5.30 o 
   4  -8   2      418.81      383.89      4.57 o 
   5  -8   2       21.05       14.85      0.70 o 
   6  -8   2      109.26      101.82      1.67 o 
   7  -8   2      185.81      183.63      2.56 o 
   8  -8   2      100.47      101.56      1.53 o 
  -5  -7   2       13.64       15.03      1.14 o 
  -4  -7   2      227.67      216.41      3.98 o 
  -3  -7   2        0.37        0.80      0.50 o 
  -2  -7   2      194.07      189.19      3.38 o 
  -1  -7   2       35.44       39.91      1.23 o 
   0  -7   2       11.40       10.99      0.88 o 
   1  -7   2      567.85      548.27      5.38 o 
   2  -7   2      426.42      455.29      5.69 o 
   3  -7   2       15.13        7.64      0.49 o 
   4  -7   2      733.31      674.88      6.49 o 
   5  -7   2     1168.85     1106.71     10.45 o 
   6  -7   2        3.50        3.14      0.33 o 
   7  -7   2      115.75      117.04      1.89 o 
   8  -7   2       18.12       18.60      0.69 o 
  -6  -6   2       72.02       76.59      2.28 o 
  -5  -6   2        7.36        7.70      1.49 o 
  -4  -6   2        7.27        6.60      0.73 o 
  -3  -6   2      182.33      166.00      3.06 o 
  -2  -6   2      109.40      120.08      2.38 o 
  -1  -6   2      377.10      363.21      4.38 o 
   0  -6   2       29.74       26.58      0.75 o 
   1  -6   2       24.92       30.86      0.66 o 
   2  -6   2      291.12      275.79      2.89 o 
   3  -6   2       76.96       80.69      1.14 o 
   4  -6   2      315.62      300.33      3.51 o 
   5  -6   2       30.47       31.36      0.70 o 
   6  -6   2      106.23      109.39      1.56 o 
   7  -6   2      246.55      237.51      3.22 o 
   8  -6   2       55.78       57.04      1.29 o 
   9  -6   2       21.18       24.77      1.42 o 
  -7  -5   2        1.10        0.39      0.90 o 
  -6  -5   2       53.00       53.89      1.87 o 
  -5  -5   2      106.14      104.20      3.88 o 
  -4  -5   2      457.97      445.22      7.56 o 
  -3  -5   2      142.88      137.17      3.04 o 
  -2  -5   2      758.56      763.38      9.39 o 
  -1  -5   2      102.32      117.80      1.52 o 
   0  -5   2       51.89       50.91      0.99 o 
   1  -5   2       53.65       48.37      0.71 o 
   2  -5   2      320.03      327.12      3.34 o 
   3  -5   2     2947.32     3178.12     28.85 o 
   4  -5   2        1.91        5.18      0.32 o 
   5  -5   2     1089.04     1055.72      9.97 o 
   6  -5   2     1695.06     1625.07     17.46 o 
   7  -5   2       60.16       62.55      1.67 o 
   8  -5   2      127.95      130.37      2.25 o 
   9  -5   2        8.00        9.09      0.90 o 
  -7  -4   2       11.31       10.73      1.42 o 
  -6  -4   2       79.44       77.37      3.17 o 
  -5  -4   2        0.38        0.26      0.46 o 
  -4  -4   2      710.16      669.88      9.32 o 
  -3  -4   2        3.87        8.10      0.81 o 
  -2  -4   2       34.47       35.97      0.74 o 
  -1  -4   2        8.58       13.34      0.45 o 
   0  -4   2        9.04        6.01      0.32 o 
   1  -4   2       37.56       31.50      0.48 o 
   2  -4   2     1182.12     1252.37     11.83 o 
   3  -4   2       12.88       26.37      0.56 o 
   4  -4   2        3.00        2.12      0.47 o 
   5  -4   2       91.12       90.29      1.52 o 
   6  -4   2        5.20        4.38      0.51 o 
   7  -4   2      336.00      327.67      5.21 o 
   8  -4   2      153.70      155.52      3.14 o 
   9  -4   2      303.95      300.34     11.18 o 
  -8  -3   2       39.93       43.56      2.71 o 
  -7  -3   2        5.64        7.63      1.29 o 
  -6  -3   2       70.27       69.78      1.96 o 
  -5  -3   2      193.18      199.65      3.52 o 
  -4  -3   2        7.47        9.45      0.54 o 
  -3  -3   2        4.40        7.03      0.49 o 
  -2  -3   2      179.55      155.63      3.36 o 
  -1  -3   2     1394.57     1440.37     15.22 o 
   0  -3   2       83.96       65.42      1.03 o 
   1  -3   2      173.97      192.79      2.83 o 
   2  -3   2      231.39      293.02      3.41 o 
   3  -3   2      896.48      901.58     12.73 o 
   4  -3   2      168.56      163.28      2.22 o 
   5  -3   2       18.96       15.40      0.53 o 
   6  -3   2      285.11      279.73      3.08 o 
   7  -3   2      301.59      280.28      3.75 o 
   8  -3   2      446.49      438.91      9.56 o 
   9  -3   2       74.43       76.91      3.36 o 
  -8  -2   2      130.65      131.45      4.39 o 
  -7  -2   2      353.85      356.36      8.27 o 
  -6  -2   2        0.41        0.27      0.36 o 
  -5  -2   2       29.76       32.39      0.77 o 
  -4  -2   2     1055.40     1063.33      9.95 o 
  -3  -2   2       63.51       49.11      0.97 o 
  -2  -2   2      701.46      782.47      8.36 o 
  -1  -2   2     1620.61     1728.41     15.60 o 
   0  -2   2       45.22       63.26      0.92 o 
   1  -2   2       71.55       59.45      0.90 o 
   2  -2   2     1814.61     1873.38     16.98 o 
   3  -2   2      460.77      467.55      5.57 o 
   4  -2   2       40.41       37.67      0.73 o 
   5  -2   2       21.74       21.31      0.60 o 
   6  -2   2        0.54        1.09      0.29 o 
   7  -2   2        7.88        8.62      0.62 o 
   8  -2   2       44.70       49.89      2.59 o 
   9  -2   2       58.18       54.55      2.97 o 
  -8  -1   2        2.83        2.54      0.68 o 
  -7  -1   2        4.38        5.82      1.03 o 
  -6  -1   2      248.07      243.55      3.28 o 
  -5  -1   2      119.29      111.86      1.31 o 
  -4  -1   2       36.80       33.73      0.68 o 
  -3  -1   2       37.09       48.57      0.84 o 
  -2  -1   2       48.31       33.28      0.64 o 
  -1  -1   2     6542.81     6143.99     55.39 o 
   0  -1   2     3590.70     3512.73     48.92 o 
   1  -1   2     9171.64     8907.52     74.69 o 
   2  -1   2     1381.13     1429.18     11.58 o 
   3  -1   2      589.86      612.69      5.19 o 
   4  -1   2       21.79       26.90      0.63 o 
   5  -1   2      298.56      323.27      3.46 o 
   6  -1   2       49.90       45.84      1.44 o 
   7  -1   2        0.03        0.49      0.97 o 
   8  -1   2      621.24      598.33     12.80 o 
   9  -1   2      374.55      391.78      9.44 o 
  -8   0   2       32.76       31.70      1.36 o 
  -7   0   2      130.58      132.06      2.69 o 
  -6   0   2      586.06      540.12      6.24 o 
  -5   0   2      681.69      663.67      5.16 o 
  -4   0   2       92.76      116.09      2.17 o 
  -3   0   2        1.30        7.23      0.28 o 
  -2   0   2       85.66       72.26      0.67 o 
  -1   0   2     1551.47     1493.94     10.19 o 
   0   0   2     2927.86     2832.27     38.60 o 
   1   0   2     1148.34     1160.78      9.36 o 
   2   0   2     1750.65     1806.45     14.60 o 
   3   0   2       52.88       53.74      0.75 o 
   4   0   2       33.60       39.80      0.78 o 
   5   0   2       79.63       90.56      1.37 o 
   6   0   2      185.04      183.68      2.68 o 
   7   0   2        1.19        0.32      0.55 o 
   8   0   2      150.45      150.91      3.29 o 
  -9   1   2        0.82        0.65      0.55 o 
  -8   1   2       86.26       88.57      2.17 o 
  -7   1   2        1.83        3.28      0.78 o 
  -6   1   2       59.81       55.67      1.65 o 
  -5   1   2        0.04        0.57      0.15 o 
  -4   1   2       44.19       39.37      0.49 o 
  -3   1   2      672.41      744.06      6.12 o 
  -2   1   2      241.00      243.17      2.96 o 
  -1   1   2     1203.49     1238.26     12.31 o 
   0   1   2      328.12      340.33      2.82 o 
   1   1   2     6286.02     6219.41     56.19 o 
   2   1   2      202.95      214.34      2.00 o 
   3   1   2      176.41      155.09      1.62 o 
   4   1   2      773.76      802.77      6.89 o 
   5   1   2        0.27        1.16      0.40 o 
   6   1   2      353.41      357.06      6.17 o 
   7   1   2        0.01       -0.46      0.78 o 
   8   1   2        0.40       -0.58      0.58 o 
  -9   2   2       73.98       70.32      1.86 o 
  -8   2   2       88.02       76.64      1.83 o 
  -7   2   2      149.33      142.93      2.63 o 
  -6   2   2       38.19       41.96      0.93 o 
  -5   2   2       34.71       30.99      0.59 o 
  -4   2   2        1.08        0.56      0.40 o 
  -3   2   2       36.42       39.46      0.76 o 
  -2   2   2      761.18      870.02     10.02 o 
  -1   2   2     8643.48     8406.62     88.27 o 
   0   2   2     2487.52     2363.66     31.68 o 
   1   2   2     1287.93     1255.23     11.26 o 
   2   2   2      281.49      347.00      4.16 o 
   3   2   2       69.49       73.18      1.10 o 
   4   2   2      330.59      324.50      3.98 o 
   5   2   2      769.81      758.23      8.61 o 
   6   2   2       96.30       94.86      1.84 o 
   7   2   2      125.68      128.87      2.92 o 
   8   2   2        7.09        8.09      0.96 o 
  -9   3   2      191.41      192.63      3.38 o 
  -8   3   2      163.17      151.70      2.73 o 
  -7   3   2      119.46      121.60      1.88 o 
  -6   3   2       77.22       73.71      1.23 o 
  -5   3   2       24.50       20.07      0.59 o 
  -4   3   2        6.14        6.68      0.84 o 
  -3   3   2      604.05      596.68      7.85 o 
  -2   3   2      438.15      412.28      5.42 o 
  -1   3   2      523.87      479.92      4.43 o 
   0   3   2        9.57        4.96      0.31 o 
   1   3   2      992.31     1051.99      8.54 o 
   2   3   2       42.09       43.27      0.84 o 
   3   3   2     1413.57     1485.29     18.21 o 
   4   3   2       56.22       57.33      1.54 o 
   5   3   2        4.16        7.12      0.60 o 
   6   3   2     1194.15     1168.88     13.03 o 
   7   3   2        6.05        5.84      0.82 o 
  -9   4   2      263.98      285.14      7.11 o 
  -8   4   2       49.66       51.70      2.46 o 
  -7   4   2       63.65       61.42      2.00 o 
  -6   4   2      129.48      132.67      2.78 o 
  -5   4   2       37.87       42.35      1.18 o 
  -4   4   2      147.85      138.13      2.32 o 
  -3   4   2      244.11      217.98      5.04 o 
  -2   4   2     3817.65     4224.27     44.37 o 
  -1   4   2       34.14       30.50      0.90 o 
   0   4   2      120.99      116.63      1.18 o 
   1   4   2       25.23       19.39      0.41 o 
   2   4   2        4.08        2.63      0.25 o 
   3   4   2      375.72      388.71      3.94 o 
   4   4   2       11.97       11.52      0.67 o 
   5   4   2      454.59      450.39      5.62 o 
   6   4   2      376.19      363.75      4.88 o 
   7   4   2       14.78       17.64      2.84 o 
  -9   5   2      505.84      520.52     11.25 o 
  -8   5   2      139.50      137.38      2.88 o 
  -7   5   2        5.32        4.08      0.62 o 
  -6   5   2      114.11      108.74      2.84 o 
  -5   5   2       14.87       15.46      0.81 o 
  -4   5   2      139.09      133.79      2.36 o 
  -3   5   2      700.51      709.99     13.31 o 
  -2   5   2      173.87      158.61      2.45 o 
  -1   5   2       29.12       30.71      0.81 o 
   0   5   2      444.56      503.34      4.73 o 
   1   5   2       81.78       85.32      0.99 o 
   2   5   2       55.29       58.72      0.81 o 
   3   5   2      157.72      168.73      2.97 o 
   4   5   2      211.70      210.54      4.27 o 
   5   5   2       20.61       22.44      1.02 o 
   6   5   2       59.41       55.77      1.57 o 
  -9   6   2        3.07        3.88      1.03 o 
  -8   6   2       38.01       43.40      1.64 o 
  -7   6   2        2.83        2.78      0.62 o 
  -6   6   2        3.31        5.27      0.62 o 
  -5   6   2       93.09       93.42      1.99 o 
  -4   6   2      798.86      787.71     11.18 o 
  -3   6   2      636.20      629.87      8.49 o 
  -2   6   2     1019.22     1082.11     20.75 o 
  -1   6   2      122.09      137.29      2.37 o 
   0   6   2      121.49      125.54      1.28 o 
   1   6   2      157.62      157.24      1.82 o 
   2   6   2      468.11      465.42      5.40 o 
   3   6   2      239.59      252.21      5.36 o 
   4   6   2        4.92        6.15      0.73 o 
   5   6   2       69.64       70.63      2.19 o 
   6   6   2        4.93        4.54      0.82 o 
  -8   7   2      158.53      156.95      5.49 o 
  -7   7   2      238.86      248.92      4.32 o 
  -6   7   2      111.76      111.99      2.84 o 
  -5   7   2      133.33      132.16      2.97 o 
  -4   7   2      690.73      733.18      9.99 o 
  -3   7   2      502.57      497.87      6.98 o 
  -2   7   2       61.59       55.65      1.36 o 
  -1   7   2       19.70       14.67      1.03 o 
   0   7   2       42.90       38.22      1.04 o 
   1   7   2      563.86      562.48      6.39 o 
   2   7   2        2.75        1.88      0.50 o 
   3   7   2        3.51        4.78      0.90 o 
   4   7   2        8.08        6.20      1.16 o 
   5   7   2        2.63        2.13      0.73 o 
  -8   8   2       18.66       20.70      1.30 o 
  -7   8   2       50.97       57.71      2.65 o 
  -6   8   2       28.47       26.26      1.24 o 
  -5   8   2       32.16       31.62      1.24 o 
  -4   8   2      269.62      228.18      3.81 o 
  -3   8   2        0.57        0.17      0.35 o 
  -2   8   2       37.15       41.46      1.62 o 
  -1   8   2       11.15       10.07      0.77 o 
   0   8   2      769.99      753.84      8.32 o 
   1   8   2      509.03      494.59      7.08 o 
   2   8   2       55.97       53.43      1.49 o 
   3   8   2      250.65      265.23      6.72 o 
   4   8   2       83.56       84.79      3.36 o 
  -8   9   2       17.15       17.23      1.30 o 
  -7   9   2        0.82        0.97      1.36 o 
  -6   9   2      305.33      297.21      5.04 o 
  -5   9   2       10.64       11.28      0.93 o 
  -4   9   2       34.82       28.52      1.21 o 
  -3   9   2      120.77      118.08      2.45 o 
  -2   9   2      211.22      210.81      3.64 o 
  -1   9   2      201.33      200.12      3.52 o 
   0   9   2       36.30       37.03      0.76 o 
   1   9   2      431.03      431.06      5.55 o 
   2   9   2       61.15       64.25      2.33 o 
   3   9   2       55.63       64.89      2.97 o 
  -7  10   2        0.86        1.05      0.67 o 
  -6  10   2        5.21        6.98      0.84 o 
  -5  10   2       46.71       44.32      1.87 o 
  -4  10   2      206.34      176.64      3.40 o 
  -3  10   2       50.93       47.98      1.58 o 
  -2  10   2        2.77        2.60      0.62 o 
  -1  10   2       14.91       14.95      0.99 o 
   0  10   2      194.30      201.64      5.30 o 
   1  10   2      610.92      602.99      6.95 o 
   2  10   2      517.17      555.60      8.25 o 
  -6  11   2       10.13       12.63      1.08 o 
  -5  11   2      183.28      176.43      5.88 o 
  -4  11   2       30.13       32.59      1.46 o 
  -3  11   2       17.18       20.09      1.62 o 
  -2  11   2       96.36       88.28      2.28 o 
  -1  11   2      463.45      456.40      9.95 o 
   0  11   2       45.78       49.89      2.59 o 
   1  11   2       34.22       36.37      0.78 o 
  -4  12   2      159.07      151.52      3.37 o 
  -3  12   2        2.43        3.05      0.90 o 
  -2  12   2       38.35       44.08      2.33 o 
   1 -12   3       84.35       81.83      2.17 o 
   2 -12   3       61.61       61.52      2.68 o 
   3 -12   3       30.12       30.61      1.86 o 
   4 -12   3      219.88      240.59      3.24 o 
  -1 -11   3       14.35       19.65      1.94 o 
   0 -11   3      135.56      146.45      4.65 o 
   1 -11   3      247.66      236.78      4.19 o 
   2 -11   3        0.28        0.53      0.45 o 
   3 -11   3      416.24      421.23      5.22 o 
   4 -11   3       89.18       94.98      1.68 o 
   5 -11   3        3.84        4.99      0.45 o 
   6 -11   3       11.61       14.58      0.59 o 
  -3 -10   3      255.18      282.17      7.37 o 
  -2 -10   3       10.91       10.73      1.42 o 
  -1 -10   3       16.82       18.48      1.68 o 
   0 -10   3        0.17        0.38      0.58 o 
   1 -10   3      470.64      463.93      7.04 o 
   2 -10   3      282.99      279.38      4.61 o 
   3 -10   3      195.73      195.18      2.83 o 
   4 -10   3        2.30        2.47      0.41 o 
   5 -10   3        0.99        1.55      0.33 o 
   6 -10   3       49.49       54.22      1.15 o 
   7 -10   3      198.56      197.57      2.71 o 
  -4  -9   3      224.87      242.61      6.59 o 
  -3  -9   3       51.76       49.99      1.83 o 
  -2  -9   3       88.69       82.51      3.04 o 
  -1  -9   3       47.00       45.34      3.23 o 
   0  -9   3       90.47       94.46      2.15 o 
   1  -9   3       76.25       81.06      2.07 o 
   2  -9   3      173.39      172.83      4.78 o 
   3  -9   3       22.16       23.78      0.79 o 
   4  -9   3       29.30       27.51      0.86 o 
   5  -9   3       75.66       73.30      1.42 o 
   6  -9   3       26.34       25.42      0.82 o 
   7  -9   3       57.46       59.15      1.30 o 
   8  -9   3        9.55        9.89      0.59 o 
  -5  -8   3       13.41       15.27      2.46 o 
  -4  -8   3       10.70       13.34      1.10 o 
  -3  -8   3        0.12        1.23      0.58 o 
  -2  -8   3      150.77      136.75      2.88 o 
  -1  -8   3       17.87       14.58      0.96 o 
   0  -8   3       18.42       17.62      0.96 o 
   1  -8   3      985.71      952.57     10.50 o 
   2  -8   3      508.68      493.02      5.01 o 
   3  -8   3        1.74        1.81      0.30 o 
   4  -8   3       53.03       62.24      1.26 o 
   5  -8   3       10.17       11.97      0.57 o 
   6  -8   3        0.34        0.62      0.30 o 
   7  -8   3      351.57      355.31      8.53 o 
   8  -8   3      114.07      116.37      3.13 o 
  -5  -7   3       89.51       97.07      2.56 o 
  -4  -7   3       34.98       39.18      1.55 o 
  -3  -7   3       36.59       37.36      1.46 o 
  -2  -7   3      534.86      454.62      6.72 o 
  -1  -7   3       33.03       30.49      1.14 o 
   0  -7   3      229.63      221.27      4.07 o 
   1  -7   3     2778.11     2711.20     28.25 o 
   2  -7   3       79.69       88.61      1.31 o 
   3  -7   3       13.49       12.38      0.52 o 
   4  -7   3      443.30      409.29      4.28 o 
   5  -7   3        3.61        3.22      0.35 o 
   6  -7   3       24.40       26.27      0.77 o 
   7  -7   3        2.59        2.79      0.59 o 
   8  -7   3       24.91       24.43      1.17 o 
  -6  -6   3       28.63       29.09      1.55 o 
  -5  -6   3        1.82        0.48      1.10 o 
  -4  -6   3        0.28        0.00      0.46 o 
  -3  -6   3      150.29      122.87      2.56 o 
  -2  -6   3        9.95        6.34      0.64 o 
  -1  -6   3      512.82      510.78      7.17 o 
   0  -6   3      796.39      789.15      8.70 o 
   1  -6   3      147.80      154.38      1.68 o 
   2  -6   3        1.22        0.97      0.21 o 
   3  -6   3       59.42       62.97      1.05 o 
   4  -6   3      840.28      821.70      7.93 o 
   5  -6   3      429.76      427.77      4.48 o 
   6  -6   3       54.46       55.37      1.10 o 
   7  -6   3      126.69      118.48      2.50 o 
   8  -6   3       69.06       73.92      1.99 o 
   9  -6   3      144.53      133.78      4.52 o 
  -7  -5   3       32.90       41.49      2.59 o 
  -6  -5   3      183.45      188.14      3.74 o 
  -5  -5   3       80.27       79.65      2.10 o 
  -4  -5   3      233.73      218.11      3.79 o 
  -3  -5   3      234.82      249.14      4.02 o 
  -2  -5   3      333.84      333.54      7.51 o 
  -1  -5   3      400.24      398.89      5.15 o 
   0  -5   3       54.09       46.77      1.15 o 
   1  -5   3       30.69       44.98      0.72 o 
   2  -5   3       26.49       25.48      0.60 o 
   3  -5   3      380.77      391.62      4.01 o 
   4  -5   3       59.11       64.84      1.44 o 
   5  -5   3        6.61       11.47      0.62 o 
   6  -5   3       60.37       60.63      2.13 o 
   7  -5   3       43.34       42.67      1.45 o 
   8  -5   3       78.69       73.90      2.04 o 
   9  -5   3        1.36        1.92      0.62 o 
  -7  -4   3       77.52       74.84      3.23 o 
  -6  -4   3        6.17        5.96      1.10 o 
  -5  -4   3        7.98        7.54      0.77 o 
  -4  -4   3        9.00       10.74      0.62 o 
  -3  -4   3       93.42      102.10      2.62 o 
  -2  -4   3       21.38       31.43      0.69 o 
  -1  -4   3      216.68      238.95      2.85 o 
   0  -4   3       47.33       44.47      0.76 o 
   1  -4   3        0.11        0.83      0.41 o 
   2  -4   3      137.10      135.69      1.89 o 
   3  -4   3      877.57      924.65     10.93 o 
   4  -4   3      750.66      789.92      8.73 o 
   5  -4   3      701.83      678.91      7.66 o 
   6  -4   3      334.13      317.00      4.05 o 
   7  -4   3       44.81       43.73      1.87 o 
   8  -4   3        7.34        5.95      1.16 o 
   9  -4   3      123.72      134.69      4.52 o 
  -8  -3   3        4.61        4.01      1.16 o 
  -7  -3   3       33.86       30.76      2.07 o 
  -6  -3   3        1.29        1.37      0.65 o 
  -5  -3   3      163.82      173.35      2.59 o 
  -4  -3   3     3246.24     3082.98     35.70 o 
  -3  -3   3      635.34      661.90      7.59 o 
  -2  -3   3     2917.60     3151.18     39.05 o 
  -1  -3   3     3945.49     4070.97     37.12 o 
   0  -3   3      209.10      252.29      2.99 o 
   1  -3   3      575.94      608.18      5.77 o 
   2  -3   3       59.71       62.29      1.40 o 
   3  -3   3      265.97      261.52      3.18 o 
   4  -3   3      495.09      459.58      5.30 o 
   5  -3   3      429.41      446.33      4.54 o 
   6  -3   3      231.72      229.01      2.68 o 
   7  -3   3        0.86        0.96      0.78 o 
   8  -3   3       40.56       36.58      2.20 o 
   9  -3   3       37.49       36.45      2.46 o 
  -8  -2   3       12.35       11.25      1.55 o 
  -7  -2   3      129.22      131.77      2.83 o 
  -6  -2   3      267.15      250.84      3.43 o 
  -5  -2   3       60.51       57.08      1.05 o 
  -4  -2   3        1.15        1.26      0.61 o 
  -3  -2   3       20.10       16.88      0.99 o 
  -2  -2   3      614.09      714.90      9.40 o 
  -1  -2   3      587.03      630.76      5.86 o 
   0  -2   3      530.27      577.59      6.27 o 
   1  -2   3      230.64      237.88      3.94 o 
   2  -2   3       16.27        6.82      0.33 o 
   3  -2   3     1711.93     1740.67     14.18 o 
   4  -2   3        1.36        0.48      0.22 o 
   5  -2   3       70.34       68.63      1.13 o 
   6  -2   3       17.34       14.78      0.63 o 
   7  -2   3       20.31       22.48      1.55 o 
   8  -2   3       22.53       20.81      1.81 o 
   9  -2   3       44.03       40.59      2.59 o 
  -8  -1   3       30.93       29.63      1.30 o 
  -7  -1   3      160.39      149.64      2.96 o 
  -6  -1   3      101.89      101.97      1.76 o 
  -5  -1   3        3.82        3.88      0.34 o 
  -4  -1   3     1879.82     1826.71     16.64 o 
  -3  -1   3     1270.10     1299.49     11.89 o 
  -2  -1   3       63.41       75.96      0.92 o 
  -1  -1   3     2690.15     2798.68     29.42 o 
   0  -1   3     1847.13     1851.30     68.25 o 
   1  -1   3     1684.77     1660.88     13.41 o 
   2  -1   3     1049.23     1196.15     10.07 o 
   3  -1   3        4.06        3.93      0.42 o 
   4  -1   3       21.52       17.47      0.48 o 
   5  -1   3      139.23      148.25      1.92 o 
   6  -1   3      164.53      169.80      2.54 o 
   7  -1   3        8.10        8.27      0.70 o 
   8  -1   3        1.34        2.13      0.64 o 
  -8   0   3       27.49       28.44      1.36 o 
  -7   0   3       35.18       32.06      1.21 o 
  -6   0   3      551.87      525.07      7.49 o 
  -5   0   3      237.99      249.24      2.84 o 
  -4   0   3      161.53      152.76      1.39 o 
  -3   0   3      616.21      646.74      6.93 o 
  -2   0   3     1209.25     1254.58     16.46 o 
  -1   0   3      191.77      221.22      2.50 o 
   0   0   3     3915.80     4084.15     35.19 o 
   1   0   3     2672.93     2749.55     22.48 o 
   2   0   3     1530.76     1672.84     12.40 o 
   3   0   3     2039.05     2082.46     16.92 o 
   4   0   3       57.28       57.46      0.97 o 
   5   0   3        1.00        1.64      0.37 o 
   6   0   3      232.28      220.31      3.13 o 
   7   0   3       49.21       47.32      1.32 o 
   8   0   3       52.87       51.08      1.87 o 
  -9   1   3       48.94       54.73      2.52 o 
  -8   1   3        5.38        6.61      1.03 o 
  -7   1   3      227.64      210.38      4.59 o 
  -6   1   3      172.76      162.98      2.34 o 
  -5   1   3        1.96        2.62      0.21 o 
  -4   1   3       37.13       49.36      1.02 o 
  -3   1   3        0.06        0.72      0.26 o 
  -2   1   3     1428.93     1468.34     10.79 o 
  -1   1   3     2434.67     2614.13     31.64 o 
   0   1   3      966.49     1019.89      9.19 o 
   1   1   3    13131.08    12529.81    203.77 o 
   2   1   3     2617.81     2597.89     21.01 o 
   3   1   3      441.09      431.50      3.85 o 
   4   1   3      207.62      196.69      2.07 o 
   5   1   3       25.83       29.09      0.92 o 
   6   1   3        3.43        1.46      0.45 o 
   7   1   3        7.79        9.92      0.80 o 
   8   1   3       28.77       25.62      1.94 o 
  -9   2   3        4.19        4.86      0.56 o 
  -8   2   3        1.29        1.77      0.45 o 
  -7   2   3       74.72       64.00      1.46 o 
  -6   2   3       28.42       27.02      0.78 o 
  -5   2   3       39.73       35.70      0.69 o 
  -4   2   3      224.21      218.90      2.75 o 
  -3   2   3     2199.72     2281.51     23.72 o 
  -2   2   3      968.36      954.69     12.61 o 
  -1   2   3     1069.71     1130.99     12.04 o 
   0   2   3       76.91       76.14      1.03 o 
   1   2   3       41.03       53.88      0.74 o 
   2   2   3     2181.99     2200.85     19.85 o 
   3   2   3        3.81        0.97      0.22 o 
   4   2   3       12.36       10.60      0.60 o 
   5   2   3       54.05       67.09      1.42 o 
   6   2   3       92.03       82.35      1.74 o 
   7   2   3       64.73       67.15      1.67 o 
   8   2   3       22.36       23.91      1.46 o 
  -9   3   3       28.16       29.60      2.20 o 
  -8   3   3        0.76        1.55      0.78 o 
  -7   3   3      406.81      394.11      5.94 o 
  -6   3   3      151.25      144.03      3.55 o 
  -5   3   3       90.02       76.00      1.64 o 
  -4   3   3        4.41        1.21      0.29 o 
  -3   3   3      629.71      693.82      7.52 o 
  -2   3   3      511.22      568.16      8.01 o 
  -1   3   3      289.74      313.57      5.95 o 
   0   3   3      124.98      127.29      1.61 o 
   1   3   3      537.42      592.93      5.49 o 
   2   3   3     1832.11     1967.50     17.83 o 
   3   3   3      519.21      530.22      5.26 o 
   4   3   3      218.28      189.94      2.73 o 
   5   3   3        0.05        0.34      0.41 o 
   6   3   3       11.76       13.40      0.84 o 
   7   3   3        8.86        7.32      0.75 o 
  -9   4   3       18.38       20.94      1.81 o 
  -8   4   3       65.92       61.78      2.59 o 
  -7   4   3      266.71      245.80      4.11 o 
  -6   4   3       45.97       44.43      1.36 o 
  -5   4   3      794.26      771.73     10.37 o 
  -4   4   3       31.69       26.10      1.42 o 
  -3   4   3     1715.35     1905.32     24.07 o 
  -2   4   3      339.42      347.18      3.73 o 
  -1   4   3      281.71      330.51      3.90 o 
   0   4   3      273.84      278.81      3.25 o 
   1   4   3      723.00      782.18      6.48 o 
   2   4   3     1069.78     1136.73     11.59 o 
   3   4   3      610.60      620.07      6.14 o 
   4   4   3      417.13      415.61      6.08 o 
   5   4   3       44.62       53.26      1.37 o 
   6   4   3      217.75      217.10      3.38 o 
   7   4   3      246.78      246.54      3.86 o 
  -9   5   3        0.37       -0.78      0.78 o 
  -8   5   3       50.03       49.78      1.69 o 
  -7   5   3        3.09        2.88      0.65 o 
  -6   5   3      230.13      218.09      3.64 o 
  -5   5   3      174.60      175.61      2.94 o 
  -4   5   3      157.68      131.60      2.30 o 
  -3   5   3       25.36       26.04      0.76 o 
  -2   5   3       24.78       15.18      0.56 o 
  -1   5   3       48.12       53.59      1.12 o 
   0   5   3      293.79      297.01      3.53 o 
   1   5   3       15.62       14.48      0.39 o 
   2   5   3       78.18       69.86      1.55 o 
   3   5   3       18.72       25.04      0.84 o 
   4   5   3       26.87       24.87      0.96 o 
   5   5   3      142.83      143.70      2.51 o 
   6   5   3      129.04      130.78      3.15 o 
  -9   6   3        7.65        9.82      1.29 o 
  -8   6   3       14.96       14.93      1.16 o 
  -7   6   3      352.10      328.23      5.29 o 
  -6   6   3        1.34        1.32      0.45 o 
  -5   6   3      740.77      745.96     10.18 o 
  -4   6   3      367.55      385.94      5.59 o 
  -3   6   3      172.00      195.79      3.07 o 
  -2   6   3      689.49      692.61      9.26 o 
  -1   6   3      293.17      295.71      4.38 o 
   0   6   3       18.41       14.16      0.90 o 
   1   6   3       19.99       20.28      0.54 o 
   2   6   3       61.65       57.67      1.45 o 
   3   6   3       45.83       51.57      1.51 o 
   4   6   3       13.51       13.53      1.49 o 
   5   6   3      180.25      168.80      4.01 o 
   6   6   3        0.80        0.84      0.73 o 
  -8   7   3        0.04        0.50      0.65 o 
  -7   7   3      222.36      228.29      4.05 o 
  -6   7   3      715.33      703.07      9.94 o 
  -5   7   3      146.81      148.35      2.73 o 
  -4   7   3       91.50       81.25      1.77 o 
  -3   7   3      327.39      296.91      6.79 o 
  -2   7   3        1.08        3.16      0.71 o 
  -1   7   3        5.80        5.10      0.53 o 
   0   7   3      311.39      324.37      6.01 o 
   1   7   3        2.44        3.29      0.36 o 
   2   7   3        7.26        8.11      0.71 o 
   3   7   3        1.89        2.20      0.78 o 
   4   7   3       23.04       24.33      1.32 o 
   5   7   3       10.52       16.01      1.23 o 
  -8   8   3      329.65      335.83      5.74 o 
  -7   8   3       51.09       59.08      1.83 o 
  -6   8   3        0.54        1.18      0.55 o 
  -5   8   3        2.31        5.38      0.65 o 
  -4   8   3       93.79      104.74      2.24 o 
  -3   8   3      223.00      187.01      7.76 o 
  -2   8   3       53.02       51.96      1.43 o 
  -1   8   3      107.76      109.35      2.23 o 
   0   8   3     2057.57     1990.33     25.68 o 
   1   8   3       94.33       91.51      1.44 o 
   2   8   3       15.54       16.37      0.93 o 
   3   8   3      286.32      276.61      6.85 o 
   4   8   3        2.74        2.76      0.77 o 
  -7   9   3       10.37       13.26      1.05 o 
  -6   9   3       99.19      101.20      2.42 o 
  -5   9   3      111.75      118.40      2.55 o 
  -4   9   3       83.66       92.76      2.14 o 
  -3   9   3        5.94        5.79      0.97 o 
  -2   9   3       62.75       57.43      2.07 o 
  -1   9   3       60.27       58.47      1.64 o 
   0   9   3       50.24       47.95      2.20 o 
   1   9   3       21.66       19.07      0.60 o 
   2   9   3        2.42        2.63      0.53 o 
   3   9   3      172.00      165.58      5.04 o 
  -7  10   3      114.73      131.88      4.85 o 
  -6  10   3        6.33        8.72      0.93 o 
  -5  10   3       10.18       10.35      0.93 o 
  -4  10   3       29.09       32.70      1.33 o 
  -3  10   3        5.04        5.50      0.71 o 
  -2  10   3      140.23      132.92      2.78 o 
  -1  10   3      117.61      113.56      2.55 o 
   0  10   3      141.84      135.72      4.01 o 
   1  10   3      380.79      389.71      8.79 o 
   2  10   3      198.02      197.96      2.73 o 
  -6  11   3       16.70       17.19      2.07 o 
  -5  11   3       73.08       78.44      2.24 o 
  -4  11   3       38.15       38.80      1.55 o 
  -3  11   3      234.24      245.51      4.42 o 
  -2  11   3        0.27        0.15      0.65 o 
  -1  11   3        0.86        1.29      0.78 o 
   0  11   3        4.94        4.27      1.03 o 
  -3  12   3        0.81        0.65      0.78 o 
   1 -12   4        6.95        7.79      0.86 o 
   2 -12   4      158.09      159.33      3.31 o 
   3 -12   4       37.44       39.19      2.52 o 
   4 -12   4        6.11        8.60      1.62 o 
  -1 -11   4       12.84       13.31      1.68 o 
   0 -11   4       47.82       54.29      2.84 o 
   1 -11   4      195.53      188.97      5.30 o 
   2 -11   4       47.00       40.73      1.49 o 
   3 -11   4       50.32       50.65      6.08 o 
   4 -11   4       13.89       13.43      0.93 o 
   5 -11   4       78.77       82.44      1.70 o 
   6 -11   4       75.57       76.34      1.82 o 
  -2 -10   4       80.33       78.72      3.23 o 
  -1 -10   4       49.29       41.62      2.33 o 
   0 -10   4        1.64        2.33      0.90 o 
   1 -10   4       98.06      105.61      2.46 o 
   2 -10   4        0.64        1.46      0.50 o 
   3 -10   4       66.46       66.69      1.82 o 
   4 -10   4       82.41       81.43      2.04 o 
   5 -10   4        0.33        0.44      0.43 o 
   6 -10   4       96.97       93.84      1.77 o 
   7 -10   4        2.64        4.12      0.55 o 
  -4  -9   4      291.32      322.10      5.71 o 
  -3  -9   4      115.32      113.60      2.79 o 
  -2  -9   4       89.86       90.13      2.33 o 
  -1  -9   4        4.02        2.44      0.59 o 
   0  -9   4        3.75        4.28      0.64 o 
   1  -9   4      207.09      192.98      2.83 o 
   2  -9   4      112.06      110.18      2.39 o 
   3  -9   4      153.80      137.90      2.74 o 
   4  -9   4      290.65      257.74      5.95 o 
   5  -9   4       15.22       14.41      1.81 o 
   6  -9   4      377.26      359.30      5.71 o 
   7  -9   4       76.95       84.87      2.11 o 
  -4  -8   4       18.17       18.33      1.23 o 
  -3  -8   4        0.04        0.32      0.58 o 
  -2  -8   4       81.11       68.89      1.92 o 
  -1  -8   4      316.62      313.01      6.79 o 
   0  -8   4       91.24       89.75      2.05 o 
   1  -8   4        9.38       11.53      0.67 o 
   2  -8   4      102.19      104.08      1.79 o 
   3  -8   4       27.93       25.78      0.84 o 
   4  -8   4      711.04      662.26      7.71 o 
   5  -8   4      444.14      412.79      5.17 o 
   6  -8   4       24.38       21.37      0.91 o 
   7  -8   4        0.08        0.27      0.50 o 
   8  -8   4       10.17       10.81      0.93 o 
  -5  -7   4       52.06       56.66      1.96 o 
  -4  -7   4        8.55       10.25      0.96 o 
  -3  -7   4      154.71      153.17      3.11 o 
  -2  -7   4      412.40      397.64      8.14 o 
  -1  -7   4      399.31      418.12      6.26 o 
   0  -7   4      169.16      160.02      3.55 o 
   1  -7   4      138.51      128.08      2.22 o 
   2  -7   4       31.48       31.88      1.23 o 
   3  -7   4       34.86       29.64      0.79 o 
   4  -7   4       54.96       50.00      1.19 o 
   5  -7   4        0.03        0.26      0.37 o 
   6  -7   4       10.24        8.59      0.69 o 
   7  -7   4       77.67       75.71      2.97 o 
   8  -7   4      113.45      113.90      4.91 o 
  -6  -6   4       38.96       53.38      2.84 o 
  -5  -6   4       95.96      103.09      2.51 o 
  -4  -6   4       41.70       39.94      1.62 o 
  -3  -6   4      491.62      456.80      7.88 o 
  -2  -6   4      338.22      340.14      5.21 o 
  -1  -6   4       36.60       33.44      1.14 o 
   0  -6   4      220.55      197.22      3.24 o 
   1  -6   4      211.21      212.95      2.44 o 
   2  -6   4       44.25       52.33      0.98 o 
   3  -6   4       51.19       50.39      1.25 o 
   4  -6   4       54.57       45.25      0.92 o 
   5  -6   4      715.63      681.04      7.84 o 
   6  -6   4      168.57      155.18      3.19 o 
   7  -6   4      162.49      148.96      2.46 o 
   8  -6   4      247.77      249.56      4.65 o 
  -7  -5   4       16.29       14.35      1.81 o 
  -6  -5   4       87.15       87.25      3.36 o 
  -5  -5   4       80.06       78.48      4.59 o 
  -4  -5   4       14.81       13.83      0.96 o 
  -3  -5   4       93.83       79.51      1.87 o 
  -2  -5   4       11.21       15.13      0.67 o 
  -1  -5   4        5.46        3.29      0.53 o 
   0  -5   4      218.69      198.04      2.24 o 
   1  -5   4      380.98      393.58      4.05 o 
   2  -5   4      116.89      138.39      2.01 o 
   3  -5   4       42.92       63.11      1.05 o 
   4  -5   4      437.28      414.30      7.70 o 
   5  -5   4      287.72      286.79      3.73 o 
   6  -5   4        1.35        1.54      0.39 o 
   7  -5   4      110.79      110.14      2.77 o 
   8  -5   4      488.76      475.92     10.60 o 
  -7  -4   4        1.25        2.33      1.03 o 
  -6  -4   4        6.24        4.91      1.16 o 
  -5  -4   4       40.94       34.91      2.07 o 
  -4  -4   4       26.52       26.69      0.92 o 
  -3  -4   4        9.11       11.98      0.62 o 
  -2  -4   4      786.21      812.31     18.69 o 
  -1  -4   4       33.29       47.86      0.84 o 
   0  -4   4       23.48       32.90      0.61 o 
   1  -4   4      326.71      312.65      3.23 o 
   2  -4   4     1547.62     1685.32     32.84 o 
   3  -4   4      134.47      173.97      2.05 o 
   4  -4   4      618.32      588.92      6.74 o 
   5  -4   4        6.10        4.74      0.45 o 
   6  -4   4        3.21        3.81      0.47 o 
   7  -4   4     1151.23     1127.08     15.40 o 
   8  -4   4      149.85      140.76      4.52 o 
   9  -4   4        0.25        0.39      1.03 o 
  -7  -3   4       29.32       29.99      2.20 o 
  -6  -3   4        0.52        1.26      0.50 o 
  -5  -3   4     1809.12     1769.78     16.43 o 
  -4  -3   4      336.77      352.34      4.30 o 
  -3  -3   4        1.12        2.01      0.32 o 
  -2  -3   4      334.30      400.04      4.75 o 
  -1  -3   4       51.40       58.25      0.89 o 
   0  -3   4      427.55      477.51      5.37 o 
   1  -3   4        0.23        2.29      0.34 o 
   2  -3   4     1649.96     1690.00     17.61 o 
   3  -3   4     2099.34     2218.00     20.27 o 
   4  -3   4       88.97       90.13      1.29 o 
   5  -3   4      565.87      546.66      5.51 o 
   6  -3   4        4.54        4.45      0.63 o 
   7  -3   4        0.87        0.28      0.39 o 
   8  -3   4        1.05        1.68      1.03 o 
   9  -3   4       45.03       44.72      2.71 o 
  -8  -2   4       39.06       45.20      1.67 o 
  -7  -2   4       37.83       38.47      1.49 o 
  -6  -2   4        0.18        0.37      0.40 o 
  -5  -2   4     1421.35     1396.25     20.02 o 
  -4  -2   4      132.42      135.90      2.46 o 
  -3  -2   4      126.83      130.11      1.53 o 
  -2  -2   4     2311.14     2445.03     25.27 o 
  -1  -2   4        0.41       -0.22      0.22 o 
   0  -2   4       43.91       41.66      0.96 o 
   1  -2   4        0.05        0.34      0.22 o 
   2  -2   4     1475.91     1629.10     13.28 o 
   3  -2   4       45.84       50.18      1.96 o 
   4  -2   4       14.77       11.32      0.86 o 
   5  -2   4        2.16        3.65      0.39 o 
   6  -2   4        0.43        1.74      1.26 o 
   7  -2   4      157.20      155.51      2.54 o 
   8  -2   4      281.57      275.88      4.89 o 
  -8  -1   4        0.32       -0.31      0.43 o 
  -7  -1   4      328.61      310.40      6.33 o 
  -6  -1   4      769.85      704.25      9.82 o 
  -5  -1   4        0.21        0.86      0.29 o 
  -4  -1   4      408.15      430.35      4.28 o 
  -3  -1   4      520.91      511.18      4.92 o 
  -2  -1   4       52.32       89.55      0.90 o 
  -1  -1   4      153.27      118.49      2.26 o 
   0  -1   4      173.69      189.54      2.74 o 
   1  -1   4     1368.71     1445.23     15.02 o 
   2  -1   4      183.48      177.74      1.80 o 
   3  -1   4     1058.88     1128.68     10.62 o 
   4  -1   4      727.10      716.71      6.22 o 
   5  -1   4       81.67       91.65      1.64 o 
   6  -1   4      137.38      150.60      2.39 o 
   7  -1   4       94.21      102.79      1.99 o 
   8  -1   4      262.74      264.08      5.30 o 
  -8   0   4       44.73       44.07      1.74 o 
  -7   0   4       16.13       17.34      1.29 o 
  -6   0   4      122.38      128.92      2.05 o 
  -5   0   4       76.25       84.23      1.88 o 
  -4   0   4      192.34      190.03      2.27 o 
  -3   0   4     1322.51     1353.92     10.05 o 
  -2   0   4      836.69      989.69      9.07 o 
  -1   0   4       66.35       71.35      1.40 o 
   0   0   4      789.45      800.30      7.28 o 
   1   0   4       62.84       84.79      1.03 o 
   2   0   4      322.49      337.12      2.73 o 
   3   0   4      691.42      700.31      5.42 o 
   4   0   4      155.79      149.69      1.68 o 
   5   0   4       92.70       91.43      1.64 o 
   6   0   4        3.67        2.96      0.47 o 
   7   0   4       50.46       54.57      1.47 o 
   8   0   4        3.05        3.82      0.82 o 
  -9   1   4       16.25       16.13      1.36 o 
  -8   1   4        7.31        8.76      0.67 o 
  -7   1   4      311.24      276.34      4.27 o 
  -6   1   4      259.17      249.98      5.49 o 
  -5   1   4       35.09       36.06      1.25 o 
  -4   1   4       74.16       72.99      1.21 o 
  -3   1   4      185.90      202.30      2.56 o 
  -2   1   4      989.88      984.02      8.08 o 
  -1   1   4     2110.69     2062.85     21.64 o 
   0   1   4      770.75      752.69      6.86 o 
   1   1   4       10.39        4.58      0.39 o 
   2   1   4        0.63        1.37      0.20 o 
   3   1   4      119.83      136.30      1.50 o 
   4   1   4      101.18      101.71      1.67 o 
   5   1   4      154.06      145.67      2.29 o 
   6   1   4      146.23      136.54      2.37 o 
   7   1   4      105.18      103.09      3.03 o 
   8   1   4      281.77      295.98      5.35 o 
  -9   2   4       23.15       18.61      1.81 o 
  -8   2   4       31.09       31.15      1.94 o 
  -7   2   4      318.13      287.98      6.59 o 
  -6   2   4      196.93      212.73      2.93 o 
  -5   2   4        0.06        0.04      0.33 o 
  -4   2   4        0.08        0.13      0.21 o 
  -3   2   4      486.41      526.92      5.26 o 
  -2   2   4      908.94      903.52      8.45 o 
  -1   2   4     3429.83     3310.59     30.41 o 
   0   2   4     1699.83     1679.59     13.53 o 
   1   2   4      195.28      213.94      1.95 o 
   2   2   4      110.55      125.84      1.51 o 
   3   2   4        0.25        0.78      0.25 o 
   4   2   4       49.15       53.79      1.19 o 
   5   2   4      747.14      728.43      8.36 o 
   6   2   4       84.42       88.60      2.48 o 
   7   2   4      350.19      352.50      4.88 o 
  -9   3   4      137.86      138.05      4.39 o 
  -8   3   4       45.36       45.37      2.20 o 
  -7   3   4       44.64       40.53      1.37 o 
  -6   3   4      112.12       92.46      1.84 o 
  -5   3   4        5.55        3.66      0.38 o 
  -4   3   4       65.94       62.22      1.10 o 
  -3   3   4      500.56      555.81      7.61 o 
  -2   3   4        6.69        4.59      0.93 o 
  -1   3   4       19.32       33.67      1.01 o 
   0   3   4      365.86      353.86      3.50 o 
   1   3   4       35.55       27.02      0.50 o 
   2   3   4        9.22       10.85      0.43 o 
   3   3   4        4.44        6.43      0.67 o 
   4   3   4        4.07        7.73      0.89 o 
   5   3   4      454.89      455.87      5.62 o 
   6   3   4     1216.57     1199.78     14.01 o 
   7   3   4      376.89      385.69      5.27 o 
  -9   4   4      136.91      154.59      4.65 o 
  -8   4   4       29.35       36.71      2.07 o 
  -7   4   4        0.48        0.43      0.50 o 
  -6   4   4      176.80      179.95      3.09 o 
  -5   4   4        2.17        1.48      0.58 o 
  -4   4   4      481.18      512.64      6.97 o 
  -3   4   4       20.82       25.59      1.42 o 
  -2   4   4      461.63      430.85      6.17 o 
  -1   4   4       77.87       55.44      0.91 o 
   0   4   4     2390.98     2505.86     25.97 o 
   1   4   4       22.76       35.13      0.53 o 
   2   4   4       57.15       46.64      0.97 o 
   3   4   4        0.19        0.23      0.27 o 
   4   4   4      308.58      276.34      3.73 o 
   5   4   4        1.59        0.78      0.45 o 
   6   4   4       19.51       21.43      1.32 o 
   7   4   4      156.62      151.14      3.52 o 
  -9   5   4        1.47        0.78      0.78 o 
  -8   5   4      155.58      157.92      3.20 o 
  -7   5   4      127.59      120.96      2.54 o 
  -6   5   4       12.98       12.11      1.94 o 
  -5   5   4      742.88      679.43      9.26 o 
  -4   5   4      466.66      450.66      6.27 o 
  -3   5   4     1020.50     1056.63     31.28 o 
  -2   5   4       74.12       56.27      1.10 o 
  -1   5   4        0.16        0.68      0.21 o 
   0   5   4       92.59      102.80      1.56 o 
   1   5   4      112.73      114.73      1.41 o 
   2   5   4       13.83       11.01      0.88 o 
   3   5   4      114.88      121.29      2.00 o 
   4   5   4       65.45       59.49      1.82 o 
   5   5   4      143.11      146.01      3.24 o 
   6   5   4      217.13      213.44      7.04 o 
  -8   6   4       59.50       71.22      2.04 o 
  -7   6   4      375.37      376.43      8.72 o 
  -6   6   4       27.47       27.71      1.15 o 
  -5   6   4      600.53      619.73      8.57 o 
  -4   6   4      341.17      306.00      4.53 o 
  -3   6   4      805.00      849.85     29.28 o 
  -2   6   4       27.08       25.92      0.78 o 
  -1   6   4        3.04        1.77      0.58 o 
   0   6   4      345.40      345.47      4.15 o 
   1   6   4        2.80        3.35      0.28 o 
   2   6   4      236.89      218.64      3.51 o 
   3   6   4       33.57       28.33      0.95 o 
   4   6   4       53.71       49.90      1.78 o 
   5   6   4      194.43      199.54      4.11 o 
  -8   7   4      129.74      136.20      3.04 o 
  -7   7   4       39.91       32.91      1.36 o 
  -6   7   4       14.39       11.84      0.86 o 
  -5   7   4       12.65       20.00      0.96 o 
  -4   7   4       63.41       55.64      1.39 o 
  -3   7   4      284.21      270.25      7.11 o 
  -2   7   4       79.72       80.62      2.78 o 
  -1   7   4       69.40       72.17      1.61 o 
   0   7   4        0.75        0.96      0.52 o 
   1   7   4      464.61      461.41      8.02 o 
   2   7   4        2.72        3.43      0.50 o 
   3   7   4      138.58      142.54      2.39 o 
   4   7   4      110.65      107.98      2.74 o 
   5   7   4        7.47        8.80      1.05 o 
  -8   8   4        9.66        8.44      0.93 o 
  -7   8   4       33.13       29.99      1.36 o 
  -6   8   4       68.91       64.00      1.77 o 
  -5   8   4       33.39       28.91      1.17 o 
  -4   8   4      410.69      364.47      5.54 o 
  -3   8   4      870.35      856.03     14.22 o 
  -2   8   4      173.31      177.05      5.88 o 
  -1   8   4        9.48        8.84      0.71 o 
   0   8   4      227.94      225.00      3.74 o 
   1   8   4       19.41       20.55      1.55 o 
   2   8   4      156.95      156.66      6.46 o 
   3   8   4       47.76       45.99      1.46 o 
   4   8   4        0.43       -0.13      0.59 o 
  -7   9   4        0.39        0.52      1.16 o 
  -6   9   4       23.30       20.03      1.94 o 
  -5   9   4       66.58       77.55      3.36 o 
  -4   9   4      192.56      187.81      3.38 o 
  -3   9   4        1.65        0.61      0.45 o 
  -2   9   4        5.44        6.53      0.68 o 
  -1   9   4        4.62        3.18      0.78 o 
   0   9   4      122.80      125.90      3.62 o 
   1   9   4      406.85      415.69      9.05 o 
   2   9   4       28.70       29.21      1.04 o 
   3   9   4        4.13        3.46      0.55 o 
  -6  10   4       97.37      103.92      4.14 o 
  -5  10   4       37.82       32.70      2.46 o 
  -4  10   4       97.93      101.60      3.75 o 
  -3  10   4        9.26        8.14      0.81 o 
  -2  10   4       34.25       32.15      1.30 o 
  -1  10   4      225.62      226.75      4.78 o 
   0  10   4      154.89      156.79      4.39 o 
   1  10   4        2.26        2.71      0.90 o 
   2  10   4        2.41        4.14      1.16 o 
  -5  11   4        0.06        1.03      1.16 o 
  -4  11   4        0.17        0.26      1.03 o 
  -3  11   4        7.39        5.59      1.42 o 
  -2  11   4       10.35       11.12      0.99 o 
  -1  11   4      117.71      124.60      3.88 o 
   0  11   4        8.68       10.34      1.29 o 
   2 -12   5       78.96       78.46      3.36 o 
   3 -12   5       87.28       90.90      2.36 o 
  -1 -11   5       15.44       17.58      1.81 o 
   0 -11   5       43.74       49.25      2.71 o 
   1 -11   5        0.73        0.52      0.78 o 
   2 -11   5       37.13       38.65      2.33 o 
   3 -11   5      128.99      135.42      3.43 o 
   4 -11   5       15.74       15.97      1.09 o 
   5 -11   5      292.54      298.63      5.06 o 
  -2 -10   5        0.63        0.26      0.90 o 
  -1 -10   5        2.06        2.01      0.90 o 
   0 -10   5      345.53      369.28      6.08 o 
   1 -10   5      157.89      151.10      4.52 o 
   2 -10   5        1.73        2.46      0.90 o 
   3 -10   5      230.27      222.28      4.02 o 
   4 -10   5       29.88       33.82      1.62 o 
   5 -10   5       12.56       15.21      1.02 o 
   6 -10   5        6.32        9.57      2.13 o 
  -3  -9   5       67.03       58.58      2.01 o 
  -2  -9   5       32.37       38.02      4.20 o 
  -1  -9   5        0.40        1.10      0.55 o 
   0  -9   5      361.02      356.25      5.71 o 
   1  -9   5        8.10       11.56      0.91 o 
   2  -9   5       38.93       34.12      1.32 o 
   3  -9   5       30.94       34.42      1.07 o 
   4  -9   5       61.58       62.34      1.78 o 
   5  -9   5       25.46       22.42      0.99 o 
   6  -9   5       11.33       12.82      0.95 o 
   7  -9   5       67.93       74.70      2.46 o 
  -4  -8   5      117.58      127.40      3.02 o 
  -3  -8   5       74.04       77.79      2.19 o 
  -2  -8   5       22.97       22.04      1.19 o 
  -1  -8   5      191.55      173.07      3.29 o 
   0  -8   5      672.56      655.19      9.28 o 
   1  -8   5     1088.77     1041.90     14.03 o 
   2  -8   5     1772.33     1745.77     22.84 o 
   3  -8   5      603.01      553.14      5.70 o 
   4  -8   5      101.99       93.22      1.79 o 
   5  -8   5        0.03       -0.08      0.34 o 
   6  -8   5        6.63        5.77      0.93 o 
   7  -8   5        1.67        2.08      0.48 o 
   8  -8   5       49.38       55.48      3.36 o 
  -5  -7   5      126.24      146.65      3.24 o 
  -4  -7   5       10.88        7.69      0.86 o 
  -3  -7   5        1.21        0.84      0.58 o 
  -2  -7   5        0.58        0.45      0.46 o 
  -1  -7   5      390.30      408.67      6.12 o 
   0  -7   5      159.24      155.14      3.81 o 
   1  -7   5      215.21      211.06      2.91 o 
   2  -7   5       25.84       28.54      0.93 o 
   3  -7   5       48.23       45.07      1.82 o 
   4  -7   5        5.95        6.74      0.60 o 
   5  -7   5        4.32        6.09      0.57 o 
   6  -7   5        5.41        4.25      0.54 o 
   7  -7   5      144.72      140.25      3.06 o 
   8  -7   5      154.53      153.17      4.91 o 
  -6  -6   5        0.42        0.39      0.90 o 
  -5  -6   5      261.37      260.04      4.66 o 
  -4  -6   5        9.95        8.60      1.29 o 
  -3  -6   5       65.90       63.75      1.87 o 
  -2  -6   5        4.46        0.84      0.46 o 
  -1  -6   5      552.08      518.60      7.40 o 
   0  -6   5        1.45        1.22      0.65 o 
   1  -6   5       76.84       71.75      1.62 o 
   2  -6   5     1419.29     1333.27     14.45 o 
   3  -6   5      160.99      162.25      2.41 o 
   4  -6   5       42.72       51.21      1.29 o 
   5  -6   5       45.77       41.60      1.14 o 
   6  -6   5      144.24      132.82      2.83 o 
   7  -6   5       52.34       48.61      3.36 o 
   8  -6   5       19.42       21.20      1.94 o 
  -6  -5   5        0.05        0.65      0.90 o 
  -5  -5   5        7.60       10.24      1.68 o 
  -4  -5   5      247.19      241.31      4.07 o 
  -3  -5   5        2.66        5.86      0.49 o 
  -2  -5   5       25.95       19.91      0.75 o 
  -1  -5   5        5.79        7.38      0.47 o 
   0  -5   5     1090.77     1121.71     12.92 o 
   1  -5   5      479.68      466.71      4.75 o 
   2  -5   5      259.10      264.25      3.55 o 
   3  -5   5        6.75        8.80      0.76 o 
   4  -5   5        6.55       10.93      0.75 o 
   5  -5   5      118.97      127.93      2.11 o 
   6  -5   5       61.66       63.43      1.78 o 
   7  -5   5       66.18       70.39      2.00 o 
   8  -5   5      245.21      234.47      6.33 o 
  -7  -4   5      103.64      112.32      4.14 o 
  -6  -4   5        1.11        0.52      0.78 o 
  -5  -4   5      108.48      104.99      1.66 o 
  -4  -4   5       57.57       55.63      1.24 o 
  -3  -4   5        0.08        0.03      0.27 o 
  -2  -4   5      949.67      983.86     12.24 o 
  -1  -4   5     1253.64     1324.47     17.28 o 
   0  -4   5      318.83      353.37      5.12 o 
   1  -4   5       16.86       23.27      0.82 o 
   2  -4   5      462.50      524.51      9.62 o 
   3  -4   5      143.98      129.88      3.75 o 
   4  -4   5     2040.97     2066.36     21.98 o 
   5  -4   5      837.51      827.75     11.42 o 
   6  -4   5      134.14      117.96      2.51 o 
   7  -4   5      443.74      430.77      6.72 o 
   8  -4   5       12.54       11.37      1.55 o 
  -7  -3   5      140.19      142.14      3.00 o 
  -6  -3   5       80.69       86.17      2.13 o 
  -5  -3   5        1.73        1.49      0.35 o 
  -4  -3   5      372.62      353.64      4.57 o 
  -3  -3   5        5.86        5.48      0.39 o 
  -2  -3   5      287.38      284.05      3.46 o 
  -1  -3   5      311.34      303.07      4.38 o 
   0  -3   5      211.83      217.92      3.29 o 
   1  -3   5       20.39       16.79      0.68 o 
   2  -3   5      598.70      651.91     11.69 o 
   3  -3   5      257.77      251.69      2.78 o 
   4  -3   5      211.63      222.52      2.57 o 
   5  -3   5       25.47       19.85      1.05 o 
   6  -3   5        4.72        3.70      0.53 o 
   7  -3   5       87.08       81.64      1.74 o 
   8  -3   5        0.04        0.27      0.71 o 
  -8  -2   5       97.36       98.43      2.42 o 
  -7  -2   5       12.22        9.28      1.10 o 
  -6  -2   5        1.77        1.59      0.50 o 
  -5  -2   5       64.01       66.48      1.36 o 
  -4  -2   5        7.05        9.99      0.47 o 
  -3  -2   5        9.92        4.92      0.32 o 
  -2  -2   5      197.45      196.01      2.26 o 
  -1  -2   5      847.60      887.26     14.61 o 
   0  -2   5       93.46       95.00      2.20 o 
   1  -2   5     1223.27     1389.08     14.70 o 
   2  -2   5      501.04      533.26      5.41 o 
   3  -2   5        1.06        2.20      0.94 o 
   4  -2   5       38.26       42.89      0.87 o 
   5  -2   5     1165.16     1148.53     12.53 o 
   6  -2   5        4.84        3.33      0.47 o 
   7  -2   5       22.29       24.11      1.02 o 
   8  -2   5       14.97       15.15      1.19 o 
  -8  -1   5        2.29        4.44      0.62 o 
  -7  -1   5       26.19       24.21      1.05 o 
  -6  -1   5       51.27       58.70      1.27 o 
  -5  -1   5      640.02      602.43      6.91 o 
  -4  -1   5      143.06      141.92      2.00 o 
  -3  -1   5       83.26       90.47      1.04 o 
  -2  -1   5      797.97      802.11      8.65 o 
  -1  -1   5        2.71        6.02      0.37 o 
   0  -1   5      166.49      147.05      2.23 o 
   1  -1   5      981.91      946.97     10.02 o 
   2  -1   5     2150.10     2404.24     19.45 o 
   3  -1   5     1595.07     1595.60     13.12 o 
   4  -1   5       76.83       71.04      1.37 o 
   5  -1   5       21.59       16.45      0.77 o 
   6  -1   5      114.92      101.37      2.28 o 
   7  -1   5       56.23       59.50      1.52 o 
   8  -1   5       65.92       71.02      2.91 o 
  -8   0   5       12.47       12.56      0.78 o 
  -7   0   5      211.92      207.07      3.48 o 
  -6   0   5      134.81      125.09      1.92 o 
  -5   0   5        2.57        1.15      0.27 o 
  -4   0   5      674.05      687.16      7.51 o 
  -3   0   5       82.18      113.82      1.63 o 
  -2   0   5      535.48      548.06      6.11 o 
  -1   0   5      447.24      464.20      6.44 o 
   0   0   5      109.36       95.93      1.12 o 
   1   0   5      644.16      638.95      5.99 o 
   2   0   5     3424.20     3671.11     29.87 o 
   3   0   5       55.45       59.04      0.75 o 
   4   0   5       48.05       43.82      1.07 o 
   5   0   5       91.33      106.76      1.87 o 
   6   0   5       46.42       41.91      1.24 o 
   7   0   5       35.25       36.12      1.48 o 
   8   0   5      113.99      113.29      2.83 o 
  -8   1   5       10.32        9.95      1.29 o 
  -7   1   5       11.80       15.51      1.42 o 
  -6   1   5      215.86      189.32      2.71 o 
  -5   1   5      370.11      332.64      4.10 o 
  -4   1   5     1435.08     1442.70     16.01 o 
  -3   1   5      362.31      339.30      3.35 o 
  -2   1   5      362.92      405.41      3.51 o 
  -1   1   5       85.90      105.86      1.58 o 
   0   1   5        4.52        0.78      0.46 o 
   1   1   5     2486.40     2430.84     21.92 o 
   2   1   5      376.91      367.40      3.27 o 
   3   1   5      182.63      176.65      1.88 o 
   4   1   5      109.21      115.45      1.99 o 
   5   1   5      136.97      139.76      2.26 o 
   6   1   5       17.59       20.83      0.97 o 
   7   1   5        3.60        3.86      0.88 o 
   8   1   5        9.04        8.16      1.10 o 
  -9   2   5       27.94       23.65      1.94 o 
  -8   2   5       12.64       16.03      1.55 o 
  -7   2   5      118.01      125.06      2.69 o 
  -6   2   5       32.02       36.95      1.06 o 
  -5   2   5       21.28       19.48      0.72 o 
  -4   2   5      137.74      150.09      2.09 o 
  -3   2   5      788.52      828.82      7.80 o 
  -2   2   5      352.28      377.78      3.81 o 
  -1   2   5      703.13      728.16      6.95 o 
   0   2   5      235.98      235.25      2.37 o 
   1   2   5      344.42      368.61      3.59 o 
   2   2   5     1741.39     1794.83     14.61 o 
   3   2   5      223.06      232.72      2.60 o 
   4   2   5        1.95        0.13      0.34 o 
   5   2   5        2.09        0.90      0.40 o 
   6   2   5        8.11        8.06      0.69 o 
   7   2   5        6.97        7.23      0.72 o 
  -9   3   5       11.54       12.15      1.55 o 
  -8   3   5       69.56       71.87      2.71 o 
  -7   3   5        1.00        1.79      0.50 o 
  -6   3   5       16.76       15.66      0.78 o 
  -5   3   5        6.56        9.23      0.55 o 
  -4   3   5        2.41        1.85      0.31 o 
  -3   3   5      340.00      326.93      3.43 o 
  -2   3   5      648.94      715.90      6.91 o 
  -1   3   5      233.01      246.87      2.70 o 
   0   3   5      562.32      571.40      5.47 o 
   1   3   5     1017.79     1020.76      9.33 o 
   2   3   5      556.43      544.85      6.72 o 
   3   3   5     1336.85     1307.67     12.17 o 
   4   3   5       22.85       18.55      0.81 o 
   5   3   5      270.49      261.73      3.74 o 
   6   3   5      854.37      862.60     10.05 o 
   7   3   5       50.61       49.38      1.92 o 
  -9   4   5      263.24      265.49      6.72 o 
  -8   4   5      152.47      151.62      4.27 o 
  -7   4   5        0.58        0.76      0.50 o 
  -6   4   5       97.63       94.05      1.99 o 
  -5   4   5       14.56       17.34      0.68 o 
  -4   4   5       17.43       17.44      1.09 o 
  -3   4   5      161.97      150.53      1.89 o 
  -2   4   5      154.34      171.34      3.01 o 
  -1   4   5      252.70      271.19      3.64 o 
   0   4   5      118.65      118.64      1.50 o 
   1   4   5      372.43      341.38      4.12 o 
   2   4   5      226.81      209.11      2.35 o 
   3   4   5      135.59      133.44      2.18 o 
   4   4   5       17.98       28.73      1.27 o 
   5   4   5       85.18       83.10      2.24 o 
   6   4   5       98.35      100.49      2.70 o 
  -8   5   5      265.43      281.81      4.79 o 
  -7   5   5       22.64       26.68      1.21 o 
  -6   5   5       24.05       26.33      1.05 o 
  -5   5   5       71.07       68.42      1.55 o 
  -4   5   5      405.27      402.01     11.76 o 
  -3   5   5       70.56       99.92      3.10 o 
  -2   5   5      101.87       98.41      2.15 o 
  -1   5   5     1006.89     1046.17     16.66 o 
   0   5   5       52.03       53.50      1.05 o 
   1   5   5       44.17       47.52      0.93 o 
   2   5   5        0.01        0.68      0.25 o 
   3   5   5      114.83      107.72      1.87 o 
   4   5   5      192.07      189.00      4.65 o 
   5   5   5       24.50       23.63      1.41 o 
   6   5   5      202.70      213.37      4.38 o 
  -8   6   5      472.19      472.57      7.30 o 
  -7   6   5      429.74      425.12      6.51 o 
  -6   6   5      187.20      188.90      3.29 o 
  -5   6   5       87.96       98.49      3.36 o 
  -4   6   5      141.80      143.73      4.14 o 
  -3   6   5       81.64       74.23      1.87 o 
  -2   6   5       21.93       27.34      0.78 o 
  -1   6   5     1113.34     1131.48     21.32 o 
   0   6   5      139.56      142.14      2.10 o 
   1   6   5       69.03       66.18      1.32 o 
   2   6   5       62.14       60.42      1.08 o 
   3   6   5      219.69      234.14      3.29 o 
   4   6   5        0.43        0.32      0.55 o 
   5   6   5        1.97        2.77      0.77 o 
  -8   7   5       15.64       12.67      1.68 o 
  -7   7   5      122.94      124.47      4.27 o 
  -6   7   5        1.94        1.03      0.90 o 
  -5   7   5        0.86        1.94      0.90 o 
  -4   7   5       34.94       31.80      1.94 o 
  -3   7   5        7.23        9.27      0.78 o 
  -2   7   5       20.44       21.22      1.87 o 
  -1   7   5      819.28      812.99     10.96 o 
   0   7   5      944.99      946.11     10.42 o 
   1   7   5      867.13      869.44     10.25 o 
   2   7   5      124.86      134.77      2.15 o 
   3   7   5       44.60       44.03      1.19 o 
   4   7   5      131.00      127.83      3.10 o 
  -8   8   5       42.52       43.56      2.84 o 
  -7   8   5       18.24       19.91      2.07 o 
  -6   8   5      647.94      620.56     13.44 o 
  -5   8   5      524.50      562.01     12.15 o 
  -4   8   5        0.44        0.90      0.90 o 
  -3   8   5       56.31       55.84      2.59 o 
  -2   8   5      214.55      212.51      3.53 o 
  -1   8   5      119.09      124.45      2.45 o 
   0   8   5      317.99      315.67      7.37 o 
   1   8   5       50.55       54.29      2.33 o 
   2   8   5       46.89       42.40      2.20 o 
   3   8   5      104.36      111.11      2.21 o 
   4   8   5       77.74       72.94      1.94 o 
  -7   9   5       52.75       56.48      3.10 o 
  -6   9   5      275.52      287.60      7.63 o 
  -5   9   5       17.98       21.46      2.07 o 
  -4   9   5        0.02        0.65      0.90 o 
  -3   9   5       42.01       36.19      2.20 o 
  -2   9   5      214.05      214.99      3.72 o 
  -1   9   5        0.49        1.09      0.50 o 
   0   9   5       22.44       23.91      1.55 o 
   1   9   5      777.37      801.78     15.90 o 
   2   9   5       72.10       72.38      2.97 o 
  -6  10   5       68.81       62.56      3.23 o 
  -5  10   5      104.60       94.74      3.88 o 
  -4  10   5       82.61       95.13      3.75 o 
  -3  10   5       41.61       43.95      2.59 o 
  -2  10   5        0.04        0.25      0.52 o 
  -1  10   5       87.61       90.36      2.23 o 
   0  10   5      101.22      104.31      3.49 o 
   1  10   5       58.74       58.68      2.71 o 
  -5  11   5       50.26       51.70      3.10 o 
  -4  11   5      104.23      101.47      4.01 o 
  -3  11   5       13.99       12.93      1.68 o 
  -2  11   5       27.06       32.44      1.68 o 
  -1  11   5      105.94      106.89      3.49 o 
   0 -11   6        0.79        0.00      0.78 o 
   1 -11   6       13.14       13.70      1.55 o 
   2 -11   6        4.96        5.56      1.16 o 
   3 -11   6      273.49      277.38      7.11 o 
   4 -11   6        0.57        1.29      0.90 o 
   5 -11   6      168.43      179.41      5.43 o 
  -2 -10   6       32.55       38.17      1.65 o 
  -1 -10   6       44.38       47.28      1.78 o 
   0 -10   6      114.23      121.14      2.79 o 
   1 -10   6       13.26       14.74      2.46 o 
   2 -10   6       15.65       12.28      1.42 o 
   3 -10   6        2.14        3.75      1.03 o 
   4 -10   6       31.08       29.60      2.07 o 
   5 -10   6       47.38       49.12      2.59 o 
   6 -10   6       46.88       52.69      1.92 o 
  -3  -9   6       40.62       45.08      1.78 o 
  -2  -9   6       90.61      105.23      2.65 o 
  -1  -9   6       13.87       14.33      1.05 o 
   0  -9   6      253.61      251.95      4.85 o 
   1  -9   6      184.49      188.87      6.40 o 
   2  -9   6       31.39       32.26      1.68 o 
   3  -9   6      190.70      186.59      3.52 o 
   4  -9   6      166.45      168.34      3.47 o 
   5  -9   6      116.43      120.96      2.88 o 
   6  -9   6        7.99        7.93      1.49 o 
   7  -9   6       75.89       79.96      2.38 o 
  -4  -8   6       65.93       70.09      3.94 o 
  -3  -8   6      132.28      136.94      3.94 o 
  -2  -8   6      480.59      447.82      6.95 o 
  -1  -8   6       89.23       86.60      2.19 o 
   0  -8   6       10.72        7.99      0.77 o 
   1  -8   6       84.15       79.32      1.96 o 
   2  -8   6       36.18       33.51      1.32 o 
   3  -8   6      232.48      241.70      4.29 o 
   4  -8   6       11.41       12.45      0.96 o 
   5  -8   6        8.28        7.86      1.10 o 
   6  -8   6      221.04      236.57      4.43 o 
   7  -8   6      195.53      208.34      4.16 o 
  -5  -7   6       15.07       22.36      2.07 o 
  -4  -7   6       65.84       68.48      2.05 o 
  -3  -7   6       24.94       21.85      1.94 o 
  -2  -7   6      111.63       88.74      2.15 o 
  -1  -7   6       17.66       17.05      1.01 o 
   0  -7   6      348.94      322.88      5.03 o 
   1  -7   6      606.53      598.66      7.01 o 
   2  -7   6      102.17       97.55      2.24 o 
   3  -7   6      641.24      609.91      8.86 o 
   4  -7   6      140.59      127.61      2.70 o 
   5  -7   6      147.57      141.51      2.97 o 
   6  -7   6       59.22       56.91      1.87 o 
   7  -7   6        0.77        1.81      0.64 o 
   8  -7   6       81.84       90.61      3.75 o 
  -6  -6   6      397.70      393.07      9.44 o 
  -5  -6   6      191.92      211.98      5.82 o 
  -4  -6   6       15.70       19.68      1.14 o 
  -3  -6   6       77.27       57.42      1.69 o 
  -2  -6   6      135.66      132.76      2.65 o 
  -1  -6   6      450.28      402.12      5.94 o 
   0  -6   6      396.20      389.28      5.76 o 
   1  -6   6       44.96       46.35      1.36 o 
   2  -6   6       88.66       85.15      1.96 o 
   3  -6   6      270.28      262.11      4.33 o 
   4  -6   6      263.98      259.34      6.59 o 
   5  -6   6       26.27       22.64      1.36 o 
   6  -6   6       82.57       92.00      2.28 o 
   7  -6   6        0.49        0.42      1.29 o 
   8  -6   6       24.93       31.93      2.33 o 
  -6  -5   6       12.34       12.28      1.55 o 
  -5  -5   6      125.64      119.43      4.01 o 
  -4  -5   6       71.75       65.88      1.87 o 
  -3  -5   6       31.57       34.73      1.33 o 
  -2  -5   6      320.74      324.55      4.08 o 
  -1  -5   6      579.06      544.92      6.27 o 
   0  -5   6       46.00       47.21      1.32 o 
   1  -5   6      358.86      348.38      4.73 o 
   2  -5   6      287.32      269.80      3.51 o 
   3  -5   6      162.89      153.24      2.31 o 
   4  -5   6        0.64        0.84      0.46 o 
   5  -5   6       11.94       10.23      0.82 o 
   6  -5   6      197.84      187.55      3.56 o 
   7  -5   6       24.89       22.72      1.27 o 
   8  -5   6       56.90       51.06      2.71 o 
  -7  -4   6       27.85       24.56      1.30 o 
  -6  -4   6      402.68      404.94      6.44 o 
  -5  -4   6      274.92      272.65      4.64 o 
  -4  -4   6      464.76      460.26      6.28 o 
  -3  -4   6       70.93       52.78      1.14 o 
  -2  -4   6       14.27       15.88      0.83 o 
  -1  -4   6        0.48        1.63      0.51 o 
   0  -4   6       36.59       28.03      0.96 o 
   1  -4   6       16.63       21.65      1.33 o 
   2  -4   6      596.90      635.32      7.19 o 
   3  -4   6        8.03        8.55      0.52 o 
   4  -4   6      374.13      385.69      5.85 o 
   5  -4   6       38.20       38.99      1.37 o 
   6  -4   6      127.88      136.00      4.52 o 
   7  -4   6        5.59        7.22      1.10 o 
   8  -4   6       28.18       28.69      2.20 o 
  -7  -3   6       23.54       26.18      1.24 o 
  -6  -3   6       35.45       34.98      1.30 o 
  -5  -3   6      200.26      188.27      2.81 o 
  -4  -3   6     1487.93     1457.94     19.46 o 
  -3  -3   6        6.36        6.09      0.58 o 
  -2  -3   6        0.96        1.03      0.31 o 
  -1  -3   6      183.66      193.87      3.01 o 
   0  -3   6      313.75      359.99      5.16 o 
   1  -3   6      150.43      172.63      2.31 o 
   2  -3   6       42.85       49.85      1.02 o 
   3  -3   6      428.52      419.45      4.33 o 
   4  -3   6      272.41      247.51      3.26 o 
   5  -3   6      164.44      147.13      2.34 o 
   6  -3   6      111.63      104.57      1.96 o 
   7  -3   6      143.15      141.98      3.12 o 
   8  -3   6      188.04      193.70      3.88 o 
  -8  -2   6        3.86        5.56      1.29 o 
  -7  -2   6       88.20       91.10      2.17 o 
  -6  -2   6       29.81       27.39      1.12 o 
  -5  -2   6       69.92       63.33      1.33 o 
  -4  -2   6      417.53      430.26      3.89 o 
  -3  -2   6     1455.35     1440.35     13.43 o 
  -2  -2   6       21.59       28.16      0.64 o 
  -1  -2   6      292.51      341.16      5.95 o 
   0  -2   6      120.07      118.96      2.00 o 
   1  -2   6      152.48      170.18      2.69 o 
   2  -2   6       48.72       47.79      1.05 o 
   3  -2   6      773.44      751.63      6.47 o 
   4  -2   6        5.33        6.83      0.57 o 
   5  -2   6      107.86       90.47      3.14 o 
   6  -2   6      464.38      485.18      5.98 o 
   7  -2   6      364.55      367.80      4.90 o 
   8  -2   6      113.39      114.00      2.88 o 
  -8  -1   6        3.30        5.29      0.97 o 
  -7  -1   6       72.63       72.39      1.70 o 
  -6  -1   6      114.96      108.35      2.52 o 
  -5  -1   6      189.67      181.05      4.18 o 
  -4  -1   6     1086.83     1068.73     11.66 o 
  -3  -1   6       49.39       42.50      0.72 o 
  -2  -1   6      512.33      542.43      5.98 o 
  -1  -1   6       56.15       67.86      1.21 o 
   0  -1   6        9.01       11.52      0.53 o 
   1  -1   6       64.14       45.87      0.85 o 
   2  -1   6       56.17       75.60      1.26 o 
   3  -1   6      437.75      443.97      4.04 o 
   4  -1   6      296.38      282.10      4.07 o 
   5  -1   6       78.19       80.37      1.59 o 
   6  -1   6      108.51      112.88      4.32 o 
   7  -1   6       28.91       28.02      1.12 o 
   8  -1   6        4.60        5.16      0.86 o 
  -8   0   6       38.95       35.29      2.20 o 
  -7   0   6        0.14        0.90      0.78 o 
  -6   0   6      254.45      226.55     10.92 o 
  -5   0   6      294.20      290.54      4.60 o 
  -4   0   6      318.68      299.50      3.75 o 
  -3   0   6      673.28      709.20      6.76 o 
  -2   0   6     1610.88     1612.00     21.15 o 
  -1   0   6      329.21      313.02      4.61 o 
   0   0   6       14.56       14.73      0.36 o 
   1   0   6     1119.65     1276.89     11.69 o 
   2   0   6       50.77       53.53      0.77 o 
   3   0   6        3.55        1.65      0.23 o 
   4   0   6      239.65      250.33      3.30 o 
   5   0   6      199.50      179.46      4.09 o 
   6   0   6       16.84       12.65      0.79 o 
   7   0   6       88.38       89.55      1.96 o 
   8   0   6      163.84      178.23      3.84 o 
  -8   1   6       36.95       41.23      2.33 o 
  -7   1   6      668.69      629.35     12.67 o 
  -6   1   6      254.28      261.31      4.38 o 
  -5   1   6      139.79      126.45      2.00 o 
  -4   1   6      380.20      373.74      3.88 o 
  -3   1   6        3.67        1.74      0.29 o 
  -2   1   6     2108.51     2256.85     20.46 o 
  -1   1   6      973.69     1049.13      9.58 o 
   0   1   6      397.51      433.71      4.89 o 
   1   1   6     1372.12     1447.90     13.19 o 
   2   1   6        8.80       14.66      0.44 o 
   3   1   6       86.34       77.64      1.00 o 
   4   1   6      731.71      745.32      8.40 o 
   5   1   6      179.86      191.20      2.86 o 
   6   1   6      169.94      186.29      3.02 o 
   7   1   6       39.14       39.54      1.68 o 
  -8   2   6        1.53        3.36      0.90 o 
  -7   2   6       95.80       88.60      2.23 o 
  -6   2   6        0.36        0.27      0.37 o 
  -5   2   6       85.70      103.07      1.75 o 
  -4   2   6      375.14      376.74      3.93 o 
  -3   2   6       50.94       56.11      0.75 o 
  -2   2   6       12.79       16.79      0.55 o 
  -1   2   6      633.44      618.68      8.54 o 
   0   2   6      365.81      352.46      4.06 o 
   1   2   6       71.34       57.89      0.79 o 
   2   2   6       76.33       81.69      1.00 o 
   3   2   6      417.50      424.21      4.34 o 
   4   2   6        6.21        8.85      0.59 o 
   5   2   6      224.49      230.45      3.30 o 
   6   2   6      259.50      269.70      3.90 o 
   7   2   6      120.35      115.16      3.23 o 
  -8   3   6        0.88        1.03      0.78 o 
  -7   3   6       77.68       74.70      1.63 o 
  -6   3   6      224.57      221.52      3.11 o 
  -5   3   6        0.06        0.23      0.31 o 
  -4   3   6      156.13      157.04      2.55 o 
  -3   3   6      101.73       93.68      1.34 o 
  -2   3   6      367.60      363.38      4.59 o 
  -1   3   6     1601.34     1625.47     15.07 o 
   0   3   6      982.98      991.01     10.68 o 
   1   3   6      329.87      337.37      4.07 o 
   2   3   6       68.40       76.79      1.21 o 
   3   3   6      271.68      270.07      3.00 o 
   4   3   6       36.53       34.46      1.36 o 
   5   3   6        5.70        4.01      0.73 o 
   6   3   6       15.90       17.17      1.23 o 
   7   3   6        2.88        1.29      0.73 o 
  -8   4   6      149.67      142.83      4.01 o 
  -7   4   6      127.92      131.69      2.69 o 
  -6   4   6       54.52       51.94      1.25 o 
  -5   4   6      103.77      110.95      1.80 o 
  -4   4   6      418.63      396.63      6.16 o 
  -3   4   6       12.43       12.21      1.05 o 
  -2   4   6      404.16      414.88      4.36 o 
  -1   4   6      113.52      109.84      1.27 o 
   0   4   6       21.79       24.49      0.64 o 
   1   4   6        1.17        2.94      0.43 o 
   2   4   6       69.50       60.42      1.11 o 
   3   4   6       25.98       36.03      0.98 o 
   4   4   6       38.33       38.62      1.34 o 
   5   4   6      142.79      152.34      3.43 o 
   6   4   6      330.34      336.26      5.94 o 
  -8   5   6       91.67       98.99      2.41 o 
  -7   5   6       25.23       30.48      2.26 o 
  -6   5   6        0.31       -0.52      0.78 o 
  -5   5   6      178.81      168.03      4.65 o 
  -4   5   6     1114.11     1120.39     21.46 o 
  -3   5   6        2.45        2.97      0.39 o 
  -2   5   6      104.21      101.61      1.76 o 
  -1   5   6      661.55      665.77      6.43 o 
   0   5   6        1.36        2.59      0.34 o 
   1   5   6       92.99       86.30      2.70 o 
   2   5   6       66.13       62.61      1.02 o 
   3   5   6        0.07        0.42      0.31 o 
   4   5   6       58.81       66.45      1.52 o 
   5   5   6      215.52      210.77      4.20 o 
  -8   6   6        9.91       13.96      1.68 o 
  -7   6   6       57.26       53.38      2.71 o 
  -6   6   6        1.18        3.88      1.03 o 
  -5   6   6       71.06       72.13      2.97 o 
  -4   6   6       14.54       10.34      1.29 o 
  -3   6   6        2.72        0.90      0.78 o 
  -2   6   6        9.67       13.19      1.01 o 
  -1   6   6      271.03      277.89      3.84 o 
   0   6   6        6.82        7.86      0.48 o 
   1   6   6        5.75        5.46      0.51 o 
   2   6   6        3.24        3.37      0.47 o 
   3   6   6       73.77       63.18      1.36 o 
   4   6   6      129.93      129.50      2.30 o 
   5   6   6       46.76       47.57      2.13 o 
  -8   7   6       28.35       28.31      2.33 o 
  -7   7   6       16.07       14.61      1.68 o 
  -6   7   6       13.03       10.99      1.55 o 
  -5   7   6       16.78       13.70      1.55 o 
  -4   7   6      757.34      759.12     15.51 o 
  -3   7   6     1203.40     1141.59     22.10 o 
  -2   7   6        0.06       -0.26      0.65 o 
  -1   7   6      499.14      477.84      5.67 o 
   0   7   6      178.20      179.11      2.63 o 
   1   7   6        1.96        4.39      0.58 o 
   2   7   6       17.14       14.75      1.23 o 
   3   7   6      124.35      128.76      2.16 o 
   4   7   6        7.83        5.87      0.63 o 
  -7   8   6        6.55        8.01      1.55 o 
  -6   8   6      153.17      169.33      5.30 o 
  -5   8   6      317.07      303.36      7.63 o 
  -4   8   6      276.77      273.64      6.98 o 
  -3   8   6      144.63      136.49      4.27 o 
  -2   8   6      176.09      176.82      4.91 o 
  -1   8   6      140.53      131.97      5.23 o 
   0   8   6      190.80      183.54      3.33 o 
   1   8   6        1.04        0.81      0.71 o 
   2   8   6        0.06        0.32      0.59 o 
   3   8   6       28.33       26.43      1.45 o 
  -7   9   6       49.38       47.82      2.97 o 
  -6   9   6      173.91      185.35      5.69 o 
  -5   9   6       51.59       57.65      2.97 o 
  -4   9   6       85.44       78.59      3.36 o 
  -3   9   6      189.46      184.71      5.30 o 
  -2   9   6      131.56      125.64      4.14 o 
  -1   9   6       15.86       18.18      1.49 o 
   0   9   6       19.53       20.94      1.55 o 
   1   9   6       32.16       32.64      1.52 o 
   2   9   6       76.12       81.42      2.59 o 
  -6  10   6       31.29       27.92      2.59 o 
  -5  10   6       32.65       28.18      2.46 o 
  -4  10   6       73.52       81.82      3.62 o 
  -3  10   6       72.55       69.28      3.10 o 
  -2  10   6      199.18      193.76      5.56 o 
  -1  10   6       25.20       25.46      1.30 o 
   0  10   6        0.02        1.16      0.78 o 
   1  10   6       57.27       59.11      2.08 o 
  -3  11   6        0.26        0.00      1.16 o 
  -2  11   6        0.37        0.39      1.03 o 
   0 -11   7      178.86      179.54      5.43 o 
   1 -11   7      163.82      184.71      5.43 o 
   2 -11   7       10.24        6.59      1.29 o 
   3 -11   7       65.45       73.68      3.23 o 
   4 -11   7       25.40       28.18      2.20 o 
  -2 -10   7        5.38        6.21      1.68 o 
  -1 -10   7       27.88       24.73      1.41 o 
   0 -10   7        0.82        0.71      0.55 o 
   1 -10   7       47.72       55.35      1.87 o 
   2 -10   7        1.12        1.42      0.65 o 
   3 -10   7       71.80       72.90      3.10 o 
   4 -10   7      112.19      123.83      4.14 o 
   5 -10   7        0.16        0.42      1.10 o 
   6 -10   7      218.83      228.62      4.57 o 
  -3  -9   7        3.80        4.78      0.86 o 
  -2  -9   7       20.68       25.57      1.41 o 
  -1  -9   7      236.05      236.01      4.34 o 
   0  -9   7       95.20       92.44      5.11 o 
   1  -9   7      414.68      406.00      6.40 o 
   2  -9   7       30.88       38.96      1.46 o 
   3  -9   7      119.32      123.19      2.31 o 
   4  -9   7      184.56      179.64      3.65 o 
   5  -9   7        0.67       -0.26      0.55 o 
   6  -9   7        1.06        1.23      0.64 o 
  -4  -8   7       24.23       31.41      2.33 o 
  -3  -8   7        0.00        0.92      0.59 o 
  -2  -8   7       60.15       64.06      2.20 o 
  -1  -8   7       11.22       15.90      1.42 o 
   0  -8   7      164.62      167.35      3.24 o 
   1  -8   7      144.42      143.77      2.88 o 
   2  -8   7       34.65       37.65      1.19 o 
   3  -8   7        0.55        0.14      0.50 o 
   4  -8   7      114.55      120.92      2.74 o 
   5  -8   7       31.08       40.02      1.60 o 
   6  -8   7       74.75       75.86      2.24 o 
   7  -8   7      149.97      149.17      3.38 o 
  -5  -7   7        2.00       -0.39      0.90 o 
  -4  -7   7        0.36        0.65      0.90 o 
  -3  -7   7       70.28       75.91      2.78 o 
  -2  -7   7      143.48      135.82      2.83 o 
  -1  -7   7      363.31      324.17      5.16 o 
   0  -7   7       76.95       79.37      1.92 o 
   1  -7   7      440.50      422.29      5.66 o 
   2  -7   7        0.48        0.85      0.50 o 
   3  -7   7      732.15      740.20     10.55 o 
   4  -7   7       15.31       16.21      1.36 o 
   5  -7   7        8.51        6.00      0.77 o 
   6  -7   7       20.55       15.20      1.36 o 
   7  -7   7       10.36       10.47      3.17 o 
  -5  -6   7        3.36        3.62      1.03 o 
  -4  -6   7        0.24        1.29      0.90 o 
  -3  -6   7        0.02        0.63      0.50 o 
  -2  -6   7       47.86       42.70      1.68 o 
  -1  -6   7       36.19       38.03      1.28 o 
   0  -6   7      418.83      393.09      4.85 o 
   1  -6   7     2180.63     2165.43     28.18 o 
   2  -6   7       21.69       27.82      1.29 o 
   3  -6   7        0.00        0.78      0.46 o 
   4  -6   7       10.39       12.61      1.49 o 
   5  -6   7       11.33       15.61      1.05 o 
   6  -6   7        3.41        2.59      0.64 o 
   7  -6   7        6.92        7.98      1.49 o 
   8  -6   7      279.59      274.41      7.24 o 
  -6  -5   7      473.89      487.81     10.99 o 
  -5  -5   7       34.16       30.76      1.16 o 
  -4  -5   7       51.21       41.90      1.45 o 
  -3  -5   7        7.56       13.69      0.72 o 
  -2  -5   7      464.09      433.57      6.35 o 
  -1  -5   7      294.86      318.53      4.00 o 
   0  -5   7        9.74        9.67      0.68 o 
   1  -5   7       29.05       25.19      1.05 o 
   2  -5   7        1.10        0.13      0.37 o 
   3  -5   7      212.73      208.97      3.65 o 
   4  -5   7      153.37      137.09      2.74 o 
   5  -5   7      125.18      125.57      3.23 o 
   6  -5   7      199.54      183.40      3.75 o 
   7  -5   7      119.18      111.95      2.74 o 
   8  -5   7      381.46      391.91      9.44 o 
  -7  -4   7       37.74       42.14      2.59 o 
  -6  -4   7        6.58        4.46      0.71 o 
  -5  -4   7       39.60       37.64      1.39 o 
  -4  -4   7        1.72        0.88      0.40 o 
  -3  -4   7      254.73      234.98      3.13 o 
  -2  -4   7      400.79      375.68      5.48 o 
  -1  -4   7      346.09      332.20      4.98 o 
   0  -4   7      973.13     1031.30     13.70 o 
   1  -4   7     1240.25     1216.58     16.08 o 
   2  -4   7      630.38      625.30     14.28 o 
   3  -4   7       97.97       88.17      2.07 o 
   4  -4   7      255.43      260.89      4.29 o 
   5  -4   7        3.63        7.51      0.77 o 
   6  -4   7      159.21      169.01      4.46 o 
   7  -4   7      312.38      304.55      9.24 o 
   8  -4   7        4.15        3.23      1.16 o 
  -7  -3   7      107.98      108.73      3.23 o 
  -6  -3   7       90.45       99.27      2.26 o 
  -5  -3   7       29.62       30.16      1.79 o 
  -4  -3   7       13.92       13.68      1.27 o 
  -3  -3   7      130.23      142.59      2.06 o 
  -2  -3   7        0.62        1.91      0.32 o 
  -1  -3   7      448.50      460.66      6.44 o 
   0  -3   7       39.97       43.90      1.14 o 
   1  -3   7        2.12        2.12      0.40 o 
   2  -3   7       31.51       30.19      1.05 o 
   3  -3   7       25.11       25.38      1.05 o 
   4  -3   7       50.01       41.10      1.09 o 
   5  -3   7      411.50      409.18      5.15 o 
   6  -3   7      121.03      121.98      2.24 o 
   7  -3   7        8.99        7.30      0.69 o 
   8  -3   7       78.75       80.22      2.38 o 
  -7  -2   7       72.95       84.18      2.20 o 
  -6  -2   7       58.49       58.69      1.35 o 
  -5  -2   7       62.43       60.19      1.73 o 
  -4  -2   7      258.07      238.60      3.20 o 
  -3  -2   7      224.43      231.63      2.95 o 
  -2  -2   7      411.04      420.08      5.80 o 
  -1  -2   7       33.75       30.68      0.81 o 
   0  -2   7      479.65      489.54      6.71 o 
   1  -2   7      238.68      241.53      4.91 o 
   2  -2   7       65.85       65.10      1.21 o 
   3  -2   7      626.49      628.16      6.17 o 
   4  -2   7     1446.48     1390.13     14.97 o 
   5  -2   7       66.33       55.15      1.34 o 
   6  -2   7       55.76       61.04      1.49 o 
   7  -2   7       65.65       67.31      1.72 o 
   8  -2   7       40.59       42.59      1.52 o 
  -8  -1   7       62.54       67.34      3.10 o 
  -7  -1   7      307.72      337.10      7.88 o 
  -6  -1   7       74.71       75.54      2.05 o 
  -5  -1   7        1.11       -0.08      0.43 o 
  -4  -1   7      272.73      280.99      6.07 o 
  -3  -1   7     1018.61     1040.76      9.81 o 
  -2  -1   7      247.23      225.91      2.75 o 
  -1  -1   7        0.02        0.42      0.20 o 
   0  -1   7        0.01        0.36      0.22 o 
   1  -1   7       14.19       14.74      0.58 o 
   2  -1   7        4.49        4.55      0.43 o 
   3  -1   7       80.37       89.15      1.44 o 
   4  -1   7       94.20      105.49      1.84 o 
   5  -1   7       24.12       18.27      0.86 o 
   6  -1   7      129.46      126.33      2.49 o 
   7  -1   7       10.72       14.36      0.92 o 
   8  -1   7       61.84       63.14      1.84 o 
  -8   0   7       13.55       13.44      1.55 o 
  -7   0   7      172.73      173.07      4.78 o 
  -6   0   7        2.66        3.01      0.84 o 
  -5   0   7      177.27      181.42      5.04 o 
  -4   0   7      157.72      144.81      2.20 o 
  -3   0   7        1.94        2.12      0.28 o 
  -2   0   7      764.47      755.60     10.32 o 
  -1   0   7       50.18       73.19      1.58 o 
   0   0   7        0.20        2.75      0.28 o 
   1   0   7       13.64       10.66      0.40 o 
   2   0   7     1620.37     1679.69     15.37 o 
   3   0   7      107.92      101.82      1.35 o 
   4   0   7     1767.26     1769.13     18.87 o 
   5   0   7      302.26      302.88      4.05 o 
   6   0   7       14.73       17.63      1.39 o 
   7   0   7       18.04       20.56      1.07 o 
  -8   1   7        1.35        0.39      0.78 o 
  -7   1   7        0.12        0.47      0.53 o 
  -6   1   7       28.47       33.09      1.30 o 
  -5   1   7       13.76       18.47      0.93 o 
  -4   1   7      227.09      231.67      3.08 o 
  -3   1   7      627.64      659.00      7.47 o 
  -2   1   7      305.93      302.57      3.14 o 
  -1   1   7      185.80      173.16      4.85 o 
   0   1   7      127.10      128.86      3.23 o 
   1   1   7      107.07      116.26      1.39 o 
   2   1   7      445.21      425.38      5.15 o 
   3   1   7       24.65       29.30      0.61 o 
   4   1   7      240.43      234.81      2.80 o 
   5   1   7        0.32        0.04      0.39 o 
   6   1   7       71.08       80.12      1.81 o 
   7   1   7       14.24       13.90      1.19 o 
  -8   2   7        9.90        8.66      1.29 o 
  -7   2   7       91.51       94.43      2.36 o 
  -6   2   7        3.81        8.97      0.64 o 
  -5   2   7      289.27      270.77      3.68 o 
  -4   2   7        7.44        5.41      0.38 o 
  -3   2   7      218.08      218.28      2.51 o 
  -2   2   7        1.89        2.05      0.33 o 
  -1   2   7       28.58       34.14      0.55 o 
   0   2   7      233.34      200.25      2.56 o 
   1   2   7     1026.65     1020.37     11.11 o 
   2   2   7      665.38      665.02      7.51 o 
   3   2   7      683.02      637.63      9.57 o 
   4   2   7       30.06       33.80      1.01 o 
   5   2   7      315.48      313.67      5.34 o 
   6   2   7      162.36      166.04      3.56 o 
   7   2   7       76.09       75.78      2.42 o 
  -8   3   7      158.87      153.94      4.39 o 
  -7   3   7       13.62       15.74      0.85 o 
  -6   3   7       21.29       22.08      1.01 o 
  -5   3   7       78.65       82.89      1.88 o 
  -4   3   7      210.00      218.46      3.27 o 
  -3   3   7      117.17      112.30      1.58 o 
  -2   3   7       73.33       70.12      1.73 o 
  -1   3   7       52.67       48.51      0.77 o 
   0   3   7     1093.11     1129.14     12.20 o 
   1   3   7     1340.04     1305.75     14.07 o 
   2   3   7        5.17        8.11      0.62 o 
   3   3   7       38.53       31.48      0.91 o 
   4   3   7        2.24        1.27      0.38 o 
   5   3   7        0.48        0.65      0.55 o 
   6   3   7       63.47       68.80      2.24 o 
  -8   4   7       32.72       32.44      1.94 o 
  -7   4   7       57.84       67.99      1.58 o 
  -6   4   7       57.43       66.25      2.00 o 
  -5   4   7      191.13      175.15      5.49 o 
  -4   4   7       33.12       41.45      1.24 o 
  -3   4   7      666.30      665.99      7.18 o 
  -2   4   7        0.05       -0.18      0.41 o 
  -1   4   7      210.47      199.57      2.07 o 
   0   4   7      215.99      236.07      2.68 o 
   1   4   7      228.21      227.87      3.72 o 
   2   4   7       83.63       86.32      2.26 o 
   3   4   7       41.15       43.98      1.07 o 
   4   4   7      227.94      217.50      3.19 o 
   5   4   7        2.68        4.17      1.49 o 
   6   4   7       11.98       12.58      1.14 o 
  -8   5   7      487.73      526.85     11.76 o 
  -7   5   7      175.25      182.38      5.30 o 
  -6   5   7       41.35       45.50      2.33 o 
  -5   5   7      236.69      221.67      5.82 o 
  -4   5   7       15.05       12.75      1.23 o 
  -3   5   7        7.27        8.79      0.53 o 
  -2   5   7       96.02       93.12      1.73 o 
  -1   5   7       35.87       28.98      0.70 o 
   0   5   7      147.68      150.57      2.34 o 
   1   5   7      299.56      301.15      3.92 o 
   2   5   7      384.98      371.22      4.77 o 
   3   5   7      352.18      332.00      4.52 o 
   4   5   7       54.74       51.78      1.34 o 
   5   5   7      135.83      135.07      3.24 o 
  -8   6   7       51.60       57.00      2.97 o 
  -7   6   7       31.22       29.99      2.20 o 
  -6   6   7       41.14       45.63      2.46 o 
  -5   6   7       14.72       13.31      1.55 o 
  -4   6   7        1.36        3.36      1.03 o 
  -3   6   7      130.95      137.30      2.30 o 
  -2   6   7      139.54      140.80      2.36 o 
  -1   6   7      170.02      152.81      2.00 o 
   0   6   7      460.79      443.68      7.00 o 
   1   6   7       40.55       36.98      1.08 o 
   2   6   7      154.54      163.14      2.62 o 
   3   6   7       34.00       38.95      1.00 o 
   4   6   7       46.83       46.36      1.57 o 
  -7   7   7      257.21      250.24      6.85 o 
  -6   7   7      287.28      285.01      7.37 o 
  -5   7   7      192.71      193.24      5.43 o 
  -4   7   7        1.91        0.26      0.90 o 
  -3   7   7      145.54      139.16      2.87 o 
  -2   7   7        2.69        3.58      0.57 o 
  -1   7   7       33.16       32.38      0.88 o 
   0   7   7       12.28       12.35      0.63 o 
   1   7   7      169.40      159.81      2.59 o 
   2   7   7       25.68       28.34      1.49 o 
   3   7   7      354.90      335.70      5.83 o 
   4   7   7      353.16      358.68      4.81 o 
  -7   8   7       85.81       93.71      3.88 o 
  -6   8   7       63.58       77.55      3.49 o 
  -5   8   7       89.40       88.02      3.62 o 
  -4   8   7       45.13       45.76      2.59 o 
  -3   8   7      193.28      199.58      8.08 o 
  -2   8   7      263.48      255.86      4.57 o 
  -1   8   7        0.04       -0.20      0.38 o 
   0   8   7       55.45       52.50      1.21 o 
   1   8   7       25.33       26.13      1.33 o 
   2   8   7      435.48      452.40      7.28 o 
   3   8   7        9.38        8.51      1.03 o 
  -6   9   7        0.77       -0.13      1.03 o 
  -5   9   7      140.63      127.83      4.52 o 
  -4   9   7       48.17       44.33      2.59 o 
  -3   9   7       11.62        9.95      1.55 o 
  -2   9   7       61.76       66.44      2.97 o 
  -1   9   7      158.39      160.98      3.47 o 
   0   9   7      143.89      149.32      3.16 o 
   1   9   7        2.54        1.86      0.65 o 
  -5  10   7       87.62       94.10      4.01 o 
  -4  10   7        2.87        2.71      1.16 o 
  -3  10   7      200.49      201.77      5.95 o 
  -2  10   7        0.41        0.00      1.03 o 
  -1  10   7      168.96      174.37      5.56 o 
   0  10   7       67.89       70.66      2.17 o 
   1 -11   8       64.00       77.17      3.36 o 
   2 -11   8        0.48       -0.78      0.78 o 
   3 -11   8        6.39        5.17      1.29 o 
  -1 -10   8       24.70       29.86      1.55 o 
   0 -10   8      124.46      135.21      3.11 o 
   1 -10   8       57.77       55.48      1.87 o 
   2 -10   8       18.04       19.73      2.20 o 
   3 -10   8      164.32      174.41      3.61 o 
   4 -10   8      100.47      112.83      2.92 o 
   5 -10   8       88.04       88.54      2.60 o 
  -3  -9   8       12.04       11.37      1.68 o 
  -2  -9   8      185.65      204.75      4.07 o 
  -1  -9   8        9.06       10.68      1.01 o 
   0  -9   8       12.66       11.94      1.01 o 
   1  -9   8       24.06       29.05      1.42 o 
   2  -9   8       62.60       64.34      2.59 o 
   3  -9   8       32.17       37.88      1.26 o 
   4  -9   8       15.17       12.91      1.36 o 
   5  -9   8       31.82       33.82      1.68 o 
   6  -9   8       22.76       27.42      1.55 o 
  -4  -8   8      187.73      183.93      5.56 o 
  -3  -8   8        0.07       -0.19      0.55 o 
  -2  -8   8        7.49       11.41      1.01 o 
  -1  -8   8        5.42        8.08      0.82 o 
   0  -8   8       90.50       85.79      2.15 o 
   1  -8   8        3.90        3.71      0.64 o 
   2  -8   8       81.11       82.45      2.19 o 
   3  -8   8      431.78      421.14      6.76 o 
   4  -8   8      105.26      109.32      2.65 o 
   5  -8   8        2.27        2.03      0.68 o 
   6  -8   8        1.37        1.23      0.90 o 
   7  -8   8        4.95        5.85      1.10 o 
  -4  -7   8        2.35        3.10      1.03 o 
  -3  -7   8      136.55      141.70      3.01 o 
  -2  -7   8        1.43        0.52      0.50 o 
  -1  -7   8      125.55      121.99      2.60 o 
   0  -7   8      259.26      235.10      4.27 o 
   1  -7   8       14.39       13.79      1.62 o 
   2  -7   8      945.80      919.49     12.84 o 
   3  -7   8      984.97      962.33     18.55 o 
   4  -7   8       29.03       32.25      1.41 o 
   5  -7   8       50.94       62.34      1.96 o 
   6  -7   8        3.96        4.15      2.07 o 
   7  -7   8        0.14       -0.27      0.59 o 
  -5  -6   8      119.94      121.50      4.14 o 
  -4  -6   8        8.96       13.44      1.55 o 
  -3  -6   8      195.54      179.95      3.38 o 
  -2  -6   8      311.32      301.90      6.92 o 
  -1  -6   8      248.51      233.71      3.93 o 
   0  -6   8      172.77      178.11      2.66 o 
   1  -6   8       25.93       31.71      1.27 o 
   2  -6   8      205.50      206.90      3.69 o 
   3  -6   8       18.50       16.68      1.10 o 
   4  -6   8        2.41        0.41      0.50 o 
   5  -6   8        0.55        1.69      0.59 o 
   6  -6   8        4.07        3.31      0.73 o 
   7  -6   8        3.64        3.28      0.77 o 
  -6  -5   8       48.67       49.08      2.39 o 
  -5  -5   8      164.58      162.30      3.12 o 
  -4  -5   8       31.71       30.25      1.94 o 
  -3  -5   8        7.62       10.60      1.16 o 
  -2  -5   8      190.68      165.33      3.01 o 
  -1  -5   8      144.28      132.79      2.09 o 
   0  -5   8       83.15       85.61      1.91 o 
   1  -5   8      508.91      494.27      7.21 o 
   2  -5   8      242.94      244.36      4.06 o 
   3  -5   8      329.77      285.46      4.70 o 
   4  -5   8      498.77      499.98      7.49 o 
   5  -5   8      175.90      196.59      3.74 o 
   6  -5   8       24.88       28.54      1.41 o 
   7  -5   8       46.68       52.35      1.92 o 
  -6  -4   8       59.60       72.13      3.10 o 
  -5  -4   8       53.71       54.65      1.87 o 
  -4  -4   8      184.36      152.61      3.14 o 
  -3  -4   8      307.32      296.77      6.72 o 
  -2  -4   8      357.07      334.90      4.36 o 
  -1  -4   8      733.42      723.25     11.37 o 
   0  -4   8      163.72      164.76      2.87 o 
   1  -4   8      324.92      355.76      6.33 o 
   2  -4   8      164.58      151.93      2.78 o 
   3  -4   8      168.78      179.30      5.88 o 
   4  -4   8      691.65      616.91      8.90 o 
   5  -4   8       23.74       23.04      1.23 o 
   6  -4   8       49.70       53.12      1.78 o 
   7  -4   8       77.84       77.99      3.75 o 
  -7  -3   8      105.43      123.83      4.27 o 
  -6  -3   8        0.44        0.61      0.62 o 
  -5  -3   8       56.74       58.53      2.91 o 
  -4  -3   8       10.53        9.10      0.90 o 
  -3  -3   8      324.92      337.60      4.27 o 
  -2  -3   8      228.90      213.74      2.78 o 
  -1  -3   8       13.68        9.11      0.62 o 
   0  -3   8        0.19        1.38      0.40 o 
   1  -3   8      275.45      279.91      4.28 o 
   2  -3   8      117.49      104.49      3.17 o 
   3  -3   8      269.52      274.26      4.43 o 
   4  -3   8       33.70       30.32      1.23 o 
   5  -3   8      346.90      376.99      4.87 o 
   6  -3   8      432.17      448.37      5.74 o 
   7  -3   8      130.43      126.12      2.41 o 
  -7  -2   8       95.05      109.22      3.88 o 
  -6  -2   8       77.49       76.91      2.19 o 
  -5  -2   8      269.86      280.67      7.88 o 
  -4  -2   8       64.35       50.80      1.23 o 
  -3  -2   8      981.47      949.08      9.84 o 
  -2  -2   8      101.41       96.06      3.88 o 
  -1  -2   8      186.34      183.39      2.87 o 
   0  -2   8       32.05       30.87      0.90 o 
   1  -2   8       97.69       90.83      1.77 o 
   2  -2   8       76.76       78.86      1.41 o 
   3  -2   8       45.24       49.85      1.49 o 
   4  -2   8       37.08       34.12      3.10 o 
   5  -2   8      240.91      244.91      3.45 o 
   6  -2   8       15.70       19.07      1.27 o 
   7  -2   8       87.71       82.08      1.91 o 
  -7  -1   8        1.05        0.00      0.78 o 
  -6  -1   8       19.01       17.21      1.14 o 
  -5  -1   8      192.37      182.28      3.40 o 
  -4  -1   8       33.79       33.86      0.98 o 
  -3  -1   8      137.53      143.18      2.11 o 
  -2  -1   8      163.58      172.05      4.85 o 
  -1  -1   8       25.17       22.27      0.90 o 
   0  -1   8      370.46      387.87      9.09 o 
   1  -1   8       53.95       51.44      0.88 o 
   2  -1   8       28.47       35.06      0.76 o 
   3  -1   8        3.16        4.69      0.43 o 
   4  -1   8      125.26      111.11      2.12 o 
   5  -1   8        5.62        6.74      0.83 o 
   6  -1   8       52.81       58.82      1.54 o 
   7  -1   8      106.24      108.73      2.99 o 
  -8   0   8      113.03      117.36      4.01 o 
  -7   0   8      124.24      126.64      2.91 o 
  -6   0   8      178.79      172.67      3.40 o 
  -5   0   8       46.81       48.74      2.33 o 
  -4   0   8      593.96      548.57      6.45 o 
  -3   0   8      286.84      286.59      3.97 o 
  -2   0   8      107.54      112.94      2.26 o 
  -1   0   8       87.98      114.61      2.46 o 
   0   0   8      179.68      182.32      2.45 o 
   1   0   8      760.14      745.03      7.08 o 
   2   0   8     1939.00     1956.72     17.87 o 
   3   0   8     1103.60     1147.60      9.66 o 
   4   0   8       51.63       59.07      1.34 o 
   5   0   8      221.46      231.90      3.35 o 
   6   0   8        2.98        2.97      0.73 o 
   7   0   8      207.61      210.78      4.25 o 
  -8   1   8       40.24       39.16      2.33 o 
  -7   1   8       16.40       18.62      1.36 o 
  -6   1   8       54.37       49.51      1.61 o 
  -5   1   8      375.55      346.63      5.39 o 
  -4   1   8       67.89       61.81      1.41 o 
  -3   1   8        5.41        5.63      0.56 o 
  -2   1   8        0.95        0.06      0.30 o 
  -1   1   8      133.66      129.12      1.80 o 
   0   1   8      156.31      137.08      1.99 o 
   1   1   8      118.13      114.96      1.80 o 
   2   1   8       50.36       42.68      1.01 o 
   3   1   8        2.29        4.06      0.50 o 
   4   1   8      147.39      144.76      2.68 o 
   5   1   8      126.87      130.24      2.92 o 
   6   1   8       27.29       25.80      1.41 o 
   7   1   8        3.10        3.49      0.82 o 
  -8   2   8       17.42       20.29      1.81 o 
  -7   2   8       15.65       22.26      1.24 o 
  -6   2   8       86.51       91.51      2.17 o 
  -5   2   8      556.61      547.49      7.90 o 
  -4   2   8       26.83       22.65      1.35 o 
  -3   2   8      172.65      168.74      2.45 o 
  -2   2   8      308.38      290.71      3.07 o 
  -1   2   8      636.02      684.36      7.59 o 
   0   2   8      278.18      271.64      3.39 o 
   1   2   8       12.86       12.16      0.61 o 
   2   2   8     1322.97     1299.66     14.10 o 
   3   2   8       10.38        8.44      0.74 o 
   4   2   8        7.45        6.56      0.59 o 
   5   2   8      177.46      176.55      6.20 o 
   6   2   8       28.75       29.14      1.51 o 
  -8   3   8      218.33      212.24      4.12 o 
  -7   3   8      109.05      113.58      2.18 o 
  -6   3   8       27.41       24.91      0.95 o 
  -5   3   8      187.04      180.97      3.60 o 
  -4   3   8      179.73      187.95      2.93 o 
  -3   3   8       78.12       84.47      1.35 o 
  -2   3   8      220.22      236.51      6.28 o 
  -1   3   8      433.33      446.78      4.54 o 
   0   3   8      284.10      283.46      3.55 o 
   1   3   8       37.30       29.90      0.85 o 
   2   3   8       96.82       83.48      1.56 o 
   3   3   8       20.86       15.83      0.66 o 
   4   3   8       94.56       95.83      1.84 o 
   5   3   8      272.37      276.84      4.98 o 
   6   3   8       43.50       39.40      1.73 o 
  -7   4   8        0.01        0.29      0.71 o 
  -6   4   8       95.16       88.45      2.46 o 
  -5   4   8      197.94      200.83      5.62 o 
  -4   4   8      306.37      322.68      4.45 o 
  -3   4   8      370.15      388.04      4.25 o 
  -2   4   8      435.87      405.30      4.40 o 
  -1   4   8      294.05      300.88      3.27 o 
   0   4   8      386.72      373.85      3.97 o 
   1   4   8        4.12        2.84      0.53 o 
   2   4   8       94.11       90.61      2.13 o 
   3   4   8       88.71       93.67      1.64 o 
   4   4   8      438.29      433.16      5.50 o 
   5   4   8       96.40       92.22      2.55 o 
  -8   5   8      160.37      173.20      5.43 o 
  -7   5   8      176.18      174.50      5.30 o 
  -6   5   8       45.15       45.63      2.46 o 
  -5   5   8      240.43      231.88      4.98 o 
  -4   5   8      248.85      270.56      3.95 o 
  -3   5   8       67.75       69.85      1.35 o 
  -2   5   8       28.88       30.25      0.91 o 
  -1   5   8      619.12      630.09      7.52 o 
   0   5   8       62.85       63.19      1.31 o 
   1   5   8        2.91        2.39      0.44 o 
   2   5   8      131.96      129.62      2.65 o 
   3   5   8      136.74      136.11      3.00 o 
   4   5   8      225.20      223.48      3.28 o 
   5   5   8       11.86       11.53      1.49 o 
  -7   6   8       36.88       41.62      2.59 o 
  -6   6   8       38.71       36.84      2.33 o 
  -5   6   8       43.10       46.53      2.59 o 
  -4   6   8      107.82      109.74      3.88 o 
  -3   6   8      834.82      834.59     11.97 o 
  -2   6   8        4.00        6.62      1.10 o 
  -1   6   8       91.88       85.84      1.82 o 
   0   6   8       59.49       59.44      1.33 o 
   1   6   8        9.02        9.73      0.70 o 
   2   6   8       17.51       19.01      0.95 o 
   3   6   8        0.12        0.14      0.59 o 
   4   6   8        1.30        1.30      0.43 o 
  -7   7   8       69.05       73.29      3.36 o 
  -6   7   8      241.52      246.62      6.72 o 
  -5   7   8      287.68      311.25      7.88 o 
  -4   7   8      144.25      144.25      4.65 o 
  -3   7   8      118.54      123.96      4.14 o 
  -2   7   8        0.21       -0.36      0.44 o 
  -1   7   8        2.04        1.90      0.52 o 
   0   7   8       10.62       10.10      0.67 o 
   1   7   8       68.35       71.36      1.65 o 
   2   7   8      172.40      161.64      3.40 o 
   3   7   8       78.59       79.53      2.84 o 
  -6   8   8      192.66      197.37      5.95 o 
  -5   8   8       92.08       93.06      3.88 o 
  -4   8   8       11.43       10.47      1.55 o 
  -3   8   8        3.77        2.84      1.03 o 
  -2   8   8      280.81      283.08      4.98 o 
  -1   8   8       27.31       30.64      2.10 o 
   0   8   8        1.99        1.96      0.77 o 
   1   8   8      255.53      270.93      5.95 o 
   2   8   8      110.19      108.51      2.76 o 
  -5   9   8      134.51      130.68      4.78 o 
  -4   9   8      450.08      484.32     11.25 o 
  -3   9   8      177.78      195.82      5.82 o 
  -2   9   8       16.77       18.23      1.28 o 
  -1   9   8        0.14        0.92      0.71 o 
   0   9   8       41.54       44.24      1.65 o 
   1   9   8       58.63       58.53      2.02 o 
  -4  10   8       18.41       15.77      1.94 o 
  -3  10   8      136.52      143.99      5.04 o 
  -2  10   8        0.18        1.16      0.73 o 
  -1 -10   9      140.09      149.56      3.43 o 
   0 -10   9       87.25       92.46      2.51 o 
   1 -10   9       25.35       24.95      1.68 o 
   2 -10   9       16.24       18.53      2.26 o 
   3 -10   9        6.90        8.34      0.91 o 
   4 -10   9      155.06      170.15      3.79 o 
  -2  -9   9        5.49        8.40      1.42 o 
  -1  -9   9       26.35       26.69      1.41 o 
   0  -9   9        3.83        3.89      0.73 o 
   1  -9   9       17.15       17.34      1.55 o 
   2  -9   9        0.14        0.36      0.47 o 
   3  -9   9        0.96        0.71      0.64 o 
   4  -9   9      188.33      196.79      4.06 o 
   5  -9   9      202.49      209.79      4.29 o 
  -3  -8   9      197.08      198.41      5.69 o 
  -2  -8   9        4.76        4.89      0.73 o 
  -1  -8   9       17.92       19.00      1.19 o 
   0  -8   9      191.84      185.38      8.79 o 
   1  -8   9       37.27       36.60      1.24 o 
   2  -8   9      124.07      125.88      2.87 o 
   3  -8   9        2.38        3.56      0.73 o 
   4  -8   9       68.53       73.06      2.19 o 
   5  -8   9       12.23       11.23      1.05 o 
   6  -8   9       15.31       14.92      2.00 o 
  -4  -7   9       32.14       33.48      2.33 o 
  -3  -7   9        4.77        5.30      1.16 o 
  -2  -7   9        9.44        6.92      1.74 o 
  -1  -7   9      176.43      163.94      3.20 o 
   0  -7   9      344.87      337.41      4.55 o 
   1  -7   9       51.59       55.90      1.78 o 
   2  -7   9        4.61        5.60      0.77 o 
   3  -7   9        1.02        1.45      0.59 o 
   4  -7   9       52.10       51.05      2.91 o 
   5  -7   9        0.03        0.71      0.64 o 
   6  -7   9       69.49       80.41      2.42 o 
   7  -7   9       88.59       91.39      2.70 o 
  -5  -6   9      192.46      193.98      4.11 o 
  -4  -6   9        1.47        0.39      0.78 o 
  -3  -6   9       38.13       38.26      2.20 o 
  -2  -6   9       55.02       57.41      2.97 o 
  -1  -6   9      221.23      207.73      3.03 o 
   0  -6   9       50.51       50.37      1.55 o 
   1  -6   9       26.35       23.86      1.14 o 
   2  -6   9      221.40      216.88      3.92 o 
   3  -6   9       51.05       38.86      1.45 o 
   4  -6   9       15.96       19.02      1.18 o 
   5  -6   9       66.08       63.29      2.00 o 
   6  -6   9       38.42       35.18      1.60 o 
   7  -6   9      248.64      263.92      6.79 o 
  -5  -5   9       26.73       29.36      1.87 o 
  -4  -5   9        0.16        1.68      0.90 o 
  -3  -5   9      101.04       88.54      3.10 o 
  -2  -5   9      106.95       92.55      3.10 o 
  -1  -5   9      211.08      204.74      2.88 o 
   0  -5   9      434.57      420.76      6.30 o 
   1  -5   9       23.56       24.78      1.09 o 
   2  -5   9      417.22      425.90      7.11 o 
   3  -5   9        7.40        6.19      1.10 o 
   4  -5   9       44.54       58.94      1.82 o 
   5  -5   9        9.30        9.77      0.91 o 
   6  -5   9       44.15       46.41      1.78 o 
   7  -5   9      374.83      388.17      6.58 o 
  -6  -4   9        0.04       -0.13      0.90 o 
  -5  -4   9       28.71       24.65      1.36 o 
  -4  -4   9       46.31       47.24      1.71 o 
  -3  -4   9       10.85        9.18      1.03 o 
  -2  -4   9       63.37       63.85      1.65 o 
  -1  -4   9       58.49       57.09      1.49 o 
   0  -4   9      729.53      687.14      9.49 o 
   1  -4   9       31.58       31.14      1.14 o 
   2  -4   9      102.28      101.55      2.23 o 
   3  -4   9       88.60       67.63      1.82 o 
   4  -4   9       51.74       56.54      1.87 o 
   5  -4   9        4.94        6.58      0.77 o 
   6  -4   9      146.83      158.08      3.38 o 
   7  -4   9      138.00      144.46      6.40 o 
  -6  -3   9       49.60       55.10      2.20 o 
  -5  -3   9       29.76       28.45      1.45 o 
  -4  -3   9       17.95       25.18      1.30 o 
  -3  -3   9      719.57      680.83      7.90 o 
  -2  -3   9      214.74      212.50      5.04 o 
  -1  -3   9      343.94      340.30      5.07 o 
   0  -3   9       19.55       20.21      0.84 o 
   1  -3   9      275.60      284.10      4.42 o 
   2  -3   9        2.65        3.65      0.84 o 
   3  -3   9      252.80      243.29      4.10 o 
   4  -3   9      186.62      158.73      3.09 o 
   5  -3   9       31.71       37.66      1.22 o 
   6  -3   9       34.94       34.27      1.24 o 
   7  -3   9      320.56      341.65      4.87 o 
  -7  -2   9       19.35       24.56      2.07 o 
  -6  -2   9       52.68       52.43      2.00 o 
  -5  -2   9        3.51        5.98      0.81 o 
  -4  -2   9      145.00      139.76      2.85 o 
  -3  -2   9     1072.57     1069.16     10.23 o 
  -2  -2   9       17.92       21.04      1.05 o 
  -1  -2   9      417.95      416.52      6.30 o 
   0  -2   9      181.20      166.48      3.81 o 
   1  -2   9        3.33        5.60      0.53 o 
   2  -2   9       29.04       21.36      1.36 o 
   3  -2   9        1.20        0.87      0.34 o 
   4  -2   9       43.62       40.85      1.19 o 
   5  -2   9       42.77       45.11      1.31 o 
   6  -2   9      420.57      432.08      5.64 o 
   7  -2   9      106.90       99.26      2.70 o 
  -7  -1   9       76.92       90.48      3.36 o 
  -6  -1   9        2.75        2.36      0.65 o 
  -5  -1   9       60.42       62.56      3.55 o 
  -4  -1   9        5.52        4.66      0.70 o 
  -3  -1   9       91.70       88.58      1.65 o 
  -2  -1   9      355.35      332.53     11.25 o 
  -1  -1   9      193.30      178.26      3.18 o 
   0  -1   9       45.21       49.14      1.41 o 
   1  -1   9       63.07       60.53      1.47 o 
   2  -1   9      143.01      129.15      1.72 o 
   3  -1   9      144.58      147.86      2.84 o 
   4  -1   9      404.64      406.51      8.81 o 
   5  -1   9      294.06      293.49      8.66 o 
   6  -1   9       50.96       47.75      1.78 o 
   7  -1   9      103.79      105.02      5.82 o 
  -7   0   9        4.67        5.34      0.84 o 
  -6   0   9       10.37        9.69      0.93 o 
  -5   0   9        7.66       13.82      1.01 o 
  -4   0   9       65.30       64.17      1.40 o 
  -3   0   9      538.39      514.76      7.72 o 
  -2   0   9      721.05      730.82     14.93 o 
  -1   0   9      371.98      364.52      9.95 o 
   0   0   9       59.75       63.26      1.20 o 
   1   0   9       27.86       29.91      1.44 o 
   2   0   9        7.84        9.68      0.59 o 
   3   0   9       54.38       54.98      1.64 o 
   4   0   9      111.36      113.60      2.59 o 
   5   0   9       46.38       52.43      1.82 o 
   6   0   9        0.10       -0.39      0.55 o 
   7   0   9       63.06       55.05      3.68 o 
  -7   1   9       92.43       92.39      2.42 o 
  -6   1   9      100.80      102.97      2.46 o 
  -5   1   9       73.42       62.32      1.42 o 
  -4   1   9      269.95      257.07      3.49 o 
  -3   1   9      197.21      183.98      3.52 o 
  -2   1   9       67.41       77.37      1.50 o 
  -1   1   9      258.50      245.43      3.13 o 
   0   1   9       84.23       80.17      1.61 o 
   1   1   9      329.12      329.89      4.12 o 
   2   1   9       72.84       59.62      2.05 o 
   3   1   9        3.17        2.49      0.55 o 
   4   1   9        5.26        7.09      0.59 o 
   5   1   9       17.67       19.11      1.27 o 
   6   1   9       34.85       31.13      1.60 o 
  -7   2   9        6.33        4.33      0.74 o 
  -6   2   9      152.03      144.60      2.95 o 
  -5   2   9      315.58      323.84      4.23 o 
  -4   2   9       60.03       64.37      1.51 o 
  -3   2   9        3.85        1.34      0.59 o 
  -2   2   9        6.72        5.77      0.58 o 
  -1   2   9      383.76      384.13      4.59 o 
   0   2   9      315.45      304.32      5.74 o 
   1   2   9      195.85      188.99      2.67 o 
   2   2   9      173.12      157.90      4.00 o 
   3   2   9      125.01      126.14      2.97 o 
   4   2   9        2.55        3.83      0.54 o 
   5   2   9       48.75       57.04      2.97 o 
   6   2   9        8.86        9.60      2.52 o 
  -7   3   9        0.08       -0.39      1.03 o 
  -6   3   9        5.94        7.37      1.42 o 
  -5   3   9      308.83      316.96      6.53 o 
  -4   3   9       54.05       58.91      1.96 o 
  -3   3   9        1.28        1.46      0.59 o 
  -2   3   9       35.81       30.50      1.58 o 
  -1   3   9      114.95      117.00      1.74 o 
   0   3   9       15.34       17.09      0.66 o 
   1   3   9      140.20      126.66      2.03 o 
   2   3   9      536.65      521.69      6.26 o 
   3   3   9       35.30       35.96      3.17 o 
   4   3   9       83.29       82.16      1.67 o 
   5   3   9      117.43      123.08      4.85 o 
  -7   4   9      217.52      227.17      4.56 o 
  -6   4   9      212.66      201.90      4.98 o 
  -5   4   9      214.67      216.37      4.24 o 
  -4   4   9      360.52      360.26      4.95 o 
  -3   4   9      278.68      267.43      3.88 o 
  -2   4   9        5.26        4.71      0.99 o 
  -1   4   9       26.52       24.25      1.01 o 
   0   4   9      129.74      130.12      1.83 o 
   1   4   9      154.59      157.27      2.39 o 
   2   4   9     1009.91      971.62     13.41 o 
   3   4   9       16.67       17.35      2.26 o 
   4   4   9        0.18        0.55      0.40 o 
   5   4   9       56.16       63.62      1.59 o 
  -7   5   9       10.45        9.56      1.55 o 
  -6   5   9        0.66        0.30      0.77 o 
  -5   5   9      190.49      198.08      4.06 o 
  -4   5   9      577.41      571.04      7.24 o 
  -3   5   9        7.22        9.14      0.79 o 
  -2   5   9        7.55        5.40      0.51 o 
  -1   5   9      250.23      239.32      4.80 o 
   0   5   9      327.28      308.30      4.02 o 
   1   5   9       49.90       49.72      1.29 o 
   2   5   9        9.19        7.32      0.66 o 
   3   5   9       50.27       47.67      1.77 o 
   4   5   9        0.95       -0.27      0.59 o 
  -7   6   9      399.16      435.34     10.34 o 
  -6   6   9       35.76       36.19      2.46 o 
  -5   6   9       20.50       19.13      1.94 o 
  -4   6   9      181.21      168.94      5.04 o 
  -3   6   9        4.91        2.97      0.73 o 
  -2   6   9       23.66       25.65      1.10 o 
  -1   6   9        0.74        1.14      0.59 o 
   0   6   9        0.71        1.50      0.60 o 
   1   6   9       14.73       11.44      0.81 o 
   2   6   9        0.37        0.78      0.67 o 
   3   6   9      240.81      234.30      4.45 o 
  -6   7   9        6.04        7.24      1.42 o 
  -5   7   9        4.35        3.88      1.29 o 
  -4   7   9      121.27      123.44      4.27 o 
  -3   7   9       75.75       70.95      2.24 o 
  -2   7   9       11.48       16.37      0.99 o 
  -1   7   9       68.91       69.29      2.15 o 
   0   7   9       47.51       44.04      1.74 o 
   1   7   9       14.47       15.66      0.87 o 
   2   7   9        0.95        1.07      0.71 o 
   3   7   9      146.16      148.00      3.40 o 
  -6   8   9       51.98       48.99      2.97 o 
  -5   8   9       23.54       23.65      2.33 o 
  -4   8   9        0.06        0.39      1.03 o 
  -3   8   9       33.85       36.97      2.59 o 
  -2   8   9      500.92      510.10      6.59 o 
  -1   8   9      137.71      145.32      4.91 o 
   0   8   9        8.78       11.92      1.62 o 
   1   8   9       14.84       16.07      1.68 o 
  -4   9   9       45.67       47.05      2.97 o 
  -3   9   9      117.16      117.11      4.39 o 
  -2   9   9      408.28      407.80      6.85 o 
  -1   9   9      102.34      107.80      4.14 o 
   0   9   9       53.60       56.87      3.10 o 
   1 -10  10        8.71        8.98      1.29 o 
   2 -10  10       61.35       68.87      2.24 o 
   3 -10  10        8.59       11.73      0.92 o 
  -1  -9  10       53.10       55.06      2.84 o 
   0  -9  10        4.27        5.20      0.82 o 
   1  -9  10       33.72       34.54      1.74 o 
   2  -9  10       28.97       33.84      1.31 o 
   3  -9  10        0.21        1.27      1.36 o 
   4  -9  10      449.84      477.25      7.80 o 
   5  -9  10       27.72       34.95      1.77 o 
  -3  -8  10       81.44       91.38      3.75 o 
  -2  -8  10       10.48       11.50      1.42 o 
  -1  -8  10        5.48        5.17      1.16 o 
   0  -8  10        4.22        3.91      1.55 o 
   1  -8  10        0.04        0.18      0.51 o 
   2  -8  10      193.67      189.36      6.92 o 
   3  -8  10      103.07      105.48      2.69 o 
   4  -8  10      600.64      615.04      9.45 o 
   5  -8  10       23.23       23.72      2.33 o 
   6  -8  10        8.87       10.99      1.55 o 
  -4  -7  10       10.41       13.44      1.68 o 
  -3  -7  10      614.71      621.08     13.31 o 
  -2  -7  10      184.73      186.39      5.17 o 
  -1  -7  10        7.63        7.24      1.16 o 
   0  -7  10        4.34        2.12      0.49 o 
   1  -7  10       32.24       34.20      1.45 o 
   2  -7  10       55.64       57.56      1.86 o 
   3  -7  10      302.03      302.94      5.29 o 
   4  -7  10        3.76        3.77      0.71 o 
   5  -7  10       79.66       83.01      3.10 o 
   6  -7  10       51.93       50.88      1.96 o 
  -4  -6  10        0.24        0.00      0.90 o 
  -3  -6  10        6.18        6.85      1.16 o 
  -2  -6  10       10.38       13.70      1.42 o 
  -1  -6  10       51.61       48.99      1.65 o 
   0  -6  10       11.20        9.19      1.36 o 
   1  -6  10       14.13       17.39      1.87 o 
   2  -6  10      180.41      173.64      5.49 o 
   3  -6  10      173.98      179.73      3.55 o 
   4  -6  10      247.81      256.24      4.65 o 
   5  -6  10        4.85        5.69      2.07 o 
   6  -6  10       10.69       11.76      1.09 o 
  -5  -5  10        0.79        0.38      0.71 o 
  -4  -5  10       26.97       26.52      1.52 o 
  -3  -5  10       12.23       13.31      1.42 o 
  -2  -5  10      152.87      154.33      4.27 o 
  -1  -5  10      323.77      322.37      7.50 o 
   0  -5  10      197.75      190.67      3.40 o 
   1  -5  10      253.04      246.10      4.19 o 
   2  -5  10      762.02      743.42     10.54 o 
   3  -5  10      315.25      295.63      8.14 o 
   4  -5  10       69.33       75.71      2.10 o 
   5  -5  10       76.56       70.45      2.65 o 
   6  -5  10      153.53      158.92      3.51 o 
   7  -5  10       87.52       92.42      3.62 o 
  -6  -4  10        5.10        4.63      0.90 o 
  -5  -4  10       54.78       61.17      2.10 o 
  -4  -4  10      113.19      111.39      3.68 o 
  -3  -4  10       27.85       25.56      1.36 o 
  -2  -4  10      331.97      300.43      8.01 o 
  -1  -4  10       14.05       12.93      1.29 o 
   0  -4  10        0.01        0.78      0.65 o 
   1  -4  10      140.61      141.96      6.79 o 
   2  -4  10       63.52       69.71      1.77 o 
   3  -4  10        8.26        4.90      0.68 o 
   4  -4  10        0.34       -0.13      0.50 o 
   5  -4  10      111.68      115.15      5.88 o 
   6  -4  10       78.88       74.02      2.23 o 
   7  -4  10      256.59      259.55      7.24 o 
  -6  -3  10      135.91      149.43      3.42 o 
  -5  -3  10        1.10        1.57      0.68 o 
  -4  -3  10       13.78       19.27      2.07 o 
  -3  -3  10       18.93       18.28      0.88 o 
  -2  -3  10      740.56      754.60     14.99 o 
  -1  -3  10        0.16        1.55      0.65 o 
   0  -3  10     1050.50     1029.78     20.03 o 
   1  -3  10      446.92      419.57      9.18 o 
   2  -3  10       71.57       74.54      1.87 o 
   3  -3  10      279.81      258.62      4.36 o 
   4  -3  10       46.34       49.77      1.81 o 
   5  -3  10      398.59      397.20      6.38 o 
   6  -3  10        0.87        1.42      1.03 o 
   7  -3  10       47.57       52.87      2.97 o 
  -6  -2  10       37.45       40.83      1.77 o 
  -5  -2  10        6.55        4.66      0.74 o 
  -4  -2  10       20.26       21.50      1.15 o 
  -3  -2  10        1.21        0.98      0.42 o 
  -2  -2  10      182.80      167.83      4.27 o 
  -1  -2  10      117.20      117.99      3.94 o 
   0  -2  10       93.54       90.68      2.15 o 
   1  -2  10       10.86        9.61      0.86 o 
   2  -2  10      297.84      269.26     11.12 o 
   3  -2  10      285.65      269.55      3.70 o 
   4  -2  10      207.77      206.79      4.20 o 
   5  -2  10        2.06        1.87      0.64 o 
   6  -2  10       63.71       58.04      2.00 o 
   7  -2  10      205.13      214.69      6.20 o 
  -7  -1  10       63.60       63.32      2.17 o 
  -6  -1  10       46.09       50.82      1.80 o 
  -5  -1  10        0.38        1.25      0.55 o 
  -4  -1  10      147.47      159.55      3.64 o 
  -3  -1  10        1.12        2.25      0.59 o 
  -2  -1  10        1.49        2.95      0.55 o 
  -1  -1  10        0.50        0.44      0.43 o 
   0  -1  10      189.64      180.74      3.38 o 
   1  -1  10     1077.24     1042.36     11.56 o 
   2  -1  10      387.61      380.24      4.82 o 
   3  -1  10       97.60       88.35      1.71 o 
   4  -1  10      364.32      351.58      7.95 o 
   5  -1  10      185.23      185.80      3.79 o 
   6  -1  10       82.88       83.49      2.46 o 
  -7   0  10        5.96        5.99      0.93 o 
  -6   0  10      197.99      213.61      4.03 o 
  -5   0  10      112.81      117.98      2.14 o 
  -4   0  10      318.65      300.59      4.02 o 
  -3   0  10       71.62       63.14      2.26 o 
  -2   0  10      621.80      597.64      8.71 o 
  -1   0  10        0.04        0.81      0.58 o 
   0   0  10       26.58       24.19      0.81 o 
   1   0  10        1.68        2.08      0.38 o 
   2   0  10      952.81      928.06     10.44 o 
   3   0  10        0.10        0.44      0.43 o 
   4   0  10      276.79      279.73      4.88 o 
   5   0  10       46.14       50.09      2.39 o 
   6   0  10       36.12       40.25      1.82 o 
  -7   1  10       10.04        7.28      1.03 o 
  -6   1  10      116.91      122.77      6.27 o 
  -5   1  10      315.58      322.76      4.63 o 
  -4   1  10       27.25       24.93      0.94 o 
  -3   1  10      143.30      147.88      3.15 o 
  -2   1  10        7.64        7.71      0.58 o 
  -1   1  10       85.76       92.01      1.57 o 
   0   1  10       35.41       36.94      1.07 o 
   1   1  10      109.06      105.20      1.80 o 
   2   1  10       48.15       48.46      1.28 o 
   3   1  10      634.00      624.09      9.13 o 
   4   1  10       14.11       16.01      1.09 o 
   5   1  10       28.40       28.71      1.49 o 
   6   1  10       32.53       33.27      1.69 o 
  -7   2  10      153.45      148.13      5.17 o 
  -6   2  10       15.37       13.83      1.81 o 
  -5   2  10        0.24        0.26      0.90 o 
  -4   2  10       32.22       33.93      1.55 o 
  -3   2  10      106.87      106.41      2.60 o 
  -2   2  10        0.34        0.41      0.38 o 
  -1   2  10        0.43        0.56      0.29 o 
   0   2  10      142.83      136.76      2.11 o 
   1   2  10      588.28      584.39      7.04 o 
   2   2  10       21.08       20.30      0.85 o 
   3   2  10        5.90        5.30      0.68 o 
   4   2  10       68.11       67.45      2.00 o 
   5   2  10        0.24        0.10      0.59 o 
  -7   3  10       24.10       23.65      2.33 o 
  -6   3  10      111.09      107.28      4.27 o 
  -5   3  10      174.78      196.57      4.07 o 
  -4   3  10      160.59      168.02      3.61 o 
  -3   3  10        0.44        2.03      1.23 o 
  -2   3  10       15.38       10.64      0.72 o 
  -1   3  10      189.64      170.66      2.73 o 
   0   3  10      112.97      117.65      2.04 o 
   1   3  10       11.03       12.88      0.70 o 
   2   3  10       63.52       62.34      1.80 o 
   3   3  10      258.65      250.33      4.51 o 
   4   3  10      431.24      433.69      7.02 o 
   5   3  10      169.54      158.95      2.68 o 
  -7   4  10      155.54      155.11      5.43 o 
  -6   4  10        4.56        1.81      1.29 o 
  -5   4  10        1.12        1.53      0.77 o 
  -4   4  10       11.41       12.60      1.14 o 
  -3   4  10      115.04      115.42      2.88 o 
  -2   4  10      152.83      159.33      4.50 o 
  -1   4  10      580.95      561.80      6.94 o 
   0   4  10      432.64      431.38      6.92 o 
   1   4  10      688.91      658.82      7.72 o 
   2   4  10      301.02      296.36      5.00 o 
   3   4  10       79.05       74.27      2.33 o 
   4   4  10        2.27        1.59      0.68 o 
  -7   5  10       51.43       49.38      2.97 o 
  -6   5  10      106.17      112.53      3.05 o 
  -5   5  10       50.55       56.51      3.36 o 
  -4   5  10       10.42       13.30      0.97 o 
  -3   5  10        0.42       -0.62      0.62 o 
  -2   5  10      460.90      471.83      6.06 o 
  -1   5  10        5.75        5.61      0.96 o 
   0   5  10        4.25        3.77      0.50 o 
   1   5  10        3.51        5.81      0.85 o 
   2   5  10        3.28        2.75      0.53 o 
   3   5  10       20.04       20.28      1.27 o 
   4   5  10      137.67      139.04      4.27 o 
  -6   6  10       93.70      104.57      4.14 o 
  -5   6  10       18.91       24.95      2.20 o 
  -4   6  10       56.70       59.04      2.15 o 
  -3   6  10        0.06        0.16      0.68 o 
  -2   6  10        5.75        4.88      0.74 o 
  -1   6  10       16.24       12.02      1.10 o 
   0   6  10      185.50      171.60      5.69 o 
   1   6  10       13.99       12.05      0.80 o 
   2   6  10       47.07       46.32      1.42 o 
   3   6  10      522.65      508.54      8.11 o 
  -6   7  10        0.12       -1.03      1.03 o 
  -5   7  10        0.11       -0.39      1.03 o 
  -4   7  10        6.57        7.50      1.42 o 
  -3   7  10       29.03       31.36      1.74 o 
  -2   7  10      201.62      212.50      4.19 o 
  -1   7  10       55.55       62.55      2.10 o 
   0   7  10        0.01       -0.36      0.59 o 
   1   7  10        1.17        1.98      0.53 o 
   2   7  10       26.83       29.41      1.52 o 
  -5   8  10        1.23        0.78      1.29 o 
  -4   8  10      585.60      609.06     13.57 o 
  -3   8  10       40.23       45.63      2.84 o 
  -2   8  10        4.25        4.78      1.42 o 
  -1   8  10       32.29       35.53      1.78 o 
   0   8  10        1.08        1.23      0.73 o 
   0  -9  11        3.16        2.33      1.03 o 
   1  -9  11       30.15       28.55      1.55 o 
   2  -9  11        9.66       10.35      1.04 o 
   3  -9  11       60.30       66.17      4.20 o 
   4  -9  11       10.56       16.61      3.04 o 
  -2  -8  11       17.57       16.80      1.81 o 
  -1  -8  11       40.66       41.36      2.33 o 
   0  -8  11       54.97       46.66      2.59 o 
   1  -8  11        4.62        5.18      0.67 o 
   2  -8  11       11.31       12.87      1.14 o 
   3  -8  11      395.24      421.91      6.97 o 
   4  -8  11        7.05        6.78      0.96 o 
   5  -8  11        0.04        1.29      0.68 o 
  -3  -7  11      190.35      210.30      5.95 o 
  -2  -7  11       31.18       30.25      2.07 o 
  -1  -7  11        0.02        0.78      0.78 o 
   0  -7  11      133.42      125.98      2.92 o 
   1  -7  11       65.19       69.93      3.10 o 
   2  -7  11       42.38       36.89      2.13 o 
   3  -7  11      105.17      104.11      2.63 o 
   4  -7  11       44.45       44.26      1.78 o 
   5  -7  11        4.56        3.04      0.82 o 
  -4  -6  11      105.15      126.50      3.28 o 
  -3  -6  11       96.49      101.34      3.62 o 
  -2  -6  11      146.52      145.28      4.39 o 
  -1  -6  11        4.42        3.56      0.78 o 
   0  -6  11       52.63       52.09      2.59 o 
   1  -6  11      218.70      222.84      6.08 o 
   2  -6  11      174.65      177.82      3.46 o 
   3  -6  11       73.86       84.35      2.32 o 
   4  -6  11       72.87       78.57      2.78 o 
   5  -6  11      102.44      111.46      2.83 o 
   6  -6  11       79.44       84.13      2.55 o 
  -5  -5  11      162.06      162.60      5.04 o 
  -4  -5  11       43.55       45.33      1.89 o 
  -3  -5  11        0.03        0.39      0.78 o 
  -2  -5  11       39.11       37.69      1.46 o 
  -1  -5  11      175.75      170.10      4.78 o 
   0  -5  11      256.42      241.58      6.20 o 
   1  -5  11       78.31       71.61      2.97 o 
   2  -5  11       11.26       11.50      1.42 o 
   3  -5  11        0.03        0.19      0.53 o 
   4  -5  11        3.83        2.15      1.36 o 
   5  -5  11        1.53        1.42      0.90 o 
   6  -5  11       12.35        8.27      1.55 o 
  -5  -4  11        2.25        1.98      0.74 o 
  -4  -4  11       70.50       68.51      2.20 o 
  -3  -4  11       15.18       13.02      1.05 o 
  -2  -4  11      444.27      431.22     10.02 o 
  -1  -4  11      149.08      145.54      4.14 o 
   0  -4  11      261.29      252.18      6.33 o 
   1  -4  11        8.62        8.01      1.16 o 
   2  -4  11       78.88       68.38      2.84 o 
   3  -4  11        6.91        7.37      1.29 o 
   4  -4  11        1.48        0.13      0.78 o 
   5  -4  11      206.73      211.33      6.08 o 
   6  -4  11      504.12      531.89     12.28 o 
  -6  -3  11        8.03        8.52      1.09 o 
  -5  -3  11        0.03        1.31      0.71 o 
  -4  -3  11       34.20       35.23      1.52 o 
  -3  -3  11      387.18      378.52      4.98 o 
  -2  -3  11      592.08      582.49      8.80 o 
  -1  -3  11      578.81      559.29     11.63 o 
   0  -3  11      176.94      160.79      4.39 o 
   1  -3  11      191.90      184.84      5.04 o 
   2  -3  11       66.76       60.75      2.71 o 
   3  -3  11       37.50       31.80      2.07 o 
   4  -3  11       33.46       32.57      2.20 o 
   5  -3  11       67.49       65.79      3.10 o 
   6  -3  11       79.21       84.28      3.75 o 
  -6  -2  11       34.19       44.02      4.07 o 
  -5  -2  11        0.05       -0.42      0.71 o 
  -4  -2  11       28.71       26.76      1.33 o 
  -3  -2  11       13.77       14.44      0.81 o 
  -2  -2  11        1.48        1.41      0.53 o 
  -1  -2  11       91.34       82.23      2.13 o 
   0  -2  11      283.51      270.92      4.70 o 
   1  -2  11      577.81      542.87      8.18 o 
   2  -2  11        6.48        9.52      1.74 o 
   3  -2  11       43.57       42.17      1.47 o 
   4  -2  11       72.03       72.27      2.10 o 
   5  -2  11      315.30      322.38      5.66 o 
   6  -2  11      114.98      126.48      3.75 o 
  -6  -1  11        4.19        5.92      0.84 o 
  -5  -1  11        0.14        0.12      0.55 o 
  -4  -1  11       28.71       28.31      1.43 o 
  -3  -1  11      228.08      213.76      6.33 o 
  -2  -1  11     1015.24      979.76     13.70 o 
  -1  -1  11        9.06        7.51      0.74 o 
   0  -1  11       78.57       77.82      3.55 o 
   1  -1  11       29.31       32.51      1.37 o 
   2  -1  11       48.27       45.30      2.54 o 
   3  -1  11       10.50        9.75      0.90 o 
   4  -1  11        6.69        5.54      0.77 o 
   5  -1  11      169.82      163.46      3.51 o 
   6  -1  11        3.08        2.80      0.77 o 
  -6   0  11       27.82       32.47      1.55 o 
  -5   0  11        0.34        0.44      0.66 o 
  -4   0  11      366.56      356.02      4.70 o 
  -3   0  11        2.48        6.19      0.86 o 
  -2   0  11       45.77       51.68      1.61 o 
  -1   0  11        1.21        1.25      0.53 o 
   0   0  11       20.70       19.60      0.81 o 
   1   0  11      285.73      268.81      3.65 o 
   2   0  11       75.13       72.58      2.88 o 
   3   0  11       74.22       64.86      1.91 o 
   4   0  11        3.91        3.48      0.71 o 
   5   0  11      109.42      111.07      2.87 o 
   6   0  11        3.37        2.78      0.77 o 
  -7   1  11       20.38       22.10      1.81 o 
  -6   1  11      269.47      276.08      4.93 o 
  -5   1  11      247.26      231.69      7.18 o 
  -4   1  11       83.67       84.39      1.71 o 
  -3   1  11       80.88       68.02      2.10 o 
  -2   1  11      173.65      158.82      3.30 o 
  -1   1  11      213.78      204.20      3.54 o 
   0   1  11       49.09       48.35      1.16 o 
   1   1  11        0.01        0.22      0.36 o 
   2   1  11       23.96       26.86      1.01 o 
   3   1  11      157.67      158.45      3.28 o 
   4   1  11        4.71        6.08      0.86 o 
   5   1  11       20.98       20.94      2.00 o 
  -7   2  11       30.21       25.72      2.46 o 
  -6   2  11       61.47       58.94      3.23 o 
  -5   2  11      279.14      262.48      5.07 o 
  -4   2  11       12.77       11.95      1.23 o 
  -3   2  11       66.49       63.64      2.10 o 
  -2   2  11      249.13      239.39      4.36 o 
  -1   2  11       73.01       70.31      1.95 o 
   0   2  11        7.85        8.57      0.83 o 
   1   2  11      128.93      115.25      2.05 o 
   2   2  11      102.55       97.47      2.30 o 
   3   2  11       62.40       65.51      1.99 o 
   4   2  11       86.50       91.87      2.59 o 
   5   2  11       22.27       16.85      1.28 o 
  -6   3  11       50.05       52.09      3.23 o 
  -5   3  11      331.54      318.59      5.85 o 
  -4   3  11      150.60      147.60      3.43 o 
  -3   3  11       69.75       76.23      2.33 o 
  -2   3  11       25.75       22.95      1.00 o 
  -1   3  11        8.28        7.67      0.95 o 
   0   3  11       79.91       82.58      1.59 o 
   1   3  11      199.98      195.60      2.94 o 
   2   3  11        1.77        1.76      0.53 o 
   3   3  11       16.20       18.04      3.04 o 
   4   3  11      137.94      135.04      3.68 o 
  -6   4  11       45.14       41.75      2.97 o 
  -5   4  11      177.56      192.23      4.20 o 
  -4   4  11      185.65      188.54      4.07 o 
  -3   4  11      243.28      236.39      4.61 o 
  -2   4  11      281.08      278.04      4.01 o 
  -1   4  11      223.43      221.76      3.88 o 
   0   4  11      156.55      153.00      3.06 o 
   1   4  11        0.01       -0.16      0.39 o 
   2   4  11       13.34       12.08      0.93 o 
   3   4  11       23.88       23.89      2.78 o 
   4   4  11      382.41      397.27      6.75 o 
  -6   5  11       72.93       75.49      3.88 o 
  -5   5  11        4.42        4.52      1.55 o 
  -4   5  11       31.55       32.43      3.17 o 
  -3   5  11      258.84      251.77      4.98 o 
  -2   5  11       37.65       40.24      1.83 o 
  -1   5  11       64.42       63.05      1.82 o 
   0   5  11        5.54        3.86      0.77 o 
   1   5  11       80.94       80.83      1.79 o 
   2   5  11       91.19       93.19      2.03 o 
   3   5  11        0.02       -0.26      0.62 o 
  -6   6  11       11.09       10.34      1.68 o 
  -4   6  11       44.65       35.67      2.59 o 
  -3   6  11      261.55      260.58      7.24 o 
  -2   6  11       23.72       25.72      2.20 o 
  -1   6  11       11.50       10.80      1.05 o 
   0   6  11       69.53       76.43      2.33 o 
   1   6  11       88.64       93.08      1.98 o 
   2   6  11        8.88       10.45      0.85 o 
  -5   7  11       42.82       48.47      2.97 o 
  -4   7  11       28.31       29.60      2.46 o 
  -3   7  11      168.38      168.29      5.56 o 
  -2   7  11      164.95      161.44      5.43 o 
  -1   7  11      202.72      197.68      4.15 o 
   0   7  11        4.05        1.60      0.78 o 
   1   7  11        8.45       10.03      1.14 o 
  -2   8  11      165.27      168.29      5.56 o 
  -1   8  11      163.25      174.11      3.93 o 
  -1  -8  12        0.78        0.90      0.90 o 
   0  -8  12       28.24       30.76      1.60 o 
   1  -8  12        3.06        1.99      0.71 o 
   2  -8  12        0.12       -0.65      0.90 o 
   3  -8  12      153.98      170.10      5.56 o 
   4  -8  12      122.25      119.69      4.65 o 
  -2  -7  12        0.08        0.13      0.78 o 
  -1  -7  12      139.93      144.90      4.52 o 
   0  -7  12       12.00        8.72      0.96 o 
   1  -7  12        1.59        1.68      1.03 o 
   2  -7  12        0.05        0.65      0.90 o 
   3  -7  12      117.50      122.53      4.52 o 
   4  -7  12        2.10        2.20      1.16 o 
  -3  -6  12       89.99       95.52      3.62 o 
  -2  -6  12       39.76       35.67      2.20 o 
  -1  -6  12      146.48      141.61      3.11 o 
   0  -6  12        0.53        1.68      0.90 o 
   1  -6  12      171.52      170.88      5.17 o 
   2  -6  12       21.78       18.87      1.94 o 
   3  -6  12       95.99      100.69      3.88 o 
   4  -6  12        9.10        8.79      1.42 o 
   5  -6  12       10.16       12.28      1.81 o 
  -4  -5  12      175.61      182.64      3.99 o 
  -3  -5  12      118.76      119.21      3.01 o 
  -2  -5  12       52.55       57.86      1.83 o 
  -1  -5  12       11.44       10.99      1.42 o 
   0  -5  12       15.31       12.93      1.55 o 
   1  -5  12       51.68       60.49      2.84 o 
   2  -5  12      193.05      199.31      5.69 o 
   3  -5  12        3.39        4.14      1.16 o 
   4  -5  12       80.77       78.98      3.49 o 
   5  -5  12        1.06       -0.26      0.90 o 
  -4  -4  12        1.05        1.28      0.74 o 
  -3  -4  12        0.27        1.15      0.67 o 
  -2  -4  12       10.79       11.58      0.78 o 
  -1  -4  12        2.34        2.33      0.90 o 
   0  -4  12      522.13      541.33     11.76 o 
   1  -4  12       11.36        9.31      1.29 o 
   2  -4  12        3.10        3.23      1.03 o 
   3  -4  12      385.72      381.44      9.18 o 
   4  -4  12       19.35       17.97      1.94 o 
   5  -4  12       11.24       11.89      1.68 o 
  -5  -3  12        0.00       -0.42      0.62 o 
  -4  -3  12        2.91        3.75      0.81 o 
  -3  -3  12      128.51      128.24      2.92 o 
  -2  -3  12       25.53       22.71      1.27 o 
  -1  -3  12        0.73        0.76      0.62 o 
   0  -3  12        0.03       -0.07      0.59 o 
   1  -3  12        0.30        0.02      0.59 o 
   2  -3  12      116.78      112.16      2.74 o 
   3  -3  12      204.81      211.73      4.11 o 
   4  -3  12      134.08      145.15      4.78 o 
   5  -3  12        3.36        4.91      1.29 o 
  -5  -2  12       55.12       64.96      2.11 o 
  -4  -2  12       13.12       12.63      1.05 o 
  -3  -2  12       62.39       60.11      2.04 o 
  -2  -2  12       39.91       36.79      1.52 o 
  -1  -2  12       20.74       17.31      1.94 o 
   0  -2  12      542.13      536.24      8.27 o 
   1  -2  12      126.90      129.79      2.92 o 
   2  -2  12      265.40      256.15      5.23 o 
   3  -2  12        0.30        1.55      0.90 o 
   4  -2  12       19.31       21.27      1.36 o 
   5  -2  12       13.89        9.51      1.02 o 
  -6  -1  12       69.55       68.98      2.24 o 
  -5  -1  12      161.77      165.88      3.51 o 
  -4  -1  12       61.89       62.78      1.57 o 
  -3  -1  12        0.13       -0.13      0.62 o 
  -2  -1  12        3.93        4.58      0.71 o 
  -1  -1  12       95.54       88.93      4.46 o 
   0  -1  12       12.35       11.91      0.96 o 
   1  -1  12      207.79      194.44      4.46 o 
   2  -1  12        0.00       -0.08      0.60 o 
   3  -1  12      106.39       96.94      3.49 o 
   4  -1  12      498.92      508.34      9.82 o 
   5  -1  12      451.64      462.77      7.58 o 
  -6   0  12      192.09      196.46      5.88 o 
  -5   0  12       75.02       75.58      1.80 o 
  -4   0  12       52.00       46.77      1.35 o 
  -3   0  12       49.25       47.26      1.86 o 
  -2   0  12        6.69        6.08      1.29 o 
  -1   0  12       55.36       55.66      1.81 o 
   0   0  12      643.67      624.09      9.32 o 
   1   0  12       80.11       72.00      1.58 o 
   2   0  12       59.75       58.26      2.05 o 
   3   0  12       42.99       47.69      2.46 o 
   4   0  12      311.67      298.24      6.46 o 
   5   0  12        2.31        0.22      0.62 o 
  -6   1  12        0.74        0.52      1.29 o 
  -5   1  12      101.82      101.31      2.87 o 
  -4   1  12        2.30        3.71      0.81 o 
  -3   1  12        0.97        0.32      0.64 o 
  -2   1  12        1.42        2.26      0.73 o 
  -1   1  12      179.74      181.66      4.07 o 
   0   1  12      128.27      129.44      2.94 o 
   1   1  12      199.26      201.29      3.01 o 
   2   1  12        0.31        0.41      0.50 o 
   3   1  12       29.00       27.08      1.40 o 
   4   1  12        0.66       -0.24      0.59 o 
   5   1  12       78.68       75.28      2.71 o 
  -6   2  12      235.98      231.89      7.11 o 
  -5   2  12      449.85      456.04      7.67 o 
  -4   2  12      181.85      183.52      3.97 o 
  -3   2  12       60.01       52.53      1.96 o 
  -2   2  12      154.71      140.10      3.24 o 
  -1   2  12      219.18      215.88      4.06 o 
   0   2  12      138.79      132.15      3.15 o 
   1   2  12       47.89       51.05      1.37 o 
   2   2  12       27.68       27.01      1.30 o 
   3   2  12      173.14      170.67      3.55 o 
   4   2  12      144.81      142.84      3.33 o 
  -6   3  12       77.86       77.81      3.88 o 
  -5   3  12        0.17        0.69      1.36 o 
  -4   3  12        0.27        0.90      0.77 o 
  -3   3  12       11.61       11.49      1.14 o 
  -2   3  12        0.92        0.71      0.73 o 
  -1   3  12      329.18      322.40      4.57 o 
   0   3  12        4.79        4.38      0.56 o 
   1   3  12       45.39       42.68      1.99 o 
   2   3  12      433.49      419.54      6.69 o 
   3   3  12       42.75       45.99      1.77 o 
   4   3  12        0.00       -0.59      0.59 o 
  -6   4  12        0.70       -1.16      1.16 o 
  -5   4  12       82.69       83.19      5.36 o 
  -4   4  12      181.55      192.86      4.25 o 
  -3   4  12        0.92        1.68      0.82 o 
  -2   4  12        1.24        2.50      0.86 o 
  -1   4  12        7.06        6.58      0.74 o 
   0   4  12        6.46       10.04      0.83 o 
   1   4  12       22.99       28.76      2.52 o 
   2   4  12       24.15       25.95      1.33 o 
   3   4  12      230.83      231.56      5.49 o 
  -5   5  12        0.70       -0.85      1.23 o 
  -4   5  12       26.75       25.00      1.69 o 
  -3   5  12       84.40       88.42      2.79 o 
  -2   5  12       26.34       27.96      1.69 o 
  -1   5  12       54.15       52.41      1.59 o 
   0   5  12       34.84       35.08      2.71 o 
   1   5  12       46.38       45.85      1.68 o 
   2   5  12       76.33       69.10      1.79 o 
  -4   6  12       60.39       56.23      2.33 o 
  -3   6  12      154.15      162.35      5.56 o 
  -2   6  12      143.44      149.94      5.17 o 
  -1   6  12      157.17      158.83      3.94 o 
   0   6  12        9.11        9.54      1.42 o 
   1   6  12       55.74       61.60      2.28 o 
  -3   7  12       15.19       13.44      1.94 o 
  -2   7  12        0.91        0.90      1.03 o 
  -1   7  12        2.40        4.10      0.90 o 
  -1  -7  13        0.00       -0.43      0.59 o 
   0  -7  13        0.51        0.39      0.64 o 
   1  -7  13       32.85       32.96      2.33 o 
   2  -7  13        5.06        2.46      1.16 o 
   3  -7  13      135.65      143.60      5.04 o 
  -2  -6  13      262.66      256.96      6.72 o 
  -1  -6  13      167.29      164.05      3.47 o 
   0  -6  13        6.68        6.72      1.29 o 
   1  -6  13      216.54      223.35      6.33 o 
   2  -6  13       27.83       31.80      2.33 o 
   3  -6  13        8.36        8.79      1.55 o 
   4  -6  13       71.76       69.41      3.49 o 
  -3  -5  13       46.42       49.12      3.88 o 
  -2  -5  13       70.53       69.17      2.33 o 
  -1  -5  13      234.42      221.80      6.08 o 
   0  -5  13       25.67       24.56      1.94 o 
   1  -5  13        1.53        3.10      1.16 o 
   2  -5  13       82.34       78.98      3.36 o 
   3  -5  13        0.86       -0.52      0.90 o 
   4  -5  13       12.84       10.73      1.68 o 
  -4  -4  13       10.35       10.49      1.12 o 
  -3  -4  13      247.86      268.03      6.72 o 
  -2  -4  13       14.58       18.10      2.07 o 
  -1  -4  13      107.37      104.29      2.76 o 
   0  -4  13      595.15      595.27      9.32 o 
   1  -4  13      277.63      286.43      7.37 o 
   2  -4  13        0.24       -0.26      0.78 o 
   3  -4  13       78.92       74.24      2.33 o 
   4  -4  13       65.98       74.84      3.49 o 
   5  -4  13       12.86       16.16      1.94 o 
  -4  -3  13        0.44        0.92      0.67 o 
  -3  -3  13       24.92       28.44      1.48 o 
  -2  -3  13      299.24      288.89      7.88 o 
  -1  -3  13      287.02      288.02      5.24 o 
   0  -3  13      541.03      515.82     11.83 o 
   1  -3  13      249.92      245.19      5.69 o 
   2  -3  13       13.67       14.27      1.14 o 
   3  -3  13       78.46       77.70      2.33 o 
   4  -3  13       84.90       87.77      3.75 o 
   5  -3  13        5.49        6.08      1.55 o 
  -5  -2  13       30.62       36.32      1.67 o 
  -4  -2  13       39.75       37.14      1.65 o 
  -3  -2  13       32.92       37.67      1.94 o 
  -2  -2  13       44.15       45.63      2.71 o 
  -1  -2  13      240.44      237.15      4.42 o 
   0  -2  13       12.41       12.70      1.05 o 
   1  -2  13      100.88       99.11      2.60 o 
   2  -2  13       21.22       18.01      1.23 o 
   3  -2  13       10.28       11.76      1.55 o 
   4  -2  13        7.84        6.46      1.42 o 
   5  -2  13       20.52       20.29      2.20 o 
  -5  -1  13       12.69       12.78      1.15 o 
  -4  -1  13       42.96       46.82      1.90 o 
  -3  -1  13       87.81       84.21      2.50 o 
  -2  -1  13        7.79        9.95      1.55 o 
  -1  -1  13        2.36        2.27      0.62 o 
   0  -1  13       33.04       30.83      2.91 o 
   1  -1  13       14.19       16.98      1.14 o 
   2  -1  13       74.35       76.16      2.24 o 
   3  -1  13        8.12        5.92      0.81 o 
   4  -1  13      333.77      324.88      5.79 o 
  -5   0  13       13.21       13.01      1.55 o 
  -4   0  13       17.14       19.07      1.02 o 
  -3   0  13       11.10       10.05      1.10 o 
  -2   0  13       50.65       48.47      2.71 o 
  -1   0  13        0.70        0.28      0.59 o 
   0   0  13      198.34      202.70      3.98 o 
   1   0  13        2.78        2.53      0.57 o 
   2   0  13       49.25       46.08      1.48 o 
   3   0  13      240.54      234.63      4.42 o 
   4   0  13      329.09      326.01      5.79 o 
  -5   1  13       31.92       35.89      3.49 o 
  -4   1  13        0.30       -0.42      0.68 o 
  -3   1  13      773.49      757.67     11.47 o 
  -2   1  13      255.85      243.86      4.75 o 
  -1   1  13        2.77        3.01      0.71 o 
   0   1  13        4.85        4.90      0.56 o 
   1   1  13       30.28       34.10      1.18 o 
   2   1  13       26.09       31.44      1.49 o 
   3   1  13      242.79      244.16      4.64 o 
   4   1  13       13.12       16.02      1.27 o 
  -5   2  13      173.63      178.67      4.15 o 
  -4   2  13      108.31      110.63      3.01 o 
  -3   2  13       43.61       45.80      2.01 o 
  -2   2  13        3.66        3.88      0.86 o 
  -1   2  13      179.95      171.34      3.55 o 
   0   2  13       49.09       52.55      1.35 o 
   1   2  13       26.62       25.36      1.05 o 
   2   2  13        5.21        6.01      0.78 o 
   3   2  13      104.85      107.11      2.76 o 
  -5   3  13      109.71      116.00      3.29 o 
  -4   3  13      121.45      125.19      3.34 o 
  -3   3  13        2.86        5.91      0.99 o 
  -2   3  13      265.56      265.35      5.16 o 
  -1   3  13      300.45      306.37      4.49 o 
   0   3  13        0.04        0.90      0.84 o 
   1   3  13        5.50        5.23      0.71 o 
   2   3  13      117.10      119.06      2.85 o 
   3   3  13       61.77       72.64      2.26 o 
  -5   4  13        0.00        0.19      0.97 o 
  -4   4  13       77.41       75.62      2.60 o 
  -3   4  13       19.51       22.38      1.58 o 
  -2   4  13      120.18      120.97      3.20 o 
  -1   4  13      330.70      329.16      4.82 o 
   0   4  13        0.17        0.89      0.56 o 
   1   4  13       73.23       71.01      1.79 o 
   2   4  13       71.56       67.39      3.43 o 
  -4   5  13        5.03        4.67      1.10 o 
  -3   5  13       40.54       41.63      2.10 o 
  -2   5  13      219.78      214.64      6.72 o 
  -1   5  13       42.18       39.35      1.48 o 
   0   5  13      245.91      249.86      6.01 o 
   1   5  13      186.76      195.26      4.25 o 
  -3   6  13        9.39       11.25      1.81 o 
  -2   6  13       35.61       38.00      2.84 o 
  -1   6  13      110.16      107.67      4.39 o 
  -1  -6  14       11.71       14.32      2.71 o 
   0  -6  14       54.15       55.45      2.97 o 
   1  -6  14       21.99       20.81      2.07 o 
   2  -6  14       26.34       26.63      2.33 o 
   3  -6  14       24.22       29.47      2.59 o 
  -2  -5  14      108.61      113.86      4.46 o 
  -1  -5  14      136.08      136.75      3.62 o 
   0  -5  14       99.48      102.20      2.87 o 
   1  -5  14       25.45       28.05      2.20 o 
   2  -5  14      172.30      183.93      5.69 o 
   3  -5  14       84.69       90.22      3.88 o 
  -3  -4  14        2.18        2.77      0.86 o 
  -2  -4  14        6.27        8.14      1.81 o 
  -1  -4  14       43.72       40.74      2.52 o 
   0  -4  14       36.48       39.50      1.86 o 
   1  -4  14        8.07        7.62      1.05 o 
   2  -4  14       62.66       65.31      4.85 o 
   3  -4  14       29.96       34.61      3.36 o 
   4  -4  14      398.16      405.86     10.21 o 
  -3  -3  14      278.56      284.77      5.24 o 
  -2  -3  14       27.80       26.89      2.46 o 
  -1  -3  14      304.57      299.25      7.43 o 
   0  -3  14      151.38      154.44      3.55 o 
   1  -3  14      270.96      275.08      5.16 o 
   2  -3  14        3.09        4.15      0.97 o 
   3  -3  14       30.89       32.18      2.33 o 
   4  -3  14       36.25       34.77      2.59 o 
  -4  -2  14        2.00        1.86      0.67 o 
  -3  -2  14       45.96       44.54      1.95 o 
  -2  -2  14       34.70       36.45      2.71 o 
  -1  -2  14       38.66       37.72      2.00 o 
   0  -2  14        6.48        5.82      0.90 o 
   1  -2  14        0.00       -0.22      1.10 o 
   2  -2  14       24.81       28.67      1.60 o 
   3  -2  14       21.04       26.11      2.33 o 
   4  -2  14      153.67      166.74      5.56 o 
  -4  -1  14        8.26        9.46      0.83 o 
  -3  -1  14        6.04        7.17      1.05 o 
  -2  -1  14       47.87       44.33      2.84 o 
  -1  -1  14        2.62        2.81      0.71 o 
   0  -1  14        6.06        4.74      0.81 o 
   1  -1  14      182.32      171.29     10.15 o 
   2  -1  14       69.88       77.30      2.37 o 
   3  -1  14       91.95      100.04      4.14 o 
  -4   0  14       14.77       13.03      1.30 o 
  -3   0  14        3.37        4.59      0.96 o 
  -2   0  14        7.39        5.11      1.62 o 
  -1   0  14      107.53      107.18      4.46 o 
   0   0  14      129.36      128.54      3.10 o 
   1   0  14        0.07       -0.59      0.59 o 
   2   0  14        1.05        0.10      0.53 o 
   3   0  14        4.80        4.09      0.77 o 
  -4   1  14        7.64       12.92      1.55 o 
  -3   1  14       78.72       79.86      2.65 o 
  -2   1  14       62.45       58.18      4.27 o 
  -1   1  14       14.63       19.74      2.26 o 
   0   1  14      161.30      175.61      3.74 o 
   1   1  14       54.01       48.85      1.71 o 
   2   1  14        3.50        3.03      0.71 o 
   3   1  14      137.85      140.05      3.31 o 
  -4   2  14       28.04       24.01      3.17 o 
  -3   2  14       57.09       57.74      2.24 o 
  -2   2  14      148.50      153.02      5.11 o 
  -1   2  14       58.92       61.81      1.78 o 
   0   2  14        1.94        1.44      0.71 o 
   1   2  14       36.95       30.29      1.20 o 
   2   2  14        0.05        0.28      0.59 o 
  -4   3  14       99.11       99.38      3.06 o 
  -3   3  14        0.48        0.70      0.81 o 
  -2   3  14       58.33       58.71      2.28 o 
  -1   3  14        5.29        6.41      1.23 o 
   0   3  14      106.30      118.12      2.51 o 
   1   3  14       25.96       30.36      1.40 o 
   2   3  14        1.10        1.68      0.78 o 
  -3   4  14       12.16       14.27      2.65 o 
  -2   4  14      589.83      584.00      9.55 o 
  -1   4  14       30.17       29.41      1.74 o 
   0   4  14       58.61       58.84      1.81 o 
  -2   5  14      165.86      165.58      5.69 o 
   0  -5  15      109.14      112.71      3.75 o 
   1  -5  15        1.41        1.49      0.81 o 
  -1  -4  15        1.23        0.26      1.16 o 
   0  -4  15      453.31      477.86     16.29 o 
   1  -4  15       54.32       57.92      3.75 o 
   2  -4  15       16.69       21.91      1.55 o 
  -2  -3  15        0.67        1.94      1.29 o 
  -1  -3  15        0.34       -0.13      1.16 o 
   0  -3  15       35.09       36.62      2.26 o 
   1  -3  15      101.75       97.31      2.74 o 
   2  -3  15        1.16        1.22      0.77 o 
  -3  -2  15       62.11       62.52      4.20 o 
  -2  -2  15        2.43        1.68      1.29 o 
  -1  -2  15        8.00        6.08      1.55 o 
   0  -2  15       41.97       46.19      1.91 o 
   1  -2  15       35.11       35.72      1.78 o 
   2  -2  15       78.24       75.23      2.47 o 
  -3  -1  15        5.45        6.03      1.05 o 
  -2  -1  15       10.60       14.48      2.07 o 
  -1  -1  15       36.06       37.10      2.71 o 
   0  -1  15       41.74       46.02      2.13 o 
   1  -1  15        7.89        9.12      1.05 o 
   2  -1  15       39.88       42.91      2.71 o 
  -3   0  15      102.35      102.86      3.01 o 
  -2   0  15      310.48      297.32      5.76 o 
  -1   0  15       13.11       12.54      1.81 o 
   0   0  15        2.53        2.45      0.77 o 
   1   0  15       57.65       55.57      2.20 o 
   2   0  15       61.59       62.17      3.23 o 
  -3   1  15       16.25       16.74      1.45 o 
  -2   1  15       29.11       27.03      3.23 o 
  -1   1  15       32.45       36.06      2.71 o 
   0   1  15       51.54       50.82      2.00 o 
   1   1  15       13.97       14.74      0.95 o 
  -3   2  15       24.76       28.42      2.71 o 
  -2   2  15       83.26       90.13      2.88 o 
  -1   2  15      125.64      125.57      3.38 o 
   0   2  15        0.54        0.79      0.71 o 
   1   2  15        0.00        0.43      0.59 o 
  -2   3  15       55.74       54.43      2.33 o 
  -1   3  15        3.66        3.81      1.01 o 
                                                 
